# Supplementary material for: Staphylococcal toxin PVL ruptures model membranes under acidic conditions through interactions with cardiolipin and phosphatidic acid
Source: PLoS Biol. 2025 Apr 15;23(4):e3003080. doi: 10.1371/journal.pbio.3003080 (PMC12052211; doi:10.1371/journal.pbio.3003080)
Supplement: S1 Table — (XLSX) [file pbio.3003080.s026.xlsx]

## Sheet: Sheet2
Target Gene Symbol	Target Transcript	Genomic Sequence	Position of Base After Cut (1-based)	Strand	sgRNA Target Sequence	Target Context Sequence	PAM Sequence	Exon Number
HARS	NM_001289094.1	NC_000005.10	140676854	sense	AGGGCTGGATTACTACACTG	CTCGAGGGCTGGATTACTACACTGGGGTGA	GGG	10
HARS	NM_001289094.1	NC_000005.10	140679067	sense	TAAACGCTACCACATAGCAA	ACATTAAACGCTACCACATAGCAAAGGTAT	AGG	5
HARS	NM_001289094.1	NC_000005.10	140677350	antisense	GCTGGACATAGTCCCCAATG	TGTTGCTGGACATAGTCCCCAATGCGGTCA	CGG	8
HARS	NM_001289094.1	NC_000005.10	140683202	sense	GCACAAGAGACTATAGTCCC	AAGGGCACAAGAGACTATAGTCCCCGGCAG	CGG	3
DHPS	NM_001930.3	NC_000019.10	12677383	antisense	TAAGTGCGGGACTAAACACA	TCTGTAAGTGCGGGACTAAACACAGGGATG	GGG	6
DHPS	NM_001930.3	NC_000019.10	12680184	antisense	GTGCTGCACAAGGTAGCGAA	TGTTGTGCTGCACAAGGTAGCGAATGGTCT	TGG	2
DHPS	NM_001930.3	NC_000019.10	12681651	antisense	GTGCGCGGTAATTCACACCG	AGCAGTGCGCGGTAATTCACACCGCGGTTG	CGG	1
DHPS	NM_001930.3	NC_000019.10	12679836	sense	TGGGCGAGTTTAGCCTCAGG	TACTTGGGCGAGTTTAGCCTCAGGGGGAAG	GGG	3
WDR82	NM_025222.3	NC_000003.12	52278262	sense	TTTCAGCCCCAACGGCGAGA	TCGATTTCAGCCCCAACGGCGAGACGGTCA	CGG	1
WDR82	NM_025222.3	NC_000003.12	52261393	antisense	TTACCTGGCAGTTAGGAGAC	ACCATTACCTGGCAGTTAGGAGACCGGAGA	CGG	4
WDR82	NM_025222.3	NC_000003.12	52270778	sense	GTACAGTAAGAAATATGGTG	CCCTGTACAGTAAGAAATATGGTGTGGACC	TGG	2
WDR82	NM_025222.3	NC_000003.12	52270717	sense	TACAGCTCTAACAAAATAGA	TGTTTACAGCTCTAACAAAATAGACGGTAA	CGG	2
C5AR1	NM_001736.3	NC_000019.10	47320220	sense	CTGGTGCCAGAACTTCCGAG	CCATCTGGTGCCAGAACTTCCGAGGGGCTG	GGG	2
C5AR1	NM_001736.3	NC_000019.10	47320366	sense	ACTACAGCCACGACAAACGG	GTGGACTACAGCCACGACAAACGGCGGGAG	CGG	2
C5AR1	NM_001736.3	NC_000019.10	47320008	antisense	AGTCGGCTACCGCCAAGTTG	AGGAAGTCGGCTACCGCCAAGTTGAGGAAC	AGG	2
C5AR1	NM_001736.3	NC_000019.10	47320078	sense	CCATTGTACAGCATCACCAC	ACGTCCATTGTACAGCATCACCACTGGCCC	TGG	2
HRH2	NM_022304.2	NC_000005.10	175683631	antisense	AGAGATGGCGACCCGAACTG	CCAGAGAGATGGCGACCCGAACTGGGGTGA	GGG	1
HRH2	NM_022304.2	NC_000005.10	175683815	antisense	TGCACATGATCAGTAGCGGG	GTGATGCACATGATCAGTAGCGGGAGGTAG	AGG	1
HRH2	NM_022304.2	NC_000005.10	175683576	sense	TCTTCATGATCAGCCTCGAC	AACCTCTTCATGATCAGCCTCGACCGGTAC	CGG	1
HRH2	NM_022304.2	NC_000005.10	175683415	antisense	GAGCAGGTCAGTGATAGCCA	CGAGGAGCAGGTCAGTGATAGCCAAGGACA	AGG	1
AHR	NM_001621.4	NC_000007.14	17330776	antisense	TTATAACAGACTACTGTCTG	TGGGTTATAACAGACTACTGTCTGGGGGAG	GGG	6
AHR	NM_001621.4	NC_000007.14	17334985	antisense	CTTACTTCGGATATGGGACT	ACAACTTACTTCGGATATGGGACTCGGCAC	CGG	8
AHR	NM_001621.4	NC_000007.14	17333993	antisense	ATCGCAAACAAAGCCAACTG	AGCTATCGCAAACAAAGCCAACTGAGGTGG	AGG	7
AHR	NM_001621.4	NC_000007.14	17339165	sense	TACCACATCCACTCTAAGCA	CTGCTACCACATCCACTCTAAGCAAGGACT	AGG	10
SGMS1	NM_147156.3	NC_000010.11	50343994	sense	CTTGATCAACCTAACCCAAG	AGGACTTGATCAACCTAACCCAAGAGGATT	AGG	7
SGMS1	NM_147156.3	NC_000010.11	50343664	antisense	GACGACCGAGATCATCACTG	CGTGGACGACCGAGATCATCACTGTGGTGA	TGG	7
SGMS1	NM_147156.3	NC_000010.11	50311366	sense	ATAATGAAGCTCATTGCTGG	AAGAATAATGAAGCTCATTGCTGGAGGTGG	AGG	9
SGMS1	NM_147156.3	NC_000010.11	50343531	antisense	GAATTAACCAGAGTCCTACA	CACTGAATTAACCAGAGTCCTACAAGGATC	AGG	7
UEVLD	NM_001040697.2	NC_000011.10	18558276	sense	AGGGACTAAAGGAGCCACGA	CAGAAGGGACTAAAGGAGCCACGATGGACC	TGG	7
UEVLD	NM_001040697.2	NC_000011.10	18547027	sense	TGCCTCTGCTCATTCCAAGG	TGTCTGCCTCTGCTCATTCCAAGGTGGTGA	TGG	8
UEVLD	NM_001040697.2	NC_000011.10	18544777	sense	AAATCATGACCTATGTAACA	GTGGAAATCATGACCTATGTAACATGGAAA	TGG	9
UEVLD	NM_001040697.2	NC_000011.10	18566398	sense	TTCTCTATCATCATCTGATG	TGTATTCTCTATCATCATCTGATGAGGCAC	AGG	5
HDAC5	NM_001015053.1	NC_000017.11	44088575	antisense	ACGTTCACCCGTCACTAGTG	CCACACGTTCACCCGTCACTAGTGGGGACT	GGG	12
HDAC5	NM_001015053.1	NC_000017.11	44091701	antisense	TATGCCCTGTACTTACAGTG	GGTATATGCCCTGTACTTACAGTGAGGTGT	AGG	10
HDAC5	NM_001015053.1	NC_000017.11	44092273	antisense	GCCGGGTGCGCTGTTACACA	CGGAGCCGGGTGCGCTGTTACACACGGACG	CGG	9
HDAC5	NM_001015053.1	NC_000017.11	44085027	sense	AGGCCTGCTTAGCAAGTGCG	AGACAGGCCTGCTTAGCAAGTGCGAGGTAA	AGG	15
TSPAN5	NM_005723.3	NC_000004.12	98486850	sense	TCTTCCATCACCGATCTCGG	CATCTCTTCCATCACCGATCTCGGCGGCTT	CGG	3
TSPAN5	NM_005723.3	NC_000004.12	98478738	antisense	ACATCGCTCTCGACTTGCAT	CGCCACATCGCTCTCGACTTGCATTGGAAT	TGG	5
TSPAN5	NM_005723.3	NC_000004.12	98486767	sense	AGGGTGCATTGGAGCGCTAC	TTGCAGGGTGCATTGGAGCGCTACGGGAAA	GGG	3
TSPAN5	NM_005723.3	NC_000004.12	98482010	antisense	CTTTAAACTTACATATTCCT	ACCACTTTAAACTTACATATTCCTGGGTGA	GGG	4
SLC17A5	NM_012434.4	NC_000006.12	73641724	antisense	AGTGCTCTGAGTACAATGAG	TTCTAGTGCTCTGAGTACAATGAGTGGTCC	TGG	3
SLC17A5	NM_012434.4	NC_000006.12	73621909	antisense	GCAACTACGATAGCCCAAAG	GTGTGCAACTACGATAGCCCAAAGTGGCAG	TGG	7
SLC17A5	NM_012434.4	NC_000006.12	73641819	sense	ATATGTTGCCAGCAAAATAG	GAGGATATGTTGCCAGCAAAATAGGGGGGA	GGG	3
SLC17A5	NM_012434.4	NC_000006.12	73641912	sense	GTAGGGTAAGAAGTACCAAT	TTTTGTAGGGTAAGAAGTACCAATGGGATG	GGG	3
SMARCB1	NM_003073.3	NC_000022.11	23791773	antisense	GAGAACCTCGGAACATACGG	TACAGAGAACCTCGGAACATACGGAGGTAG	AGG	2
SMARCB1	NM_003073.3	NC_000022.11	23803342	sense	TGAGAACGCATCTCAGCCCG	TCCATGAGAACGCATCTCAGCCCGAGGTGC	AGG	5
SMARCB1	NM_003073.3	NC_000022.11	23801049	antisense	TCTTCTTGTCTCGGCCCATG	GTTCTCTTCTTGTCTCGGCCCATGCGGTTC	CGG	4
SMARCB1	NM_003073.3	NC_000022.11	23816887	sense	GCAGATCGAGTCCTACCCCA	GACAGCAGATCGAGTCCTACCCCACGGACA	CGG	6
FBXO11	NM_025133.4	NC_000002.12	47832577	sense	ATATATAACAGATCATGCAC	GACTATATATAACAGATCATGCACAGGTAT	AGG	10
FBXO11	NM_025133.4	NC_000002.12	47823297	antisense	AACCACTGTAGGGTTAGCAT	ATCGAACCACTGTAGGGTTAGCATAGGCTT	AGG	12
FBXO11	NM_025133.4	NC_000002.12	47820367	sense	CCAGCATGGTGGGATTTATG	ATGGCCAGCATGGTGGGATTTATGTGGTAA	TGG	14
FBXO11	NM_025133.4	NC_000002.12	47833014	antisense	AGAGCCTTCCATAAAAACGA	CTTCAGAGCCTTCCATAAAAACGAAGGTTG	AGG	8
MID1IP1	NM_001098790.1	NC_000023.11	38805087	antisense	CAACATCGTTGTCTAACCCG	ACGCCAACATCGTTGTCTAACCCGGGGTCA	GGG	3
MID1IP1	NM_001098790.1	NC_000023.11	38805252	sense	ATCCGCAACGACATCGAGTG	GTCCATCCGCAACGACATCGAGTGGGGGGT	GGG	3
MID1IP1	NM_001098790.1	NC_000023.11	38805219	antisense	TGGACTTGAGAAGCACGTAG	CGGATGGACTTGAGAAGCACGTAGTGGCTG	TGG	3
MID1IP1	NM_001098790.1	NC_000023.11	38805162	antisense	CATTGGCGCTTCCCGAGTCG	CTGCCATTGGCGCTTCCCGAGTCGGGGACT	GGG	3
IGSF8	NM_052868.4	NC_000001.11	160093284	sense	TGAACGTCGGATCGGCCCAG	CTGGTGAACGTCGGATCGGCCCAGGGGAGC	GGG	4
IGSF8	NM_052868.4	NC_000001.11	160093844	sense	CGGTACCGCATGGTAGTAGG	CGATCGGTACCGCATGGTAGTAGGGGGTGC	GGG	3
IGSF8	NM_052868.4	NC_000001.11	160094007	antisense	CTCGGGCACAGATCGCCCAA	GTGCCTCGGGCACAGATCGCCCAAAGGACA	AGG	3
IGSF8	NM_052868.4	NC_000001.11	160095196	sense	CGAGGGGCCCTTGTACCGCG	TCCCCGAGGGGCCCTTGTACCGCGTGGCTG	TGG	2
KDM7A	NM_030647.1	NC_000007.14	140139108	antisense	CATCTAGTACTTACTCAAGG	TAAGCATCTAGTACTTACTCAAGGAGGAAC	AGG	2
KDM7A	NM_030647.1	NC_000007.14	140126677	antisense	AAGTTCCACCGAAGTCAATG	ACTGAAGTTCCACCGAAGTCAATGTGGAAA	TGG	6
KDM7A	NM_030647.1	NC_000007.14	140101995	sense	CATCCTAGAGCTCCACACAA	TAGACATCCTAGAGCTCCACACAAGGGAGG	GGG	12
KDM7A	NM_030647.1	NC_000007.14	140124650	sense	TACAAATGTGTGGTAAAGCA	ATGCTACAAATGTGTGGTAAAGCAGGGACA	GGG	7
LAMTOR2	NM_014017.3	NC_000001.11	156055275	sense	ACCAGGCTGCTGAATAACGA	CCTCACCAGGCTGCTGAATAACGAGGGATC	GGG	2
LAMTOR2	NM_014017.3	NC_000001.11	156055368	sense	TGGGCCGCCTACGACCGGAA	CATCTGGGCCGCCTACGACCGGAACGGGAA	CGG	2
LAMTOR2	NM_014017.3	NC_000001.11	156055298	antisense	AGTGTCCCCGTAACCAGAGT	CGTCAGTGTCCCCGTAACCAGAGTAGGCCA	AGG	2
LAMTOR2	NM_014017.3	NC_000001.11	156055349	sense	TGCCATAGCCAGTAACATCT	CCGCTGCCATAGCCAGTAACATCTGGGCCG	GGG	2
SGCG	NM_000231.2	NC_000013.11	23250688	sense	AAATGCGCGCAACTCAGAAG	CTGTAAATGCGCGCAACTCAGAAGGGGAGG	GGG	4
SGCG	NM_000231.2	NC_000013.11	23203838	antisense	TAAGAGCTAAATTCACAACG	ATTGTAAGAGCTAAATTCACAACGAGGATG	AGG	2
SGCG	NM_000231.2	NC_000013.11	23295472	antisense	CCTAAGGTCTTGAAACGGGT	CTTACCTAAGGTCTTGAAACGGGTCGGCTC	CGG	6
SGCG	NM_000231.2	NC_000013.11	23279408	sense	TTTCAGATCAACTCCAACGA	ACAGTTTCAGATCAACTCCAACGACGGCAA	CGG	5
LOC100287036	NM_001242885.1	NC_000016.10	89324308	sense	CGGACCACCCGACAGGAGCA	AACACGGACCACCCGACAGGAGCACGGACA	CGG	3
LOC100287036	NM_001242885.1	NC_000016.10	89324434	antisense	AGTAACCCTCACACTTACCT	CAGTAGTAACCCTCACACTTACCTTGGTTT	TGG	3
LOC100287036	NM_001242885.1	NC_000016.10	89323329	sense	CACAGCACTGTGGCAATCCC	GACCCACAGCACTGTGGCAATCCCAGGTAT	AGG	2
LOC100287036	NM_001242885.1	NC_000016.10	89324331	sense	ACACAGCAGTCGGGGCGACG	ACGGACACAGCAGTCGGGGCGACGTGGGTG	TGG	3
TTC14	NM_133462.3	NC_000003.12	180606361	sense	GTGGAAGCTTTGGTAGCTCG	AAACGTGGAAGCTTTGGTAGCTCGTGGAGC	TGG	8
TTC14	NM_133462.3	NC_000003.12	180604265	sense	GCCTTCTCACAGTAACCATG	ATGTGCCTTCTCACAGTAACCATGGGGATC	GGG	4
TTC14	NM_133462.3	NC_000003.12	180604917	antisense	TCCTGGATTAACAAATCCCA	CTACTCCTGGATTAACAAATCCCAAGGAAC	AGG	6
TTC14	NM_133462.3	NC_000003.12	180603177	sense	TGGAGATACCTAGTATGGAT	TTCATGGAGATACCTAGTATGGATCGGAGA	CGG	3
SPINK8	NM_001080525.1	NC_000003.12	48328310	antisense	ACATGGAGGTAGCTAGAACA	ATCCACATGGAGGTAGCTAGAACAAGGATG	AGG	1
SPINK8	NM_001080525.1	NC_000003.12	48321065	antisense	TTTCAGAGGCCATAGGAAGG	CCTCTTTCAGAGGCCATAGGAAGGGGGAAG	GGG	2
SPINK8	NM_001080525.1	NC_000003.12	48328293	antisense	AATTGCAAAGGCCATCCACA	CACCAATTGCAAAGGCCATCCACATGGAGG	TGG	1
SPINK8	NM_001080525.1	NC_000003.12	48319592	sense	TCAAGAATGTAAATAAGTGC	TGCCTCAAGAATGTAAATAAGTGCTGGTTT	TGG	3
DUOX2	NM_014080.4	NC_000015.10	45104045	antisense	TAGACGGGACTTATCCTCTG	ACATTAGACGGGACTTATCCTCTGGGGAGC	GGG	20
DUOX2	NM_014080.4	NC_000015.10	45108895	sense	GTGGCCAGCAGCATCCAACG	CTATGTGGCCAGCAGCATCCAACGTGGCCG	TGG	12
DUOX2	NM_014080.4	NC_000015.10	45112574	antisense	AGAAGACCCCCAGTACGGTG	CCAAAGAAGACCCCCAGTACGGTGCGGTTG	CGG	4
DUOX2	NM_014080.4	NC_000015.10	45105803	sense	TTTAGTTCTGAAGAGGAACG	GCTGTTTAGTTCTGAAGAGGAACGGGGCGC	GGG	18
PLXNA3	NM_017514.4	NC_000023.11	154467278	antisense	CCGCCCAAGAAAGATGCCGG	GGGGCCGCCCAAGAAAGATGCCGGGGGCCT	GGG	19
PLXNA3	NM_017514.4	NC_000023.11	154463437	sense	CCTGTATGAGACAGTCCCCG	CCCACCTGTATGAGACAGTCCCCGTGGTGG	TGG	5
PLXNA3	NM_017514.4	NC_000023.11	154464063	sense	ATGTGTCAGTGACGTCACCT	AACAATGTGTCAGTGACGTCACCTGGGGTG	GGG	7
PLXNA3	NM_017514.4	NC_000023.11	154461577	sense	CATCCAGTCCTGCTATCGTG	GCCGCATCCAGTCCTGCTATCGTGGGGAGG	GGG	3
