# Supplementary material for: Staphylococcal toxin PVL ruptures model membranes under acidic conditions through interactions with cardiolipin and phosphatidic acid
Source: PLoS Biol. 2025 Apr 15;23(4):e3003080. doi: 10.1371/journal.pbio.3003080 (PMC12052211; doi:10.1371/journal.pbio.3003080)
Supplement: S5 Table — (XLSX) [file pbio.3003080.s030.xlsx]

## Sheet: test_sorted12Vmac123_THP_PVL_16
id	num	neg|score	neg|p-value	neg|fdr	neg|rank	neg|goodsgrna	pos|score	pos|p-value	pos|fdr	pos|rank	pos|goodsgrna
HARS	4	0.93095	0.93107	1	17457	1	9.3551e-09	2.59e-07	0.00495	1	3
DHPS	4	1	1	1	19114	0	3.1261e-07	1.295e-06	0.012376	2	4
WDR82	4	0.95843	0.95834	1	17957	0	2.2185e-06	8.0289e-06	0.051155	3	3
C5AR1	4	1	0.99999	1	19113	0	4.3625e-06	1.7871e-05	0.070297	4	4
HRH2	4	0.9981	0.99809	1	19040	0	4.406e-06	1.8389e-05	0.070297	5	4
TTI1	4	0.99998	0.99998	1	19112	0	1.9621e-05	8.521e-05	0.231573	6	4
AHR	4	0.99998	0.99997	1	19111	0	2.2858e-05	9.6088e-05	0.231573	7	4
TELO2	4	0.99963	0.99963	1	19098	0	2.5081e-05	0.00010541	0.231573	8	4
NAA50	4	0.72775	0.82677	0.990461	15955	1	2.6164e-05	0.00010904	0.231573	9	2
SGMS1	4	0.93741	0.93724	1	17557	1	4.5332e-05	0.00017534	0.335149	10	3
SMOC1	4	0.99995	0.99994	1	19110	0	5.1721e-05	0.0001971	0.342484	11	4
UEVLD	4	0.99993	0.99992	1	19109	0	7.3946e-05	0.00028619	0.45278	12	4
AMBN	4	0.99503	0.99502	1	18901	0	7.849e-05	0.00030795	0.45278	13	4
HDAC5	4	0.99991	0.99991	1	19108	0	8.5872e-05	0.00033385	0.455799	14	4
TSPAN5	4	0.9999	0.9999	1	19107	0	9.9812e-05	0.00039186	0.487399	15	4
LDAH	4	0.10142	0.23799	0.898937	5054	1	0.00012659	0.00049805	0.487399	16	3
WDYHV1	4	0.25399	0.45826	0.932708	9391	1	0.00012986	0.00051204	0.487399	17	3
PSMG3	4	0.89094	0.90015	1	16968	1	0.00013081	0.00051463	0.487399	18	2
SLC17A5	4	0.99851	0.99852	1	19056	0	0.00013496	0.00053172	0.487399	19	4
SMARCB1	4	0.99466	0.99463	1	18885	0	0.00014402	0.00056591	0.487399	20	4
FBXO11	4	0.99349	0.99344	1	18844	0	0.00014827	0.00058352	0.487399	21	4
MID1IP1	4	0.99984	0.99985	1	19106	0	0.00015736	0.0006203	0.487399	22	4
COL5A3	4	0.15032	0.31267	0.913453	6530	1	0.00016683	0.00065967	0.487399	23	3
IGSF8	4	0.99983	0.99983	1	19105	0	0.00017188	0.00067573	0.487399	24	4
KDM7A	4	0.99746	0.99747	1	19011	0	0.00018308	0.00071665	0.487399	25	4
POP1	4	0.99407	0.99405	1	18859	0	0.00018314	0.00071665	0.487399	26	4
RGMA	4	0.95575	0.95562	1	17889	0	0.00018626	0.00072442	0.487399	27	3
ZNF578	4	0.69518	0.81637	0.987321	15800	1	0.00019505	0.00075861	0.487399	28	3
LAMTOR2	4	0.99311	0.99307	1	18828	0	0.00019827	0.00076948	0.487399	29	4
SGCG	4	0.9998	0.9998	1	19104	0	0.00020231	0.00078399	0.487399	30	4
LOC100287036	4	0.99979	0.99978	1	19103	0	0.00021142	0.00082077	0.487399	31	4
EIF3H	4	0.99979	0.99978	1	19102	0	0.00021234	0.00082284	0.487399	32	4
TTC14	4	0.99499	0.99498	1	18897	0	0.00021712	0.00084149	0.487399	33	4
SPINK8	4	0.96551	0.96553	1	18106	0	0.00023545	0.00091297	0.51325	34	4
FAM19A4	4	0.99831	0.99831	1	19044	0	0.00025216	0.00097875	0.534512	35	4
ARHGAP1	4	0.56198	0.71673	0.975471	14044	2	0.00028777	0.0011103	0.589521	36	2
DUOX2	4	0.99969	0.99968	1	19101	0	0.00030774	0.0011808	0.597837	37	4
GSAP	4	0.99969	0.99968	1	19100	0	0.00030994	0.0011885	0.597837	38	4
EDDM3A	4	0.77271	0.84253	0.994465	16193	1	0.00034187	0.0012994	0.621658	39	3
SHC3	4	0.99966	0.99966	1	19099	0	0.00034296	0.0013009	0.621658	40	4
PLXNA3	4	0.99962	0.99962	1	19097	0	0.00037502	0.0014134	0.6347	41	4
TFF2	4	0.99962	0.99962	1	19096	0	0.00037856	0.0014268	0.6347	42	4
GZMM	4	0.99962	0.99962	1	19095	0	0.0003787	0.0014279	0.6347	43	4
TAF6L	4	0.11286	0.25582	0.904322	5404	1	0.0003924	0.0014745	0.640527	44	3
NUCB1	4	0.84792	0.87543	1	16654	1	0.00041529	0.0015548	0.647508	45	3
BCL6	4	0.99675	0.99676	1	18971	0	0.00042863	0.0016107	0.647508	46	4
OSM	4	0.91866	0.92032	1	17294	1	0.00044471	0.0016651	0.647508	47	3
NUDT3	4	0.99158	0.99154	1	18797	0	0.00045794	0.0017169	0.647508	48	4
DHRS9	4	0.99953	0.99953	1	19094	0	0.00046956	0.001764	0.647508	49	4
SLC22A6	4	0.0047273	0.016409	0.71038	438	1	0.00047125	0.0017703	0.647508	50	3
KLC2	4	0.99952	0.99952	1	19093	0	0.00047644	0.0017889	0.647508	51	4
CECR5	4	0.99926	0.99927	1	19081	0	0.00048741	0.001834	0.647508	52	4
ASH2L	4	0.999	0.99902	1	19071	0	0.00049649	0.0018609	0.647508	53	4
LLGL1	4	0.9995	0.9995	1	19092	0	0.00049719	0.0018619	0.647508	54	4
DYNC2LI1	4	0.9995	0.99949	1	19091	0	0.00049928	0.0018702	0.647508	55	4
FN1	4	0.99948	0.99948	1	19090	0	0.00051628	0.001937	0.647508	56	4
PTGIR	4	0.99948	0.99948	1	19089	0	0.00051825	0.0019443	0.647508	57	4
MON2	4	0.99927	0.99928	1	19082	0	0.00053351	0.0019987	0.647508	58	4
TAL1	4	0.99947	0.99946	1	19088	0	0.00053351	0.0019987	0.647508	59	4
STK11	4	0.92756	0.92803	1	17403	1	0.00054933	0.0020609	0.648592	60	2
VAT1L	4	0.99944	0.99943	1	19087	0	0.00056371	0.0021023	0.648592	61	4
CCDC13	4	0.049322	0.14236	0.850123	3187	1	0.00056897	0.0021256	0.648592	62	3
DAPL1	4	0.99943	0.99942	1	19086	0	0.00057257	0.0021406	0.648592	63	4
MAFB	4	0.99942	0.99941	1	19085	0	0.00058094	0.0021717	0.648592	64	4
SMC1A	4	0.90455	0.90943	1	17130	1	0.00060164	0.0022427	0.659482	65	3
CNIH4	4	0.99937	0.99937	1	19084	0	0.00062793	0.0023406	0.671075	66	4
GTF2A1	4	0.66598	0.79696	0.986083	15441	1	0.00063816	0.0023768	0.671075	67	3
SPI1	4	0.9891	0.9891	1	18727	0	0.00065394	0.0024276	0.671075	68	4
PRR20C	4	0.79136	0.84986	0.996338	16300	1	0.00065673	0.002438	0.671075	69	3
EMILIN3	4	0.98367	0.98375	1	18579	0	0.00066086	0.0024576	0.671075	70	4
EPB41L4B	4	0.9993	0.99931	1	19083	0	0.00070379	0.0026156	0.69199	71	4
KARS	4	0.81038	0.85777	0.998713	16416	1	0.00071217	0.0026384	0.69199	72	3
CNPY1	4	0.99922	0.99923	1	19077	0	0.00071846	0.0026643	0.69199	73	4
FUT2	4	0.99925	0.99926	1	19080	0	0.00075249	0.002784	0.69199	74	4
PHLDA1	4	0.99925	0.99925	1	19079	0	0.00075367	0.0027892	0.69199	75	4
TBL2	4	0.99835	0.99835	1	19048	0	0.00075595	0.0027964	0.69199	76	4
TFPI2	4	0.23512	0.43293	0.927361	8923	2	0.00075854	0.0028047	0.69199	77	1
NANOS1	4	0.99831	0.99831	1	19046	0	0.000764	0.0028239	0.69199	78	4
KDM3B	4	0.99923	0.99923	1	19078	0	0.0007746	0.0028689	0.694135	79	4
ADGRL3	4	0.5792	0.72976	0.978205	14258	2	0.00081063	0.0029829	0.709912	80	2
HSD11B1	4	0.99555	0.99556	1	18923	0	0.000831	0.0030684	0.709912	81	4
WFDC8	4	0.99914	0.99916	1	19076	0	0.00085689	0.0031663	0.709912	82	4
GGTLC1	4	0.76346	0.83906	0.993855	16134	1	0.00086313	0.003189	0.709912	83	3
NPFFR2	4	0.99784	0.99784	1	19029	0	0.00089219	0.0032815	0.709912	84	4
SLC26A11	4	0.99911	0.99912	1	19075	0	0.00089499	0.0032926	0.709912	85	4
DCAKD	4	0.34856	0.55949	0.939096	11384	1	0.00089555	0.0032937	0.709912	86	3
CAPN7	4	0.99909	0.99911	1	19074	0	0.00090614	0.0033341	0.709912	87	4
UBE2E1	4	0.93957	0.93939	1	17603	0	0.00090964	0.0033465	0.709912	88	3
RAC1	4	0.88155	0.89415	1	16898	1	0.00091542	0.0033636	0.709912	89	3
HNRNPUL1	4	0.93513	0.93507	1	17520	1	0.00091873	0.0033745	0.709912	90	3
GEN1	4	0.34159	0.55445	0.939072	11284	1	0.00092576	0.0033937	0.709912	91	2
TSN	4	0.99907	0.99908	1	19073	0	0.00093322	0.003417	0.709912	92	4
HPD	4	0.6618	0.79362	0.985918	15382	1	0.0009481	0.0034657	0.712286	93	3
MX1	4	0.99903	0.99905	1	19072	0	0.00096778	0.0035428	0.716258	94	4
C12orf71	4	0.078158	0.20063	0.869839	4405	2	0.00097234	0.0035599	0.716258	95	2
PRLH	4	0.63088	0.76954	0.984147	14937	2	0.00099009	0.0036314	0.716427	96	2
PDLIM7	4	0.53154	0.69382	0.969855	13673	1	0.00102	0.003734	0.716427	97	3
PPIP5K1	4	0.19196	0.37344	0.922393	7730	1	0.0010387	0.0037899	0.716427	98	3
WDR45	4	0.53872	0.6992	0.971705	13751	1	0.0010504	0.0038314	0.716427	99	3
TCL1B	4	0.34275	0.55529	0.939096	11297	2	0.0010723	0.003922	0.716427	100	2
UNC79	4	0.99893	0.99895	1	19070	0	0.0010729	0.0039251	0.716427	101	4
RASGRP2	4	0.16692	0.33718	0.919869	7003	1	0.0010787	0.0039484	0.716427	102	3
RHOJ	4	0.98412	0.98421	1	18594	0	0.0011004	0.0040266	0.716427	103	4
EBPL	4	0.91409	0.91663	1	17234	1	0.0011087	0.004052	0.716427	104	3
SPRN	4	0.99889	0.99891	1	19069	0	0.0011096	0.0040557	0.716427	105	4
MRC1	4	0.99888	0.9989	1	19068	0	0.0011205	0.0040883	0.716427	106	4
CCNDBP1	4	0.10572	0.24474	0.901338	5190	2	0.0011246	0.0041059	0.716427	107	2
DNALI1	4	0.99887	0.99889	1	19067	0	0.0011253	0.004109	0.716427	108	4
PPP3CC	4	0.97484	0.97487	1	18346	0	0.0011275	0.0041142	0.716427	109	4
XKR6	4	0.99887	0.99889	1	19066	0	0.0011298	0.004123	0.716427	110	4
LINC01272	4	0.43008	0.61876	0.955181	12381	2	0.0011769	0.0042877	0.723802	111	1
RORB	4	0.47669	0.65294	0.958555	13019	1	0.0011933	0.0043488	0.723802	112	3
PACSIN3	4	0.99877	0.99878	1	19065	0	0.0012252	0.0044758	0.723802	113	4
TNRC18	4	0.23461	0.43226	0.927228	8909	1	0.0012267	0.0044789	0.723802	114	3
SLITRK2	4	0.15097	0.31368	0.913453	6553	3	0.0012291	0.0044897	0.723802	115	1
MAEL	4	0.39201	0.59097	0.946736	11931	1	0.001244	0.0045369	0.723802	116	3
ANO9	4	0.99876	0.99877	1	19064	0	0.0012442	0.0045374	0.723802	117	4
ODF3	4	0.99875	0.99876	1	19063	0	0.0012501	0.0045591	0.723802	118	4
LRRC59	4	0.99874	0.99874	1	19062	0	0.0012609	0.0045897	0.723802	119	4
CBLL1	4	0.99873	0.99874	1	19061	0	0.0012662	0.0046084	0.723802	120	4
ROBO4	4	0.14183	0.30007	0.913453	6279	2	0.0012814	0.0046586	0.723802	121	2
SHH	4	0.013873	0.045358	0.793198	1093	2	0.0013115	0.0047767	0.723802	122	2
C1orf110	4	0.99868	0.99869	1	19060	0	0.0013175	0.0048016	0.723802	123	4
RHOB	4	0.63791	0.77496	0.984979	15036	2	0.0013337	0.0048508	0.723802	124	2
DEFB110	4	0.99866	0.99866	1	19059	0	0.0013438	0.0048896	0.723802	125	4
ABTB2	4	0.99607	0.9961	1	18948	0	0.0013541	0.004929	0.723802	126	4
KRT9	4	0.99863	0.99864	1	19058	0	0.0013693	0.0049818	0.723802	127	4
CKMT1B	4	0.037834	0.11274	0.834036	2578	1	0.001386	0.0050305	0.723802	128	2
ADAMTS15	4	0.98073	0.98081	1	18489	0	0.0013889	0.0050404	0.723802	129	4
GFY	4	0.14485	0.30459	0.913453	6367	1	0.0014001	0.0050777	0.723802	130	3
ARHGEF5	4	0.99859	0.9986	1	19057	0	0.0014115	0.0051134	0.723802	131	4
C9orf47	4	0.89957	0.90594	1	17071	1	0.0014182	0.0051346	0.723802	132	3
SDK2	4	0.4094	0.60363	0.951393	12124	1	0.0014229	0.0051543	0.723802	133	3
RNASE1	4	0.97862	0.97861	1	18439	0	0.0014304	0.0051823	0.723802	134	4
XRCC3	4	0.23414	0.43164	0.927228	8892	2	0.0014382	0.0052113	0.723802	135	2
MRPS28	4	0.51657	0.68265	0.966733	13492	1	0.0014518	0.0052605	0.723802	136	3
NRL	4	0.98574	0.98581	1	18632	0	0.0014773	0.0053475	0.723802	137	4
ARHGEF10L	4	0.99851	0.99852	1	19055	0	0.0014861	0.005374	0.723802	138	4
FAM178B	4	0.99711	0.99713	1	18994	0	0.0014898	0.0053916	0.723802	139	4
PGA4	4	0.96635	0.96638	1	18128	0	0.0014905	0.0053931	0.723802	140	4
TIFAB	4	0.99848	0.99849	1	19054	0	0.001518	0.0054843	0.723802	141	4
ESM1	4	0.99848	0.99849	1	19053	0	0.0015192	0.0054895	0.723802	142	4
TMEM38B	4	0.92622	0.92677	1	17378	1	0.0015289	0.00552	0.723802	143	3
CXCR2	4	0.48227	0.657	0.958591	13096	1	0.0015428	0.0055734	0.723802	144	3
NAPB	4	0.99846	0.99847	1	19052	0	0.0015448	0.0055791	0.723802	145	4
LRRFIP1	4	0.13747	0.29343	0.910885	6153	2	0.0015486	0.005592	0.723802	146	2
POLR2E	4	0.93219	0.93223	1	17477	1	0.001595	0.0057801	0.723802	147	3
GPRC5B	4	0.99839	0.9984	1	19051	0	0.0016052	0.0058246	0.723802	148	4
DHRS2	4	0.83807	0.87047	1	16580	1	0.0016069	0.0058324	0.723802	149	3
ARSA	4	0.99838	0.99839	1	19050	0	0.0016178	0.0058754	0.723802	150	4
ATP4A	4	0.94168	0.94148	1	17640	0	0.0016387	0.0059453	0.723802	151	3
OTUD5	4	0.99364	0.9936	1	18850	0	0.0016391	0.0059463	0.723802	152	4
SULT1C3	4	0.98068	0.98075	1	18488	0	0.0016449	0.0059691	0.723802	153	4
DCAF12L1	4	0.99835	0.99835	1	19049	0	0.0016471	0.0059764	0.723802	154	4
ATOH1	4	0.69645	0.81676	0.987321	15808	1	0.0016473	0.0059764	0.723802	155	3
FOXP1	4	0.95176	0.95168	1	17828	0	0.0016514	0.0059924	0.723802	156	3
DOCK9	4	0.20516	0.3918	0.923024	8113	1	0.0016516	0.005993	0.723802	157	3
FBXO38	4	0.99334	0.99329	1	18837	0	0.0016616	0.0060246	0.723802	158	4
JAM3	4	0.99833	0.99833	1	19047	0	0.0016716	0.0060546	0.723802	159	4
TADA1	4	0.99831	0.99831	1	19045	0	0.0016894	0.0061067	0.723802	160	4
BRD3	4	0.94858	0.94847	1	17770	0	0.0016996	0.0061437	0.723802	161	3
OR5M11	4	0.14517	0.30508	0.913453	6376	1	0.00171	0.0061898	0.723802	162	3
CRYZL1	4	0.99829	0.99828	1	19043	0	0.001714	0.0062033	0.723802	163	4
DHX32	4	0.99827	0.99827	1	19042	0	0.0017317	0.0062592	0.723802	164	4
FABP1	4	0.087915	0.21651	0.885733	4670	1	0.00176	0.0063488	0.723802	165	2
MAPKAPK2	4	0.99254	0.99249	1	18817	0	0.0017776	0.0064156	0.723802	166	4
MRPL55	4	0.87425	0.88975	1	16853	1	0.0017899	0.0064519	0.723802	167	3
ACKR2	4	0.98097	0.98103	1	18494	0	0.0017943	0.0064643	0.723802	168	4
KAT5	4	0.90528	0.90996	1	17140	1	0.0018041	0.0064933	0.723802	169	2
GFM1	4	0.97246	0.97249	1	18280	0	0.0018424	0.006627	0.723802	170	4
KCTD16	4	0.99813	0.99813	1	19041	0	0.001866	0.0067037	0.723802	171	4
MYO18A	4	0.047557	0.13791	0.850123	3094	1	0.0018802	0.0067596	0.723802	172	3
SLC45A1	4	0.95933	0.95925	1	17959	0	0.0019005	0.0068383	0.723802	173	3
SLCO1B1	4	0.9981	0.99808	1	19039	0	0.0019039	0.0068513	0.723802	174	4
CCDC125	4	0.61222	0.75518	0.982245	14694	2	0.0019086	0.0068673	0.723802	175	2
ZFP42	4	0.99809	0.99808	1	19038	0	0.0019106	0.006873	0.723802	176	4
KLHL2	4	0.99809	0.99807	1	19037	0	0.0019115	0.0068782	0.723802	177	4
LMO3	4	0.27272	0.48269	0.937249	9812	1	0.0019238	0.0069129	0.723802	178	3
PILRA	4	0.99807	0.99806	1	19036	0	0.0019303	0.0069326	0.723802	179	4
CCDC159	4	0.45948	0.64028	0.957266	12783	1	0.0019597	0.0070341	0.723802	180	3
TECRL	4	0.19151	0.3728	0.922393	7720	1	0.0019609	0.0070362	0.723802	181	3
LYPD5	4	0.99802	0.99801	1	19035	0	0.0019833	0.0071212	0.723802	182	4
ZNF699	4	0.99799	0.99798	1	19034	0	0.002011	0.0072279	0.723802	183	4
TAF12	4	0.88865	0.89863	1	16950	1	0.0020131	0.0072356	0.723802	184	3
IFIT3	4	0.91316	0.91594	1	17222	1	0.0020154	0.0072434	0.723802	185	3
SLC12A8	4	0.99798	0.99798	1	19033	0	0.0020195	0.0072584	0.723802	186	4
SMPD4	4	0.86276	0.88325	1	16755	1	0.0020383	0.0073196	0.723802	187	3
FEZ1	4	0.99795	0.99794	1	19032	0	0.0020531	0.0073706	0.723802	188	4
CD207	4	0.18502	0.36355	0.922393	7531	2	0.0020654	0.0074128	0.723802	189	2
FSD2	4	0.049663	0.14322	0.850123	3208	2	0.0020833	0.0074682	0.723802	190	2
TPCN2	4	0.99514	0.99514	1	18906	0	0.0021003	0.0075273	0.723802	191	4
OCM	4	0.51263	0.67969	0.966127	13447	2	0.0021176	0.0075936	0.723802	192	1
IGFL3	4	0.99788	0.99788	1	19031	0	0.0021241	0.0076184	0.723802	193	4
KIAA1324	4	0.99787	0.99788	1	19030	0	0.0021252	0.0076215	0.723802	194	4
CDHR2	4	0.95737	0.95728	1	17916	0	0.0021377	0.0076692	0.723802	195	3
PITX2	4	0.99783	0.99783	1	19026	0	0.0021576	0.0077433	0.723802	196	4
USP7	4	0.99784	0.99784	1	19028	0	0.002158	0.0077433	0.723802	197	4
THADA	4	0.99784	0.99784	1	19027	0	0.0021585	0.0077438	0.723802	198	4
PPY	4	0.99781	0.99781	1	19025	0	0.0021885	0.0078521	0.723802	199	4
TMIGD3	4	0.96914	0.96918	1	18188	0	0.0021936	0.0078707	0.723802	200	4
