# Supplementary material for: Staphylococcal toxin PVL ruptures model membranes under acidic conditions through interactions with cardiolipin and phosphatidic acid
Source: PLoS Biol. 2025 Apr 15;23(4):e3003080. doi: 10.1371/journal.pbio.3003080 (PMC12052211; doi:10.1371/journal.pbio.3003080)
Supplement: S6 Table — (XLSX) [file pbio.3003080.s031.xlsx]

## Sheet: Sheet1
		FC relative to average negative control
		gRNA	BR1		BR2
HARS	A1	1			0.6
	A2	2			1.3
	A3	3			2.7
	A4	4			1.4
DHPS	A5	1			3.3
	A6	2			0.4
	A7	3			0.9
	A8	4			5.4
WDR82	A9	1			2.7
	A10	2			2.4
	A11	3			0
	A12	4	no gRNA		no gRNA
C5AR1	B1	1	no gRNA		no gRNA
	B2	2	6.5		97.5
	B3	3	11.7		129.6
	B4	4	no gRNA		no gRNA
HRH2	B5	1	0.5		2
	B6	2	no gRNA		no gRNA
	B7	3	no gRNA		no gRNA
	B8	4	no gRNA		no gRNA
AHR	B9	1	20.1		53.5
	B10	2			229.3
	B11	3	11.5		64.7
	B12	4	23.9		75.9
SGMS1	C1	1	0.7		5.2
	C2	2	0		26.9
	C3	3	2.2		48
	C4	4	7.8		46.1
UEVLD	C5	1	0		4.4
	C6	2	2.5		4.9
	C7	3	2.8		4
	C8	4	2.1		5.6
HDAC5	C9	1	13.7		26.8
	C10	2	1.6		20.5
	C11	3	3.2		16.5
	C12	4	8.5		49.4
TSPAN5	D1	1	no gRNA		no gRNA
	D2	2	0.1		8
	D3	3	0.3		5.6
	D4	4	1.2		4.5
SLC17A5	D5	1	1.7		5.6
	D6	2	2.2		7.8
	D7	3	2.9		5.7
	D8	4	2		6.3
SMARCB1	D9	1	3.6		6.6
	D10	2			6.6
	D11	3	no gRNA		no gRNA
	D12	4	4.8		9
FBXO11	E1	1	19.1		82.3
	E2	2	20.2		130.7
	E3	3	10.5		89.6
	E4	4	22.3		24
MID1IP1	E5	1	4.6		16.5
	E6	2	4.8		7.1
	E7	3	4.4		11.6
	E8	4	4.8		8.8
IGSF8	E9	1	5.5		8.5
	E10	2	5.1		0.1
	E11	3	4.3		7.6
	E12	4	4.2		4.3
KDM7A	F1	1	0.1		2.2
	F2	2	1		4.3
	F3	3	0.8		5.4
	F4	4	4		4.9
LAMTOR2	F5	1	6.3		11.9
	F6	2	3.6		7.6
	F7	3	5.3		12.1
	F8	4	7.3		11.9
SGCG	F9	1	4.4		4.4
	F10	2	4.9		6.5
	F11	3	cell differentiated		cell differentiated
	F12	4	no gRNA		no gRNA
LOC100287036	G1	1	0		7.7
	G2	2	0		8
	G3	3	0.8		7.1
	G4	4	2.7		6.1
TTC14	G5	1	7.6
	G6	2	6.1		18.5
	G7	3
	G8	4	8.8		20.5
SPINK8	G9	1	no gRNA		no gRNA
	G10	2	2.3
	G11	3	cell differentiated		cell differentiated
	G12	4	no gRNA		no gRNA
DUOX2	H1	1	0.8		4.6
	H2	2	0.7		3
	H3	3	0.9		0.2
	H4	4	1.7		1.5
PLXNA3	H5	1	2.7		2.9
	H6	2	2.3		10.9
	H7	3	5.6		5.5
	H8	4	0.1		5.7
highest neg control			2.4		5.6
Positive control			9.9		89
