# Supplementary material for: Staphylococcal toxin PVL ruptures model membranes under acidic conditions through interactions with cardiolipin and phosphatidic acid
Source: PLoS Biol. 2025 Apr 15;23(4):e3003080. doi: 10.1371/journal.pbio.3003080 (PMC12052211; doi:10.1371/journal.pbio.3003080)
Supplement: S1 Data — (XLSX) [file pbio.3003080.s032.xlsx]

## Sheet: Fig 1B-H
Fig 1B
Time	F_4:3	D_4:3	F_4:5	D_4:5	F_4:7	D_4:7		Time	F_3:3	D_3:3	F_3:5	D_3:5	F_3:7	D_3:7
1.07875	-2.75122e-10	0	8.86757e-11	0	-9.09495e-12	0		0.750803	3.54703e-11	0	-9.73159e-11	0	-2.75122e-10	0
2.37349	-0.00359904	-0.0495197	0.254099	0.00574801	-0.0375686	0.0460513		2.05	-0.0285166	0.132489	0.0472244	-0.0454082	0.0629742	-0.0254834
3.67184	-0.000189677	0.0199736	0.0484528	0.00770445	0.0249913	-0.0435034		3.34441	-0.055925	0.137496	0.157856	0.0748209	-0.027584	-0.0257598
4.97196	-0.119796	-0.0312774	0.127405	0.002779	0.0460232	0.0103165		4.6428	0.0227781	0.0580168	0.336342	0.0563348	-0.0124208	0.0047192
6.26777	0.172002	0.00326374	0.103261	-0.0317503	-0.0770151	-0.0163719		5.94403	-0.0178224	0.0685795	0.208813	-0.0604781	0.0427453	-0.0163679
7.56724	0.0242965	0.01703	0.11828	0.0107174	0.0738746	0.000555121		7.24387	-0.00275741	0.063639	0.149603	-0.0250515	0.0311872	-0.00373378
8.86302	0.00364862	0.0138445	0.0717216	-0.0775602	-0.102171	0.0128086		8.53899	-0.0431075	0.0512856	0.0315308	0.0653116	0.0334391	-0.00766505
10.1692	0.0211485	0.076769	-0.0926884	-0.104871	0.0230015	0.00801391		9.8417	0.0795008	0.0626048	0.0252438	0.00264099	0.0145422	-0.0421447
11.4638	-0.00527584	0.0324319	-0.0236409	-0.0372931	-0.00188288	-0.0615283		11.1398	-0.0697332	0.0852325	0.118945	-0.011463	0.0923382	-0.0426743
12.759	-0.06695	0.0652008	-0.0720667	0.00584201	-0.030412	-0.00988481		12.4354	-0.0265238	0.079793	0.130699	-0.0430841	0.0787102	0.00178473
14.0536	0.013018	0.0609628	-0.0976433	0.0297855	0.0144923	0.026606		13.73	0.165626	0.0324493	0.138614	0.00170023	-0.00181451	-0.0108249
15.3481	-0.0368819	0.0199631	-0.0329657	-0.0694084	-0.0773442	0.0230883		15.0244	0.0573215	0.00988941	-0.0772858	-0.0155021	-0.0169079	-0.00359517
16.6434	-0.0652894	-0.0117125	-0.0832896	0.0502377	-0.00439168	0.0137146		16.3195	0.110445	0.0227198	0.00170317	0.00582741	-0.00939899	-0.0137843
17.9426	-0.174929	0.0184941	0.074217	-0.0384049	-0.0889823	0.00904367		17.6143	0.0523379	0.0868531	0.0682868	0.0456977	0.040744	0.0238459
19.246	0.0931783	0.00127428	-0.0524178	0.0320024	0.0222325	0.00358431		18.922	0.0640194	0.0649833	-0.0835571	0.0227335	0.112377	-0.0330092
20.5408	-0.0616973	0.0248957	-0.0269359	-0.0461361	0.0222466	0.00141408		20.2171	0.239658	0.0775188	-0.0301769	0.0339353	0.0458596	0.0213947
21.8395	-0.0468679	-0.00676482	-0.224434	-0.057936	0.0156018	0.0136136		21.5157	0.182777	0.0748513	-0.0380027	-0.0338242	0.0729205	-0.0127675
23.1344	0.0745965	0.0288744	0.0075986	-0.0385485	-0.0671943	0.0321423		22.8106	0.0984049	0.0628881	0.303975	-0.0455243	0.00689466	-0.0248249
24.4287	0.151938	-0.00461218	0.00153849	-0.0669845	-0.0829272	-0.0173751		24.1052	-0.00883731	0.157435	-0.0698022	-0.0154334	-0.00300978	-0.0120112
25.7233	0.0944275	0.000784024	-0.0879974	0.0314872	0.069312	0.0198857		25.3997	-0.0432508	0.0319529	0.0626924	0.0299842	0.0026598	0.024713
27.0199	0.0982056	0.0333431	0.19456	-0.0360256	-0.0729191	0.00826771		26.694	0.162535	0.0354261	-0.0388879	-0.0167355	0.0553799	-0.0143295
28.3206	0.00054945	-0.0186235	0.125308	-0.0324423	0.0379694	-0.00446493		27.9969	0.0175374	0.12645	0.20851	0.0618751	0.047149	0.00134768
29.616	-0.042788	-0.0315086	0.0628919	-0.00770647	-0.0714962	0.00984096		29.2921	0.059779	0.179487	0.216287	0.0263681	-0.0461756	0.0190202
30.9427	-0.0302874	-0.00468978	0.131924	0.120312	-0.0297529	0.0144188		30.6009	-0.0189193	0.0991199	-0.1824	-0.0218017	0.0737736	-0.0361417
32.2568	-0.0621762	0.0504139	0.146952	0.0232344	-0.000787705	-0.0131074		31.9243	0.0508106	0.076208	0.0137433	-0.0325102	0.0376781	-0.0166324
33.5515	0.0366286	0.0303516	0.164871	-0.0309693	0.0094537	0.00256472		33.2277	0.270251	0.0419437	0.246839	-0.0478036	0.0232925	-0.0309841
34.8479	0.131243	-0.00195209	0.0137184	-0.0692068	0.0342049	-0.00775427		34.5222	0.0757955	0.0739932	0.188148	-0.00409904	-0.10423	-0.0326347
36.2113	-0.00301681	-0.0105562	0.0649208	-0.108757	-0.0342686	-0.0164792		35.8589	0.107333	0.0908611	0.0920081	-0.0148933	0.0398093	-0.0224702
37.5072	0.122534	0.0189488	0.0292393	-0.0419488	0.0574902	-0.0146902		37.1832	0.11176	0.0796642	0.223798	0.028328	-0.0131425	0.0195952
38.8028	-0.0165822	0.0112516	0.00574974	0.0970654	-0.0706309	-0.0271665		38.4789	-0.109585	0.14198	-0.123227	-0.0458705	0.0903247	-0.0125318
40.1027	0.0264127	0.0329151	-0.111535	-0.00399362	-0.0702533	0.00253949		39.7746	-0.0970996	0.039842	0.212618	-0.0221521	-0.0123587	-0.0294262
41.3987	0.00994102	0.0129135	0.214477	0.00950763	-0.0224185	0.0234799		41.0749	0.125833	0.0726307	0.141393	-0.0271947	0.00833156	-0.0359024
42.6941	0.0679001	-0.000153011	0.100941	-0.077592	-0.0113292	0.00217442		42.3704	0.0702876	0.0784325	0.0658222	-0.0768189	-0.0167448	0.0154956
43.9998	0.0865485	-0.00489756	0.116867	0.0199246	-0.0283025	-0.0204575		43.6758	-0.00178772	0.0856427	0.138982	0.0549198	0.0346156	-0.0117853
45.2965	0.0994462	0.0430435	0.313106	-0.0476813	-0.0566795	-0.0175405		44.9728	0.119729	0.0203212	0.148613	-0.0116641	0.121724	0.0167367
46.6033	-0.0779964	-0.0192756	-0.0491644	0.0465539	-0.064862	0.0121107		46.2701	0.00514237	0.0741422	0.108065	-0.0173537	-0.0102904	0.00318824
47.8989	0.0747966	0.0544463	-0.0782441	-0.0192558	-0.0285379	-0.00348736		47.5752	0.0992891	0.0103554	-0.153393	-0.0190091	-0.0566954	0.0324325
49.1941	0.140889	-0.0114628	0.182312	0.0109044	-0.0140655	0.0116906		48.8705	-0.0402503	0.107584	0.295403	0.0230403	-0.0370689	-0.00931188
50.5007	0.0260844	0.016729	0.150362	0.0241995	-0.174283	0.0327712		50.1771	0.0372185	0.117752	0.0320223	-0.0406521	0.0451322	0.0141437
51.7956	-0.100109	0.0338995	0.267003	0.0272336	-0.138323	0.0209196		51.472	-0.103016	0.103763	0.2074	-0.00869901	0.0296137	-0.0180577
53.1007	-0.0153285	0.0215616	0.00367684	0.0247512	-0.00930092	-0.00585494		52.7701	-0.0907601	0.0842837	0.19727	-0.0180572	0.00446259	-0.0128586
54.3957	0.138776	0.0404846	-0.101599	0.0234797	0.0698032	-0.0316799		54.0721	-0.0350677	0.100726	0.0756826	-0.0226636	0.0567223	-0.0294431
55.6902	0.0836339	0.0172694	-0.124195	-0.080133	-0.0653225	0.00356191		55.3666	0.0672319	0.0748587	0.170383	-0.040302	0.0147737	-0.013796
57.0017	-0.159579	-0.0359939	0.194591	-0.0226855	0.0154227	-0.0145835		56.6776	-0.00401825	0.0721557	-0.114599	0.0485976	0.0869464	0.00968623
58.2972	-0.0434437	-0.00447996	0.194476	0.0341623	-0.0628824	-0.00285		57.9732	0.073299	0.10089	0.119339	-0.0705581	0.0160409	0.0152859
59.6014	0.0305217	0.0370545	-0.00643938	-0.130739	-0.0625945	0.040465		59.2709	0.146305	0.0893732	0.0377357	0.0594	0.0522918	-0.0118947
60.896	-0.00936457	-0.0136982	-0.165309	-0.0502897	-0.101153	0.0290385		60.5724	0.0235449	0.0743526	0.217231	-0.0653939	-0.0216048	-0.0171109
62.191	0.0669671	-0.028943	-0.0270687	-0.0400308	-0.0935395	0.0417074		61.8671	-0.0407548	0.0944932	-0.0918635	-0.00298861	-0.0498195	-0.0421158
63.4992	0.10742	0.0103349	0.104208	-0.106216	0.0211872	0.045698		63.1754	0.0506256	0.0781259	0.114577	0.0196156	0.0252901	-0.00068972
64.7943	-0.032131	0.0373909	-0.196244	0.0457619	-0.0296738	-0.0302259		64.4707	-0.0675688	0.105535	0.0955829	0.0126384	0.0653493	0.00408043
66.1015	-0.159578	0.0314789	0.261096	-0.0465066	-0.0308404	0.00637356		65.77	0.0010334	0.0755167	0.0641197	-0.0123586	0.0101865	-0.0121011
67.3965	0.0473932	-0.000164956	0.184401	-0.101038	-0.0972625	0.0294856		67.0726	-0.123607	0.159392	0.114698	-0.0145604	0.023221	-0.0224213
68.6918	0.0660157	-0.0210442	0.226953	0.0559158	-0.0294521	0.00272712		68.3679	0.0772089	0.122603	0.124552	0.0155731	0.101693	-0.0166884
70.0024	0.00755325	0.016645	-0.0888491	-0.00469659	-0.0103082	-0.0143674		69.6787	0.00598255	0.000744601	-0.00568022	0.0107829	0.00493778	0.0230441
71.3	-0.0856597	-0.0154265	0.362632	0.0385114	-0.0230795	0.00982212		70.9753	0.13393	0.0426967	-0.0587832	-0.0141977	0.0532046	-7.5653e-05
72.6028	0.115567	-0.0358667	0.0582144	-0.026854	0.13521	-0.00332549		72.2722	-0.0707046	0.107785	-0.0455607	0.0195245	0.0860488	0.00903222
73.8971	0.0986595	0.0367559	0.270366	0.0519541	0.0833637	0.00525189		73.5736	-0.0149646	0.122511	0.053333	-0.0505107	0.0771251	-0.0575714
75.192	0.0172275	0.000336259	-0.0370824	-0.00293842	0.0398586	-0.0050285		74.8682	0.038849	0.0320516	0.0911025	-0.112409	0.110351	-0.0269235
76.4989	-0.0407399	0.0899551	-0.256572	-0.0526272	0.0560336	-0.0125594		76.1751	-0.00404485	0.0822288	0.137214	-0.0797964	0.0778124	-0.0387248
77.7942	0.0201262	-0.000323417	0.225682	0.0346447	0.0464977	0.0338486		77.4705	-0.0043191	0.0693641	0.0307756	-0.0414943	0.0543475	-0.0278825
79.1038	0.00571316	0.0132279	0.243448	0.0205176	-0.0456271	0.0110182		78.7726	-0.0375737	0.0601168	0.128906	0.0632379	0.0679949	-0.0196194
80.398	0.0422504	-0.0137843	-0.102357	-0.0715165	0.0435915	0.044335		80.0744	-0.0816467	0.0737007	0.0500408	-0.0643099	0.0102376	-0.0250075
81.6935	-0.137903	0.0865764	0.264924	-0.0118865	-0.0192659	0.0280081		81.3695	0.13868	0.088035	0.0356796	0.00246824	0.0581925	-0.00357564
83.0041	0.308182	0.0306928	0.229717	-0.0296363	-0.113895	0.0219409		82.6799	-0.16821	0.118832	-0.132034	-0.090744	-0.0229514	-0.0196907
84.2992	0.00988529	0.0532273	-0.042438	-0.0502168	-0.0132412	0.0377555		83.9754	-0.0543485	0.0598204	0.147767	-0.0147073	-0.00350836	-0.0205737
85.6044	0.0969759	-0.0107378	0.128787	-0.0188129	0.0136732	0.00396846		85.2739	0.105341	0.0356216	0.0896871	0.00517226	-0.0231394	-0.00895163
86.8987	0.0982944	0.0446953	0.0306649	0.0276899	0.00698081	0.0519396		86.5749	0.170574	0.0325455	0.0172636	-0.0239338	0.0598585	-0.0142029
88.1937	-0.0228528	-0.00424795	0.156448	-0.0837684	0.0270087	0.0522537		87.8701	-0.116736	0.0552821	-0.171571	0.0419512	0.083277	-0.0463588
89.5008	-0.0374852	0.0317999	-0.00645205	-0.035971	0.0748983	0.0479224		89.1771	0.216233	0.0883209	-0.0594232	-0.00105967	0.0321871	-0.0118383
90.7968	-0.129332	-0.0179022	0.12278	0.0281394	-0.0430244	-0.0121348		90.4725	0.100936	0.0870927	-0.0162546	0.0570379	0.0114038	-0.0310653
92.1056	0.0413518	0.0235056	0.0549869	-0.0341396	-0.0346763	0.0382721		91.774	-0.0423454	0.13906	0.0824258	-0.038865	0.0214998	-0.00335005
93.4006	0.037743	0.0466619	0.363636	0.00780563	-0.0494419	0.0274673		93.0767	0.0165278	0.0925075	0.0799363	-0.0939471	0.00291163	-0.0249119
94.696	0.111119	0.034579	0.100501	0.12447	-0.0738073	-0.00889613		94.3723	-0.0132577	0.0990452	0.0515469	-0.00740207	0.0219139	-0.0367439
96.0023	0.0856098	0.0242853	0.0544456	0.0237943	-0.0823763	0.0135587		95.6786	0.0839302	0.0952759	-0.118003	0.0240764	0.0130618	-0.032763
97.2989	0.13701	0.03286	-0.114391	0.0252022	-0.0788532	0.0105258		96.975	0.0933859	0.0679242	0.0275865	-0.0826604	0.0292861	-0.0131725
98.6047	-0.121585	-0.00557329	0.223086	0.00480068	0.100628	0.0277084		98.2752	-0.0832865	0.0884361	-0.122039	0.0738343	0.0162629	0.0119696
99.8996	0.0802096	-0.0235184	0.115392	0.0175122	0.0170726	0.0345789		99.5758	0.125281	0.0970508	0.00730531	0.0195397	0.0630098	0.0269377
101.195	0.0233541	0.0309594	-0.0931976	-0.0211777	-0.092421	-0.0168224		100.871	0.0509681	0.0841262	0.131489	-0.0021065	0.0377523	0.0229005
102.507	0.00420913	-0.0140209	-0.0317143	-0.0162799	0.0597169	0.0306565		102.183	-0.0212962	0.0922699	0.0921564	0.00444525	-0.0458076	0.0104982
103.802	0.0719722	0.0212233	0.095575	0.0384835	-0.0548994	0.0287198		103.478	0.158026	0.0585093	0.165323	0.0229622	-0.000148936	-0.0196811
105.107	-0.0173241	-0.0164523	0.243711	-0.0697656	-0.0600697	0.0172526		104.775	0.0172446	0.121539	0.132232	-0.0594903	0.0882614	-0.00383617
106.402	0.153761	0.0170617	0.182722	0.00438564	-0.0159237	0.0145219		106.078	0.0271578	0.0788816	0.0988876	-0.00997954	0.028369	-0.0327014
107.697	0.000142022	0.00619548	-0.196765	-0.035221	0.0584785	0.0113766		107.373	0.0625615	0.121479	0.137056	-0.0487383	-0.0296901	-0.00220733
109.006	0.0806918	0.0551938	-0.130199	-0.0231874	0.0488609	0.00897914		108.682	0.160725	0.0800315	0.200691	0.0634326	0.0546525	-0.00842103
110.301	0.148019	-0.0391716	0.123562	-0.0701404	0.0288386	-0.0100225		109.977	0.13711	0.111274	0.12763	0.0102508	0.0186889	-0.0369354
111.607	-0.105957	-0.0157216	0.330571	-0.0209359	0.0349133	-0.0104414		111.276	-0.0227786	0.107199	-0.0270265	0.00777898	0.0675296	-0.030264
112.902	-0.128677	-0.023717	0.182784	0.0649734	-0.0468657	-0.000811606		112.578	-0.0920377	0.103475	0.156832	0.118761	0.0435373	-0.0319523
114.197	-0.0162572	0.0206826	0.26468	0.088003	-0.0779992	-0.0191064		113.873	-0.00116435	0.113843	0.0994806	-0.0483101	0.0634696	0.00680908
115.506	-0.00369291	0.0815666	0.229972	0.0654764	0.0101221	0.0155323		115.182	-0.0364806	0.116824	0.21532	0.0242866	0.0872259	0.00946508
116.8	-0.144756	0.0788943	0.0654445	-0.0675169	-0.13777	0.0797989		116.477	-0.0729086	0.0347772	-0.0548561	0.0226159	0.0775145	-0.00812649
118.109	0.0147022	-0.00959924	0.00211977	-0.0925337	-0.0284745	0.00595201		117.777	-0.00401582	0.113664	0.0374729	0.113728	0.0121366	-0.0396624
119.405	-0.0147416	0.0147453	0.288721	0.000524514	0.00284326	0.0106126		119.081	0.16973	0.143724	0.142088	-0.0401937	-0.00825592	-0.0092095
120.7	0.112752	0.0708081	-0.16874	-0.0217693	-0.00910704	0.0258554		120.376	0.0574737	0.0779417	0.159286	-0.00678995	0.0365022	0.0198991
122.008	0.00606594	-0.0235191	-0.0587477	-0.0655592	-0.0638926	0.0347558		121.684	-0.00342145	0.0830242	0.127326	-0.0524051	-0.109338	0.00129128
123.304	-0.00103587	-0.00290442	-0.190589	0.0250732	-0.112985	0.0352151		122.98	-0.0449203	0.0591593	0.0741984	0.0341048	-0.0938376	-0.00772503
124.608	0.205986	0.0115325	0.127927	-0.0454663	0.0649591	-0.00384396		124.278	-0.100474	0.0715771	0.00160283	0.0439355	-0.0325818	-0.00397185
125.903	-0.0488445	0.0117367	-0.142065	-0.00563327	0.13275	-0.0189295		125.579	-0.0212979	0.0604987	-0.0524759	-0.0791988	-0.0184683	-0.00332386
127.198	0.0281973	0.0256652	0.0876404	0.000963983	0.0877238	-0.0237211		126.874	-0.0259974	0.100222	0.0717075	0.021725	-0.0396253	-0.0495704
128.508	-0.0317959	0.0083111	0.399931	-0.0699135	0.00923934	0.014489		128.185	0.0452466	0.102147	0.172344	0.0214312	-0.00092786	-0.0130944
129.803	-0.0175515	-0.0780303	0.275899	-0.0082467	0.016909	0.00184509		129.479	0.0218601	0.0439336	0.0457768	0.00073107	-0.065089	0.0107027
131.109	0.17164	0.0279334	0.0933136	0.0194637	0.108067	0.0181848		130.775	0.0251337	0.123949	-0.0823621	-0.122455	0.0225701	-0.0207895
132.404	0.0385279	0.063253	-0.0207711	-0.0779419	0.0278817	0.0225132		132.08	-0.0269115	0.0800862	0.0665278	0.0166803	0.0260659	0.00610484
133.7	0.0750844	0.0859877	0.557212	0.0403974	0.074558	0.0390085		133.376	0.23698	0.130198	-0.0423524	0.0159619	0.000161388	-0.035908
135.009	0.0209238	0.0120031	0.227137	0.0458871	0.0477539	0.0391195		134.685	-0.0508713	0.103149	0.187524	-0.0567014	0.00651115	-0.00531156
136.303	0.0771213	0.0373164	0.149443	-0.0381765	0.0868521	0.00980831		135.98	-0.110991	0.0836098	-0.0507188	0.0364392	0.110563	-0.0111381
137.611	0.0551263	-0.0229655	0.0697719	-0.0554575	0.0225806	0.000408367		137.279	0.0208958	0.128144	-0.013545	-0.0306788	0.0356635	-0.0114198
138.919	0.0588933	0.0400534	-0.0291502	-0.0421131	-0.0175425	-0.00300557		138.595	0.0490135	0.109763	0.220726	0.0149033	0.0558282	0.0152951
140.213	-0.0439037	0.0244501	0.0863898	-0.0356956	-0.101217	-0.00877452		139.89	-0.0398509	0.0972593	0.0217008	0.0595789	-0.00278163	0.0376584
141.514	0.0519203	0.011459	0.0317286	-0.0462091	0.0447013	0.0150338		141.186	0.00653127	0.0322444	0.104362	0.00271124	0.009395	0.0379909
142.809	0.0596312	0.0369937	-0.132718	-0.0786062	-0.0773313	0.00310445		142.485	0.0585742	0.139448	0.0241341	-0.0314375	0.00491156	-0.0190725
144.111	-0.00488313	-0.0018397	0.00172096	-0.0325459	0.081239	0.00014028		143.78	-0.132867	0.104469	-0.144889	-0.0335877	0.0545236	-0.0211227
145.408	0.15713	0.00337118	0.239478	-0.0431739	0.00145903	0.0115047		145.085	0.11025	0.0301047	0.0908723	-0.00707145	-0.0318155	0.011051
146.703	0.0289717	-0.0310377	0.242565	-0.0109115	-0.0100689	0.0196029		146.379	-0.0309188	0.0713539	-0.16987	0.065895	0.000709035	0.00263681
148.013	0.0436148	-0.00895496	0.230485	-0.0637726	0.0214969	0.00710161		147.686	0.059039	0.0745612	0.104983	-0.0221095	0.0359782	0.00150767
149.307	-0.00146529	0.0180939	-0.147221	-0.0331355	0.190396	0.0278865		148.983	-0.0336124	0.103039	0.186137	0.0124472	0.0940162	0.00867129
150.612	0.124541	0.033607	0.111225	-0.0476307	-0.0309407	0.0162618		150.28	0.0985656	0.162434	0.0580335	-0.0834461	0.0430894	0.0101876
151.923	0.0967438	0.0671658	0.168851	-0.0517282	-0.0721678	0.0185399		151.599	0.00475335	0.104595	0.0548965	0.0163647	-4.58331e-05	-0.0265428
153.217	0.0346766	-0.0317358	0.271009	0.0190807	-0.0219091	0.0477754		152.894	-0.013477	0.073642	-0.064022	-0.105661	-0.0320207	0.0173299
154.522	0.0280091	0.0625019	0.0910103	-0.0442573	-0.0108226	0.0319982		154.188	0.187131	0.0843578	-0.0181167	0.0202112	0.0975366	-0.0175768
155.824	0.0727077	0.0517246	0.0163756	-0.0462906	0.0209833	0.0100747		155.501	0.0753712	0.0922714	0.0274561	0.00207048	0.0763141	-0.0066584
157.12	-0.0292752	0.0675965	0.0178318	0.0506662	0.0148805	0.0432494		156.795	-0.0122188	0.170493	0.0702422	0.0429476	0.0372003	-0.0486107
158.426	0.208748	0.0413643	0.160271	-0.0115171	0.0604488	0.0606097		158.102	-0.0465746	0.139362	0.127581	-0.0818121	0.0125388	-0.00561945
159.721	0.0275031	0.0502607	0.0577358	-0.0807187	-0.0357159	0.040828		159.397	0.068288	0.0984099	0.0922533	-0.0235278	-0.00664126	0.0101483
161.027	-0.0852254	-0.0100673	0.111408	-0.0281664	-0.0613142	0.0812311		160.692	-0.00240355	0.103757	0.0276917	-0.0472441	0.107355	-0.00413579
162.331	0.00253487	0.0236049	-0.114478	-0.0522289	-0.130896	0.0267803		162.007	-0.08431	0.0959095	0.178249	0.0795445	0.0204903	0.00669778
163.626	0.145188	0.0156333	0.171849	-0.066293	-0.0812716	0.0114131		163.302	0.0153948	0.0701925	0.0244115	-0.0142507	0.00926713	-0.0115053
164.946	0.0334454	0.00529412	0.0315679	-0.000719108	0.0127526	-0.00082491		164.614	0.196575	0.156619	0.13252	-0.0715178	-0.0130526	-0.030847
166.251	0.100364	-0.0709158	-0.00144085	-0.0163424	-0.0439562	0.00210536		165.927	-0.0662981	0.0675511	0.195354	0.0181918	-0.0600067	0.0169851
167.545	0.0729436	0.0514818	0.0284351	-0.0136737	0.0498928	0.00145731		167.221	0.0362324	0.133703	0.0392968	-0.0266495	0.0583454	-0.021842
168.85	0.110438	0.0590188	0.344975	-0.0497103	0.0426217	0.00479252		168.527	-0.00511019	0.123575	0.0864476	-0.0540594	0.0403053	-0.0181213
170.153	0.0692253	0.00337018	0.174979	-0.0263067	0.0123177	0.0126082		169.829	0.0477652	0.0703379	0.0323401	-0.0597831	-0.0857771	-0.00450729
171.451	0.200784	0.0556653	0.0265003	-0.0629193	0.00673001	0.0164392		171.124	0.0825434	0.109489	0.000491886	-0.0555411	0.02113	-0.0117417
172.755	-0.148641	0.0271019	0.298387	-0.0673103	-0.000217597	0.0111869		172.432	0.115383	0.123839	0.209123	-0.063944	0.097512	-0.0138357
174.05	0.130917	0.0623676	0.372373	-0.0370744	0.170954	0.0758286		173.726	0.115817	0.0467829	0.489773	0.0205969	0.0330906	-0.0360026
175.353	0.205917	0.0180549	0.09256	-0.131723	0.189767	0.0351441		175.03	0.264226	0.103796	-0.000192983	-0.0620724	0.106098	-0.0223719
176.651	0.137343	0.0025189	0.262785	-0.049539	0.183376	0.0234095		176.328	0.208107	0.0717488	0.152016	-0.07136	0.174658	-0.0273993
177.951	0.115727	0.0406134	0.0540232	-0.0632126	0.208366	-0.0048356		177.623	0.0919488	0.114646	0.152041	-0.0237861	0.088909	-0.00156982
179.253	0.15968	0.00892318	0.280185	0.0330641	0.1194	0.0489759		178.929	0.0905533	0.0450805	-0.00850721	0.0430444	0.117598	-0.0566387
180.548	0.177833	0.00286019	0.23375	0.0271125	0.00651358	0.0350878		180.224	0.13849	0.0889219	0.280618	-0.0370273	0.0569739	-0.0195545
181.851	0.1736	0.000825895	0.0578719	0.0293496	0.0424494	0.0338573		181.527	0.151876	0.0882721	0.134628	0.0326047	0.0410609	-0.0359409
183.151	-0.00907777	-0.0112662	0.292348	-0.0630398	0.14933	0.00653417		182.827	-0.162607	0.0595309	-0.0620563	-0.00525097	0.102932	-0.0431981
184.452	0.06923	0.0380273	0.211552	-0.00271722	0.0391793	0.00646646		184.122	0.0836155	0.0830972	0.172188	0.0475955	0.0859165	-0.0599547
185.756	0.0553837	0.0318226	0.103621	0.0125668	0.0988708	0.0788655		185.432	0.256199	0.108809	0.260559	-0.0329761	0.102575	-0.0186171
187.051	0.0210457	0.0116244	0.211148	-0.011878	0.108724	0.0533563		186.728	0.0514657	0.0859619	0.352391	-0.0278198	-0.00272406	-0.0493117
188.353	0.0229335	0.00638446	0.00541813	-0.0256226	0.0713583	-0.000393511		188.03	0.0395338	0.0798848	0.13642	0.0238937	0.125502	-0.0101995
189.653	0.0582357	0.0509956	-0.154143	0.0172669	0.0571133	-0.0258176		189.329	0.0554192	0.0573917	0.0199542	0.0271112	0.129907	-0.0124023
190.952	0.151098	0.00874528	0.048931	0.0367764	0.0841015	0.0141471		190.623	0.0576229	0.0267558	0.126856	0.00955107	0.0509166	0.00960541
192.26	-0.0223189	0.00649901	0.238	0.0372233	0.092138	-0.011988		191.937	-0.122284	0.060125	0.150545	-0.0518661	0.0297366	-0.0335344
193.555	0.0850444	-0.0601635	0.187968	-0.00285936	0.0662975	-0.00741047		193.231	-0.0344083	0.132513	0.0161379	-0.0612414	0.0937486	-0.034945
194.855	0.10262	0.0261262	0.162685	-0.122681	0.0871659	-0.0096318		194.531	0.116177	0.062028	0.1938	0.0860405	0.0494797	-3.00264e-06
196.154	0.185124	0.0250301	0.326144	-0.00925028	0.00502404	0.0104628		195.83	0.193298	0.0724188	0.212583	-0.0909362	0.12069	-0.0479551
197.453	-0.0133412	0.00168494	0.280493	0.025792	0.0315112	0.00261193		197.125	0.0963154	0.0803604	0.182865	-0.00164041	0.0394721	-0.0406394
198.756	0.0560934	-0.0396828	0.250166	0.00989802	-0.00139618	-0.00203396		198.432	0.00899004	0.05919	0.392319	-0.0354143	0.0585605	-0.0250217
200.051	-0.0923411	-0.0162334	0.291015	0.00193588	0.0275856	0.00206127		199.727	0.169679	0.122593	0.0903295	0.122123	0.0184666	-0.0197277
201.355	0.118617	-0.00786194	0.05156	0.0675051	0.0663719	-0.00993191		201.032	0.0271632	0.0557621	-0.0135116	0.0114281	-0.00171623	-0.00867843
202.654	0.186443	0.041538	0.18032	0.00994435	0.0474139	0.0219158		202.33	-0.0625995	0.0327924	0.213054	-0.0301916	0.0471778	-0.0546209
203.953	0.146933	0.00237688	0.35637	-0.017653	0.0743447	0.0274109		203.625	-0.111247	0.0338813	0.145347	-0.0449223	0.0407587	-0.0237026
205.268	-0.133107	0.0387225	0.328604	0.0108374	0.158884	-0.0236897		204.945	0.132233	0.122285	0.169959	0.0250461	0.0117977	-0.00435562
206.569	0.119811	0.00187197	0.236681	-0.0181653	0.0492366	0.0192966		206.246	0.0234173	0.0795663	0.192828	-0.0317114	-0.0501193	0.000456096
207.864	0.0279415	0.00144492	0.0572017	-0.107493	0.125108	0.0395361		207.54	0.173298	0.0649505	0.16954	-0.157205	0.0129129	-0.042073
209.177	0.110723	0.0566009	0.0828306	-0.0764983	-0.0600583	-0.00632482		208.845	-0.0129829	0.116834	0.22908	-0.0569328	0.110625	-0.0361288
210.471	0.0323978	-0.0109233	0.24272	0.00544758	0.0697137	-0.0134556		210.147	0.102171	0.138486	0.0460005	0.0191519	0.106803	-0.0385313
211.779	0.0352159	0.00394966	0.112113	0.0320287	0.177945	0.0164025		211.456	-0.0240657	0.0530158	0.160976	0.000467561	0.142109	-0.058281
213.099	0.0250751	0.0243703	0.0363446	0.01432	0.0598141	0.0054936		212.765	0.0789685	0.109626	0.464201	-0.0300406	0.105852	-0.0283662
214.393	0.194981	0.00918026	0.054574	0.0135124	0.11189	0.0021347		214.07	0.0554149	0.11777	0.233432	-0.0732575	0.143974	-0.0334835
215.688	0.115428	0.0477593	0.178736	-0.0442283	0.0671854	0.028802		215.364	-0.0178526	0.0826163	0.259247	-0.0642541	5.63932e-05	-0.00586447
216.997	-0.0112799	0.0478123	0.327042	-0.0051047	0.143845	0.0347373		216.673	0.140095	0.103972	0.2682	-0.0262877	0.0207191	-0.0076585
218.291	0.13175	-0.0172217	0.0979177	-0.0938432	0.0894254	0.0289174		217.967	-0.0694481	0.0630743	0.32656	-0.0385983	0.13436	-0.000163537
219.61	0.0934723	0.0152115	0.0591505	-0.0282648	0.0266801	0.0139793		219.278	0.0871711	0.0523469	0.221984	-0.0791047	0.0537416	-0.0430576
220.918	0.0943127	-0.00596912	0.123321	-0.0652248	0.0335678	-0.00418724		220.595	0.0516405	0.135661	0.0281006	-0.047918	0.00395725	-0.0327036
222.213	0.0211151	-0.013453	0.179047	-0.0382414	0.179751	0.00867581		221.89	0.14749	0.0730408	0.0443975	-0.00388958	0.12871	-0.024227
223.521	0.141271	-0.0272212	0.0985769	0.00663265	0.162387	0.00630037		223.193	-0.0199775	0.11422	0.229833	-0.0256012	0.0912028	-0.0266268
224.825	0.034341	0.0584835	0.121904	-0.0829209	0.0314918	0.0367963		224.501	0.172477	0.126314	0.124903	-0.0753356	0.158749	-0.0521385
226.119	0.041792	-0.0155876	0.116234	-0.0228354	0.0620267	-0.0133373		225.795	-0.0353323	0.135101	0.06506	0.0325195	0.0437205	-0.00512695
227.428	0.17277	-0.0127086	0.111781	0.0390564	0.063861	0.00400684		227.104	0.00190395	0.0701506	0.0977001	-0.00515058	0.14668	-0.0369336
228.722	-0.0544552	0.0130189	0.0806635	-0.0575848	0.183184	0.0101184		228.398	0.175117	0.0520846	-0.00410215	-0.0673012	0.0477026	-0.0281819
230.025	0.113357	0.0503019	-0.0484525	-0.0560505	0.105746	0.0134568		229.694	0.10823	0.0553824	0.290081	0.0114072	0.089405	-0.0378006
231.329	-0.0213284	0.0126826	0.16572	-0.0267559	0.109944	-0.0152937		231.005	0.0860536	0.122771	0.0970752	-0.0401437	0.0678935	-0.00508884
232.624	-0.0591935	-0.0122557	0.156058	0.0151299	0.169864	-0.0302109		232.3	-0.0185379	0.0349368	0.103385	-0.125916	0.0783486	-0.043897
233.93	0.0728728	2.91176e-05	0.192976	0.0536659	0.172733	0.0118184		233.606	0.103656	0.133075	0.326617	-0.0142154	0.0207289	-0.0194314
235.224	-0.0907917	0.00669072	0.244827	-0.0988793	0.096297	0.0131215		234.901	-0.0856733	0.084658	0.22894	-0.0415782	-0.0268297	-0.0387895
236.529	0.0881087	-0.0408927	0.287858	0.016569	0.0828509	0.0305946		236.195	0.0590817	0.0451478	0.0183435	0.00821792	0.0325563	0.00370154
237.838	0.121217	0.0237045	0.0522635	-0.0262725	0.0865645	-0.0309931		237.514	0.189928	0.10906	0.223187	-0.00294028	0.098481	-0.0550639
239.137	0.100464	-0.00312453	0.113663	-0.0407307	0.150863	0.00134421		238.813	0.0571309	0.137995	0.0966799	-0.0105422	0.110033	-0.049919
240.453	0.0932548	0.0132388	0.185351	0.0208324	0.151945	-0.00279904		240.121	-0.0202113	0.0588189	0.0288858	-0.0672555	0.138255	-0.0375469
241.764	0.150301	-0.0294905	0.04002	-0.0533125	0.169122	-0.00676996		241.44	0.0890872	0.0887162	0.310208	0.0143729	0.0736641	-0.0385848
243.068	-0.0753105	-0.0339539	0.290154	0.0306682	0.10227	0.0252513		242.744	-0.041865	0.044111	0.231122	-0.0475958	0.0906409	-0.0427274
244.363	-0.00653291	-0.0174305	0.100733	-0.0426492	0.150007	-0.0329704		244.039	-0.0268837	0.120727	0.134377	-0.0681732	0.0303758	-0.0025543
245.675	0.142952	-0.00198701	0.0181937	-0.0411485	0.070865	0.0346614		245.342	0.0321129	0.0785568	0.164242	0.0312195	0.0439116	-0.00725812
246.969	0.044906	-0.0680237	-0.0256034	-0.0109917	0.0905084	0.00235435		246.646	0.0281464	0.0767173	0.216375	0.0564725	0.0196737	-0.00416657
248.282	0.18496	0.0800871	0.155068	0.0109009	0.136324	0.0346468		247.958	-0.00655603	0.0848861	0.141943	0.00955459	0.0473932	-0.0670826
249.601	0.139464	-0.00253193	0.147146	0.0467358	0.152603	0.0383043		249.27	0.0157728	0.100359	0.330986	0.00954024	0.00195628	-0.035711
250.896	0.124654	0.0243263	0.423882	0.0778245	0.15071	0.0228762		250.572	0.0893444	0.118042	0.0960497	0.0259403	0.0407039	-0.0191457
252.191	-0.0317324	0.00910705	0.276701	0.0233859	0.0674811	0.0109849		251.867	0.0923174	0.124712	0.122594	-0.00827215	0.125046	-0.0443693
253.501	0.0727183	0.0232513	0.272735	-0.0138074	0.0630688	0.0660261		253.177	0.0137568	0.0441115	0.324784	0.0262081	-0.00673829	-0.0194133
254.795	0.0283341	-0.0637087	0.182854	0.00873583	0.168151	0.013233		254.472	0.127154	0.10264	0.301803	-0.0357936	0.0429232	-0.0145569
256.115	0.112285	0.0375114	0.0433601	-0.0781687	0.181378	-0.00964071		255.781	0.0391292	0.05049	0.155335	-0.05518	0.143248	-0.0277878
257.421	0.01577	0.00488717	0.316736	-0.0837123	0.154865	-0.0038784		257.098	-0.0252679	0.0961606	0.155712	-0.0139011	0.0165992	-0.0393349
258.716	0.186587	0.0207224	0.0687902	-0.0318733	0.0309085	0.0291771		258.392	0.0975256	0.0818783	0.295431	-0.00969153	0.068144	-0.0455597
260.029	0.0225273	-0.00210577	0.365754	-0.0351868	-0.00124335	0.0308794		259.696	0.0313548	0.0890545	0.182764	0.0177474	0.0978146	-0.00886391
261.338	0.0827842	-0.01077	0.133063	-0.0518484	0.108418	0.0232275		261.015	0.0578642	0.13142	-0.055392	0.0578948	0.0739438	-0.0228531
262.636	0.0157759	-0.01741	0.101661	0.0105029	0.113301	0.0293853		262.312	0.0925547	0.0251216	-0.137484	-0.0279116	0.0550914	-0.0142875
263.952	0.13747	-0.00702325	0.118198	-0.0168151	0.140176	0.0225848		263.622	-0.0773415	0.111681	0.284173	-0.0600729	0.101564	-0.032734
265.264	0.147601	-0.00248874	0.157853	-0.00493916	0.162125	0.04225		264.94	-0.00899282	0.116171	0.167431	0.0292332	0.115582	-0.00467172
266.562	0.0627315	0.0210316	0.160977	0.0505126	0.141479	0.0243786		266.239	0.13935	0.0860928	0.166218	-0.00179005	-0.034705	-0.0613961
267.86	0.0609981	-0.00620745	0.19183	-0.0454415	0.0575536	0.035826		267.536	0.0285822	0.119176	0.267917	-0.0257385	0.0583712	0.00306175
269.172	-0.0385236	-0.0114415	-0.0157286	-0.0362348	0.172898	0.0482268		268.842	0.0185169	0.100595	0.195906	0.0479435	0.049338	-0.00911976
270.467	0.10378	0.0059252	0.197557	-0.0567611	0.0964548	0.0655933		270.143	0.114437	0.0702745	0.167389	0.00124767	0.0745391	-0.0529839
271.772	-0.00786359	0.00415667	0.0663316	-0.0187092	0.0617606	-0.021942		271.448	0.0124814	0.0980743	0.210017	0.0420576	0.0906648	-0.0119498
273.074	0.208849	0.0397397	0.0905373	-0.00674729	0.119018	-0.012903		272.751	-0.0533786	0.0417898	0.134035	-0.0396437	0.0220606	-0.0396938
274.369	-0.0284813	0.0198115	0.0892089	-0.0296654	0.152987	0.0527112		274.045	0.0814695	0.107845	0.227435	-0.0115034	-0.00453598	-0.0197298
275.682	0.0130953	0.0425435	0.144662	-0.0704291	0.118749	-0.00328901		275.351	0.0865889	0.0855212	0.211644	-0.0791664	0.0402004	-0.0587392
276.977	0.199528	-0.01937	-0.082148	0.0481025	0.0983303	0.0407538		276.653	0.175436	0.0471513	0.156615	-0.0168227	0.0574179	-0.0107132
278.284	0.0709062	-0.0268144	0.208212	0.0169564	0.156512	0.0465903		277.961	-0.036675	0.140052	0.159735	-0.0393685	0.0854195	-0.000135842
279.601	0.0465383	0.000159191	0.167987	-0.00437188	0.190566	0.0417648		279.268	0.039809	0.0909217	0.243718	-0.0533381	0.0516563	-0.042727
280.895	0.124408	0.000614933	0.210244	-0.00668878	0.141368	-0.00989841		280.572	0.0774306	0.06776	0.219276	0.0288561	0.148727	-0.0252333
282.193	0.143245	-0.063042	0.219622	-0.0135905	0.105392	0.0394073		281.87	0.0754516	0.0757275	0.250806	0.0481661	0.0522964	-0.030538
283.501	0.0833971	-0.00396713	0.048982	-0.0434778	0.0472833	0.0366024		283.177	0.0352709	0.141732	0.215262	0.0104935	0.134682	-0.0522275
284.795	0.00659889	0.0278197	-0.161502	0.0358625	0.109322	0.0698784		284.471	-0.0716655	0.0631798	0.134927	0.0029921	0.079212	-0.0453696
286.118	0.162911	0.0596379	0.0073528	-0.0674858	0.0363877	-0.0359261		285.785	0.0320155	0.0722276	0.243873	0.0554913	0.0311013	-0.0510602
287.427	0.193919	0.0917681	0.116833	0.00930141	-0.0131717	0.0209727		287.103	-0.0899797	0.135986	0.215625	0.0750338	0.102476	-0.0220002
288.722	-0.00289098	-0.00181691	0.115418	-0.0292657	0.104451	-0.0277735		288.398	-0.0336008	0.103902	0.355953	-0.0210807	0.100946	-0.0234724
290.033	0.0143613	-0.0159546	0.0591349	-0.0529918	0.103986	0.0525941		289.701	-0.074479	0.116944	0.26075	0.00184813	0.00290716	-0.0438845
291.343	0.0632336	-0.00298679	0.185309	0.0299579	0.0976239	0.0230998		291.02	0.139046	0.111537	0.245864	-0.00759285	-0.031169	-0.00647152
292.645	0.045468	-0.075023	0.0265546	-0.0480886	0.229748	0.0278329		292.321	-0.0869676	0.0792557	0.318899	-0.0848897	0.0288599	-0.0136856
293.959	0.0385317	-0.0508941	0.253461	-0.046897	0.128508	0.0432971		293.625	-0.0100456	0.0317113	0.0730849	0.033268	0.0213844	-0.0318149
295.27	0.15189	-0.0149791	0.136931	-0.0301535	0.101806	0.0903315		294.946	0.10408	0.0845236	0.35114	0.00553055	0.0501178	-0.0182563
296.573	-0.0152684	-0.0253812	0.178942	0.0157913	0.113148	-0.013788		296.25	-0.0588903	0.0663086	0.207897	0.00958095	0.0818852	-0.0697569
297.868	-0.0466215	-0.0511927	-0.0684496	-0.0412519	0.126067	0.0451248		297.544	-0.141778	0.0631523	0.244125	-0.0156871	0.109986	0.0026828
299.18	-0.0225487	0.0308871	0.153663	-0.0595568	0.153635	0.00157088		298.848	0.0340678	0.131636	0.275885	-0.00617661	0.0052055	-0.00972648
300.475	0.0369406	0.0245145	0.0416068	-0.0529604	0.105727	0.00814828		300.151	-0.0130154	0.133545	0.181076	-0.0228715	0.0618671	-0.0233147
301.779	0.0308989	0.0367533	0.232633	-0.0812523	0.154751	-0.002667		301.456	0.032408	0.104603	0.160563	-0.00982251	0.0970923	-0.00653398
303.101	0.00760132	0.0698676	-0.00312789	-0.0313069	0.13255	0.0392078		302.767	0.150004	0.0839547	0.124482	-0.0902394	0.00631966	-0.000140708
304.396	0.0792456	0.0612289	-0.00696542	-0.0122808	0.0981122	0.0570997		304.072	-0.0635231	0.0631428	0.186383	-0.0759415	0.0522565	0.00199503
305.691	-0.0547828	0.000502368	0.108382	0.041513	-0.00741605	0.0359754		305.367	0.0173047	0.146536	-0.0889742	0.0401545	0.0367671	-0.0373469
306.993	0.164805	-0.0047416	0.274685	-0.0172345	0.094201	0.0426306		306.668	-0.119859	0.0369361	0.14706	-0.0665635	0.00575408	-0.0605805
308.288	0.195107	-0.031746	0.166924	-0.0128899	0.17673	0.0315943		307.964	0.180315	0.15333	0.213205	-0.0263511	0.0309832	-0.0115094
309.601	0.00960584	-0.0326321	0.0206612	0.0261361	0.126109	0.0134806		309.267	-0.0262907	0.186819	0.326022	-0.0122064	-0.0266978	-0.0209826
310.895	0.118137	-0.0350008	0.154508	-0.0498702	0.2602	0.0200669		310.571	-0.124527	0.0708994	0.292152	-0.0171475	0.0454386	-0.0284124
312.19	0.159398	0.00188647	-0.0491855	-0.0361431	0.188477	0.0107017		311.866	0.0303464	0.0916446	0.264769	0.031162	-0.0551358	-0.0218383
313.499	-0.0544138	-0.00158104	0.233309	-0.0157307	0.186498	0.0240547		313.176	0.0092528	0.0813245	0.1911	-0.0168561	-0.0504017	0.00397244
314.794	0.0898552	-0.0251847	0.139504	-0.0140071	-0.0340126	0.0216696		314.471	0.0528614	0.0738059	0.172703	-0.0584811	-0.073596	-0.0246175
316.105	0.218447	0.0243122	0.313665	-0.0587506	0.116341	0.0125257		315.772	0.0039561	0.176627	0.157096	-0.0253231	-0.0272045	-0.0137114
317.4	0.0639109	-0.0236674	0.21914	-0.0916227	0.0525665	0.0625933		317.076	-0.0700994	0.0908735	0.0691764	-0.00695205	0.0226787	-0.0461088
318.695	-0.0433598	-0.0253643	0.0348428	0.0648101	0.117336	0.0370976		318.371	0.0659368	0.122115	0.182766	-0.0681139	-0.000744837	-0.0341809
320.004	0.0190373	-0.0258049	0.106804	0.0500263	0.171708	-0.00255515		319.68	-0.00154698	0.0274635	0.154802	-0.0516419	0.00618116	-0.027232
321.298	0.0726772	-0.0200742	0.176228	-0.0222878	0.129938	0.0325764		320.975	0.0873147	0.108162	0.285398	0.0256666	0.0226513	-0.0208481
322.606	0.155989	-0.0353523	0.220986	0.0690208	0.159064	0.0516006		322.271	0.049193	0.0895572	0.126566	-0.0370149	0.0547139	-0.0161102
323.9	0.0338787	0.0177996	0.308218	-0.0196879	0.0886268	-0.0058398		323.577	0.138024	0.146258	0.330375	0.00771295	0.00667478	0.00918457
325.196	-0.0148319	0.0332847	0.0472899	-0.0117845	0.172051	-0.0155265		324.872	-0.083663	0.0777975	0.312559	-0.00471872	-0.0195488	-0.0167434
326.504	0.0901958	-0.0180002	0.290161	-0.0119094	0.183651	-0.00214141		326.18	0.0833359	0.040807	0.15815	0.0565157	0.0765801	-0.00698904
327.799	0.0414699	-0.0537608	-0.0245792	-0.0698951	0.119279	-0.0280423		327.475	0.0166434	0.0873458	0.174664	-0.026836	0.0199887	-0.0111822
329.111	0.0287124	-0.0156097	0.194689	0.0664041	0.0906627	0.0412336		328.776	-0.0291529	0.0697783	0.315869	-0.0163211	0.035432	-0.0107176
330.418	-0.125544	-0.0386012	0.0837352	-0.0428956	0.135249	-0.0159345		330.094	0.122924	0.111369	0.139569	-0.0947416	0.0103509	-0.00138643
331.712	0.130888	-0.0141015	0.222808	-0.0424239	0.206672	-0.0114867		331.389	0.122014	0.131004	0.178091	0.0126942	-0.0423847	-0.0117886
333.021	0.145924	0.0711179	0.0912666	0.0229874	0.142865	-0.0162507		332.69	0.0018644	0.111471	0.348452	-0.0779701	0.000367264	-0.03077
334.325	0.231377	0.0137389	0.106435	-0.0128883	0.165575	0.0154724		334.001	-0.069534	0.0878379	0.320458	-0.0634866	0.0759526	-0.0218746
335.619	0.0668343	-0.0162439	0.358982	0.0102534	0.0765621	0.04696		335.296	0.0459163	0.119158	0.322442	-0.0323943	0.0475314	-0.0119335
336.93	0.0431838	0.00654934	0.137309	-0.0196584	0.0698969	0.067956		336.607	-0.0373928	0.114094	0.404026	0.0109662	0.136527	-0.0194271
338.225	-0.0432392	0.0108237	-0.0537446	0.0398686	-0.0785367	-0.012471		337.901	-0.192794	0.0613964	0.168167	-0.0559091	-0.105247	-0.0265802
339.525	-0.252517	0.0788422	-0.309225	0.0152973	-0.270655	0.0729		339.196	-0.131888	0.108188	0.0443623	-0.0683154	-0.166452	-0.00634441
340.831	-0.551631	0.205269	-0.459445	0.215572	-0.494713	0.172367		340.506	-0.228823	0.0451823	-0.0129915	-0.111035	-0.13917	0.00129509
342.13	-0.986858	0.325749	-0.852637	0.376066	-0.803582	0.319387		341.805	-0.148057	0.0749835	0.0226512	-0.119168	-0.044823	0.00863086
343.441	-1.60926	0.576727	-1.24158	0.420877	-0.991007	0.393698		343.113	-0.112235	0.0851791	0.0828379	-0.101661	-0.169062	0.0188887
344.746	-1.56895	0.590423	-1.43003	0.464138	-1.14903	0.458439		344.423	-0.191891	0.0621197	0.0749885	-0.0875177	-0.220003	-0.00184681
346.042	-1.79131	0.6366	-1.28631	0.567621	-1.23651	0.528272		345.718	-0.0222239	0.132143	0.0488455	-0.076452	-0.0486112	-0.00956123
347.347	-2.01796	0.684879	-1.39282	0.580052	-1.19776	0.510649		347.023	-0.12366	0.0382162	-0.140174	-0.0909356	-0.213717	0.0167083
348.651	-1.82596	0.762732	-1.59572	0.571017	-1.15782	0.509544		348.327	-0.284792	0.13684	0.0343615	-0.0355161	-0.11534	0.0306546
349.949	-1.67638	0.7193	-1.38337	0.63513	-1.22566	0.49491		349.622	-0.081427	0.137604	0.00460417	-0.0806976	-0.192539	0.0526056
351.26	-1.76583	0.718475	-1.34846	0.530497	-1.31776	0.500585		350.937	-0.338737	0.157307	0.0381682	0.0129343	-0.253347	0.0322945
352.563	-1.79544	0.716857	-1.45135	0.547516	-1.25856	0.498838		352.239	-0.267956	0.197171	0.0150399	0.00289904	-0.268772	0.0229383
353.858	-1.82602	0.714992	-1.23754	0.488746	-1.26626	0.515261		353.534	-0.346507	0.174691	-0.0325068	0.0376038	-0.156105	0.0217962
355.152	-1.77419	0.677543	-1.04442	0.547381	-1.1497	0.454347		354.829	-0.37065	0.166774	-0.255084	0.00842702	-0.295583	0.0319175
356.449	-1.51068	0.622545	-1.25292	0.475422	-1.11581	0.399479		356.123	-0.439739	0.184816	0.234377	-0.0292275	-0.284451	0.0441293
357.753	-1.41352	0.504441	-0.970667	0.410705	-0.864855	0.384287		357.429	-0.389492	0.232405	-0.179455	0.0428175	-0.321799	0.0317757
359.048	-1.17576	0.496002	-0.931546	0.341017	-0.634111	0.337683		358.724	-0.338738	0.157853	-0.0723185	0.0696297	-0.396235	0.05956
360.353	-1.25802	0.420307	-1.07708	0.295082	-0.723017	0.311525		360.029	-0.468089	0.194734	0.0193579	0.0270655	-0.35744	0.0772667
361.649	-1.03447	0.349245	-0.706746	0.244622	-0.693058	0.31088		361.325	-0.262535	0.161341	0.0604778	0.0721251	-0.265729	0.040003
362.95	-0.760459	0.323742	-0.554271	0.27963	-0.501316	0.234289		362.623	-0.471387	0.164898	-0.141466	0.0777666	-0.302221	0.0811312
364.253	-0.674206	0.250495	-0.69306	0.191595	-0.429107	0.157453		363.929	-0.425547	0.178012	-0.0567877	0.0270808	-0.27213	0.090839
365.547	-0.685723	0.192709	-0.594397	0.119296	-0.471588	0.151875		365.224	-0.432428	0.162245	0.0211406	0.071278	-0.40242	0.0724529
366.853	-0.504168	0.187814	-0.253332	0.126512	-0.395244	0.149733		366.529	-0.448448	0.204409	0.0671607	0.00728209	-0.37443	0.0658464
368.175	-0.431952	0.145273	-0.320405	0.0445728	-0.385347	0.143644		367.842	-0.4189	0.125708	-0.0520851	0.0583759	-0.314401	0.0949689
369.469	-0.400992	0.133837	-0.376743	0.100059	-0.32891	0.127674		369.146	-0.453038	0.170875	-0.0548513	-0.0352484	-0.32445	0.0944351
370.776	-0.467696	0.074283	-0.0836198	0.116933	-0.252313	0.0971642		370.452	-0.266994	0.129056	-0.0780439	-0.0474787	-0.290834	0.058589
372.098	-0.35299	0.0867917	-0.239034	0.0857335	-0.241888	0.088429		371.764	-0.367243	0.144479	-0.24121	0.0668189	-0.401762	0.0855428
373.392	-0.25657	0.0945267	-0.0806588	0.0944715	-0.210236	0.0611443		373.069	-0.356188	0.232747	-0.116841	0.0460371	-0.360674	0.0822222
374.687	-0.255482	0.00687872	-0.300235	0.091026	-0.194484	0.066629		374.363	-0.340359	0.247774	0.109132	0.0511884	-0.322661	0.096209
375.991	-0.237553	0.0330732	-0.135197	0.016796	-0.172365	0.0445535		375.668	-0.360086	0.277083	0.0151352	-0.00874183	-0.408742	0.0521826
377.287	-0.166797	-0.0571748	-0.077104	0.0155354	-0.161403	0.0632569		376.963	-0.457318	0.183502	-0.201419	0.00959955	-0.451022	0.0902226
378.608	-0.0773507	0.0110593	-0.0767697	0.0246281	-0.0402211	0.00827142		378.273	-0.425801	0.121798	-0.19515	0.0267912	-0.274904	0.0990549
379.921	-0.166989	-0.0193021	-0.0501465	-0.0131272	-0.122497	0.0657384		379.598	-0.56991	0.117781	-0.0563922	0.0182151	-0.362311	0.0759742
381.219	-0.118346	-0.0068884	-0.0603735	-0.0818995	0.00755754	-0.0183766		380.895	-0.627487	0.222471	-0.235187	-0.0668251	-0.420508	0.0499963
382.526	-0.0644774	-0.0263572	0.149875	-0.12189	-0.018941	0.0244548		382.193	-0.405942	0.191436	-0.18842	0.0341875	-0.268363	0.0701199
383.84	-0.155015	-0.107924	0.23486	-0.0695891	0.06393	0.0262918		383.516	-0.481143	0.210601	-0.0948582	-0.00117887	-0.449944	0.0628676
385.142	-0.0810164	-0.133283	-0.250377	-0.00732581	-0.058008	0.0300209		384.818	-0.49538	0.202008	-0.172959	0.0156281	-0.369129	0.0765254
386.45	-0.0169441	-0.107581	-0.0386927	-0.0640375	0.0931453	-0.0391245		386.124	-0.363589	0.230858	-0.193791	-0.0343732	-0.340651	0.0808102
387.753	0.0169519	-0.101274	0.183833	-0.118133	0.0309641	0.0225959		387.429	-0.430616	0.151811	-0.183453	0.0325258	-0.464482	0.0941548
389.048	0.0650131	-0.0667751	0.0928066	-0.0175534	-0.0576312	-0.0191913		388.724	-0.322487	0.130762	0.0314111	-0.0287786	-0.418291	0.0900547
390.354	0.0757472	-0.0495899	0.0106667	-0.033168	0.101534	-0.0334392		390.03	-0.431647	0.245344	-0.15349	0.133843	-0.372126	0.0830251
391.652	-0.112651	-0.0661825	0.0697332	0.0209907	0.141236	-0.0299605		391.328	-0.607368	0.229459	-0.261104	-0.0155942	-0.465438	0.0899701
392.95	-0.0562233	-0.0773264	0.21181	-0.107732	-0.0568281	-0.0181419		392.624	-0.517134	0.213339	-0.344908	0.0253825	-0.488368	0.0775214
394.257	-0.0755614	-0.0459865	-0.0513743	-0.0172802	0.0121071	0.0246821		393.933	-0.757764	0.182348	-0.289637	0.0197953	-0.556784	0.126474
395.552	-0.152366	-0.0828583	0.090595	-0.0767735	-0.121831	-0.0124062		395.228	-0.749244	0.138899	-0.528353	0.0792182	-0.660412	0.132473
396.856	-0.43049	-0.0427574	-0.186885	-0.0474381	-0.297236	0.0453823		396.532	-1.09982	0.224583	-0.667563	0.130278	-0.824977	0.170667
398.152	-0.499587	-0.00452502	-0.731015	-0.0830471	-0.447736	0.0611037		397.828	-1.0847	0.260765	-0.839327	0.0781838	-0.986618	0.17282
399.45	-0.586128	0.0649825	-0.54121	-0.0701673	-0.66502	0.145725		399.126	-1.27952	0.267425	-0.981214	0.136623	-1.09402	0.201061
400.768	-1.13565	0.0832867	-0.761068	0.0724391	-0.937012	0.162505		400.444	-1.43084	0.32134	-1.00866	0.244936	-1.33876	0.244902
402.073	-1.43214	0.125996	-1.24978	0.158091	-1.1807	0.197382		401.75	-1.78889	0.420968	-1.35541	0.25388	-1.54484	0.309393
403.367	-1.7813	0.159431	-1.32544	0.265312	-1.56405	0.295407		403.044	-2.20444	0.335996	-1.73011	0.29779	-1.75752	0.291341
404.681	-2.28934	0.275817	-2.08725	0.276039	-1.973	0.295473		404.348	-2.35638	0.432808	-1.95618	0.240371	-2.14721	0.350453
405.975	-2.81034	0.333894	-2.51925	0.327755	-2.47697	0.408049		405.652	-2.90136	0.473999	-2.18291	0.341353	-2.43061	0.402376
407.281	-3.44556	0.458848	-3.02834	0.528126	-2.92218	0.510808		406.957	-3.0677	0.574567	-2.48225	0.368523	-2.68152	0.494477
408.607	-4.18171	0.509276	-3.89145	0.552771	-3.4702	0.564875		408.271	-3.53013	0.556779	-3.04008	0.515237	-3.2374	0.522627
409.901	-4.61934	0.647845	-4.19958	0.687955	-4.02498	0.665057		409.578	-4.07707	0.701355	-3.36139	0.563666	-3.55034	0.563602
411.195	-5.43166	0.68788	-4.80212	0.752751	-4.39486	0.772616		410.872	-4.30146	0.761377	-3.74765	0.554156	-3.75385	0.62856
412.503	-5.9413	0.812742	-5.47425	0.875168	-5.0595	0.897268		412.18	-4.92542	0.708741	-3.98504	0.624066	-4.46964	0.714769
413.797	-6.57524	0.889254	-6.01078	0.978951	-5.74463	0.988005		413.474	-5.33287	0.852449	-4.59753	0.664986	-4.73309	0.77676
415.113	-7.37102	0.911928	-6.69209	1.05912	-6.12744	1.03837		414.778	-5.78013	0.886944	-5.12438	0.771802	-4.98876	0.812611
416.427	-8.17838	1.1315	-7.18833	1.14481	-6.83147	1.17136		416.103	-6.47883	0.950938	-5.47556	0.903444	-5.49262	0.887195
417.721	-8.83348	1.26875	-8.07232	1.17881	-7.29314	1.29462		417.398	-6.98127	1.0289	-5.97974	0.914961	-5.96335	1.00949
419.028	-9.36916	1.28285	-8.41036	1.2667	-7.88549	1.36016		418.695	-7.40374	1.10836	-6.50769	0.935236	-6.38557	1.03945
420.344	-10.0439	1.38595	-9.18913	1.47946	-8.39981	1.44349		420.021	-7.99241	1.19014	-7.34435	1.00056	-7.00478	1.13913
421.647	-10.7387	1.40953	-9.79776	1.56203	-9.14101	1.50747		421.323	-8.50932	1.2824	-7.51809	1.1244	-7.47193	1.18713
422.952	-11.5716	1.61637	-10.4045	1.57469	-9.59799	1.63071		422.628	-8.96292	1.28852	-7.87639	1.18946	-7.73649	1.27124
424.268	-12.0352	1.68268	-10.9754	1.71183	-10.1801	1.74043		423.944	-9.59237	1.41376	-8.39838	1.18421	-8.27815	1.31992
425.572	-12.9032	1.76337	-11.6575	1.91982	-10.8164	1.82973		425.249	-10.064	1.50706	-8.88589	1.41944	-8.89364	1.42361
426.868	-13.5764	1.80387	-12.2318	1.87764	-11.3045	1.93602		426.543	-10.6801	1.59847	-9.38945	1.43525	-9.30597	1.47436
428.181	-14.2335	1.91853	-12.613	1.97627	-11.9263	2.00984		427.852	-11.2369	1.5975	-9.93102	1.52272	-9.67027	1.5653
429.475	-15.0164	2.01963	-13.3577	2.07916	-12.4115	2.05249		429.152	-11.8547	1.71107	-10.3296	1.5135	-10.3176	1.61593
430.781	-15.657	2.12356	-14.2589	2.15717	-13.0508	2.21457		430.457	-12.2932	1.72044	-10.8886	1.60943	-10.6367	1.67543
432.109	-16.3338	2.20506	-14.4519	2.29872	-13.5933	2.24629		431.773	-12.8633	1.83072	-11.6332	1.72655	-11.1597	1.73855
433.424	-17.1149	2.31215	-15.4027	2.32475	-14.242	2.35814		433.1	-13.5426	1.88583	-11.9954	1.76816	-11.7774	1.83147
434.72	-17.7562	2.41265	-15.9011	2.41841	-14.6958	2.46461		434.396	-13.986	1.98117	-12.6198	1.77927	-12.1883	1.90957
436.027	-18.3875	2.46008	-16.3763	2.45146	-15.2603	2.54807		435.695	-14.6228	2.05588	-13.0789	1.80587	-12.6313	1.92333
437.344	-18.951	2.58464	-17.0931	2.59198	-15.9013	2.56262		437.02	-15.2359	2.0131	-13.8621	1.87896	-13.2707	2.02791
438.647	-19.5018	2.61714	-17.7182	2.71442	-16.4322	2.64873		438.323	-15.8732	2.26217	-14.1575	2.06834	-13.6666	2.13313
439.952	-20.3169	2.75634	-18.3735	2.7737	-16.9217	2.71253		439.629	-16.2725	2.28206	-14.5053	2.11831	-14.0496	2.15509
441.267	-21.0449	2.78368	-18.6527	2.80189	-17.479	2.85755		440.944	-16.7848	2.32155	-15.1596	2.1293	-14.6325	2.22616
442.57	-21.5356	2.90984	-19.3203	2.92263	-18.1107	2.91409		442.246	-17.4875	2.33633	-15.7789	2.26957	-15.1834	2.27945
443.865	-22.2985	2.98576	-19.971	3.0219	-18.722	2.94585		443.541	-17.9164	2.43099	-16.1592	2.24665	-15.6332	2.35088
445.178	-22.9887	3.03589	-20.5343	3.04301	-18.9616	3.02621		444.847	-18.4884	2.47491	-16.9232	2.394	-16.0243	2.39927
446.473	-23.5786	3.13175	-21.1971	3.07432	-19.6142	3.101		446.15	-19.2109	2.55136	-17.4071	2.46176	-16.5166	2.44161
447.781	-24.2745	3.15541	-21.6959	3.21882	-20.2001	3.1647		447.458	-19.6495	2.65069	-17.6298	2.47721	-16.9986	2.50461
449.103	-24.6669	3.2372	-22.3723	3.25788	-20.7214	3.24438		448.771	-20.1577	2.70578	-18.1269	2.50334	-17.4053	2.57087
450.398	-25.4114	3.31469	-22.936	3.32909	-21.1494	3.3592		450.074	-20.7286	2.7797	-18.6052	2.61682	-17.9261	2.63416
451.692	-25.9829	3.39869	-23.5936	3.42281	-21.7967	3.4536		451.369	-21.3585	2.75674	-19.3256	2.60212	-18.2523	2.70265
453.013	-26.5045	3.42437	-23.9582	3.4934	-22.2549	3.48962		452.682	-21.7394	2.81212	-19.8318	2.73754	-18.7759	2.77592
454.317	-27.0217	3.47872	-24.1882	3.48827	-22.7128	3.54748		453.993	-22.4434	2.87952	-20.087	2.7865	-19.3587	2.76766
455.622	-27.7415	3.59883	-24.9473	3.52541	-23.3055	3.63632		455.289	-22.8858	3.00264	-20.5751	2.84777	-19.6993	2.85825
456.95	-28.2733	3.69611	-25.6198	3.7008	-23.792	3.65708		456.619	-23.4233	3.00639	-21.2202	2.84977	-20.2207	2.94433
458.267	-29.0744	3.73456	-26.1223	3.74566	-24.3533	3.73922		457.943	-24.0573	3.14312	-21.7844	2.92007	-20.7059	2.95965
459.568	-29.5624	3.75718	-26.6018	3.76936	-24.8031	3.75767		459.245	-24.5018	3.19235	-22.3624	3.04814	-21.0721	3.01572
460.863	-30.0301	3.87536	-27.1573	3.81674	-25.1921	3.82023		460.539	-24.8653	3.26568	-22.4935	3.01422	-21.5135	3.06396
462.177	-30.6389	3.94719	-27.7637	3.87791	-25.8009	3.89117		461.845	-25.5949	3.22614	-23.1924	3.07835	-22.0735	3.15673
463.471	-31.0892	3.99339	-28.2383	4.01723	-26.1851	3.98154		463.148	-25.8336	3.30675	-23.3463	3.06216	-22.4286	3.15256
464.782	-31.6993	3.99701	-28.821	4.03508	-26.5765	4.05238		464.458	-26.5083	3.2857	-23.8371	3.20473	-22.8156	3.23306
466.097	-32.0198	4.11261	-29.1224	4.07446	-27.1627	4.03368		465.768	-26.9595	3.36009	-24.3977	3.21275	-23.4106	3.29018
467.395	-32.8324	4.09676	-29.8335	4.08354	-27.6635	4.06194		467.068	-27.3696	3.43511	-25.036	3.30039	-23.7907	3.30405
468.69	-33.1984	4.18648	-30.3621	4.10544	-28.0427	4.13664		468.367	-27.9236	3.4733	-25.3684	3.35686	-24.1858	3.35942
470.003	-33.8192	4.26735	-30.7817	4.32216	-28.516	4.23577		469.68	-28.4764	3.50632	-25.9915	3.38952	-24.6719	3.42001
471.298	-34.3264	4.30726	-31.4597	4.33331	-29.068	4.29277		470.975	-28.8033	3.56569	-26.2725	3.4446	-25.0459	3.44928
472.615	-34.8185	4.29552	-31.5362	4.36587	-29.4489	4.32811		472.28	-29.2939	3.58689	-26.5959	3.53547	-25.5158	3.47507
473.928	-35.2941	4.38902	-32.2334	4.33571	-29.821	4.36613		473.605	-29.8548	3.66566	-27.2756	3.48134	-25.9726	3.53619
475.224	-35.9636	4.43377	-32.6249	4.45445	-30.3677	4.45039		474.9	-30.3633	3.7204	-27.7506	3.52016	-26.3278	3.58959
476.529	-36.41	4.52831	-33.0267	4.48445	-30.7578	4.38747		476.197	-30.7633	3.76347	-28.0238	3.63741	-26.7415	3.58611
477.844	-37.0294	4.55775	-33.6033	4.54204	-31.3453	4.49308		477.52	-31.5582	3.76023	-28.634	3.59096	-27.2017	3.64155
479.147	-37.5292	4.59367	-33.8468	4.61991	-31.6908	4.55176		478.823	-31.8423	3.8343	-28.9267	3.6947	-27.5508	3.72439
480.454	-37.9375	4.58701	-34.523	4.66898	-32.1292	4.6472		480.13	-32.2613	3.90574	-29.193	3.76771	-27.9091	3.75502
481.772	-38.309	4.7363	-34.8727	4.71307	-32.5923	4.6418		481.448	-32.6458	3.93991	-29.7877	3.75209	-28.3477	3.82165
483.073	-38.9395	4.7372	-35.5521	4.77503	-33.066	4.6609		482.75	-33.2887	3.92275	-30.3177	3.75258	-28.7083	3.80312
484.36	-39.3095	4.75394	-35.9034	4.66648	-33.4507	4.66387		484.037	-33.5688	3.98421	-30.5405	3.84681	-29.147	3.86615
485.666	-39.8364	4.77456	-36.2723	4.77344	-33.8543	4.816		485.335	-33.9759	4.01166	-30.8757	3.86524	-29.5017	3.92954
486.959	-40.3738	4.79795	-36.5396	4.84899	-34.297	4.80162		486.635	-34.6224	4.00069	-31.5473	3.949	-30.0237	3.95365
488.267	-40.6173	4.80095	-37.1448	4.81382	-34.6589	4.87607		487.943	-34.8652	4.09747	-31.8466	3.89781	-30.3646	3.94921
489.562	-41.2544	4.92944	-37.7013	4.93199	-34.9709	4.91067		489.238	-35.4605	4.15858	-32.2154	3.93977	-30.7101	3.99567
490.86	-41.5398	4.91616	-38.0254	4.96078	-35.5845	4.90639		490.536	-35.786	4.20139	-32.7789	4.03731	-31.1194	4.0079
492.165	-42.2734	4.92683	-38.6253	4.94015	-35.9342	4.91497		491.835	-36.2865	4.30293	-33.0125	4.11925	-31.508	4.01798
493.457	-42.6534	4.97201	-38.8245	4.95115	-36.2118	4.96385		493.133	-36.5743	4.27003	-33.431	4.01539	-31.88	4.09007
494.765	-43.038	5.02337	-39.2835	5.03547	-36.6277	5.00405		494.442	-36.9291	4.26037	-33.799	4.11258	-32.2234	4.07507
496.06	-43.5353	5.07022	-39.7255	5.11038	-37.0118	5.05921		495.736	-37.498	4.27648	-34.2815	4.08382	-32.6552	4.14554
497.359	-43.9565	5.14305	-39.8615	5.04951	-37.3918	5.0586		497.036	-37.7013	4.31062	-34.4581	4.15602	-32.9405	4.21832
498.654	-44.4134	5.1434	-40.4266	5.14333	-37.8083	5.10633		498.331	-38.2291	4.33866	-35.0031	4.16326	-33.3918	4.21376
499.955	-44.651	5.14788	-40.8956	5.17274	-38.3265	5.08367		499.631	-38.5965	4.37331	-35.3339	4.22344	-33.6943	4.23492
501.253	-45.0859	5.26003	-41.0858	5.13193	-38.5522	5.15165		500.929	-39.0728	4.4016	-35.7026	4.26189	-34.1334	4.23016
502.54	-45.5407	5.18347	-41.709	5.22705	-38.9029	5.16314		502.216	-39.5194	4.4469	-36.1915	4.261	-34.3934	4.23194
503.842	-45.8833	5.22238	-42.0171	5.33523	-39.4202	5.21856		503.519	-39.9117	4.48132	-36.4071	4.21623	-34.8404	4.29748
505.136	-46.2621	5.23991	-42.4964	5.32026	-39.6417	5.24276		504.812	-40.1273	4.53761	-36.7315	4.32968	-35.1285	4.32368
506.444	-46.7297	5.27306	-42.4864	5.35787	-39.9288	5.29701		506.112	-40.5974	4.50024	-37.1843	4.4038	-35.5488	4.33957
507.74	-47.2137	5.27784	-42.9088	5.25073	-40.5546	5.31557		507.417	-41.0702	4.56079	-38.0323	4.31912	-35.8726	4.37767
509.029	-47.3231	5.32306	-43.3011	5.38237	-40.791	5.26655		508.703	-41.3603	4.60889	-37.6904	4.4004	-36.2393	4.37252
510.324	-47.7654	5.43143	-43.8263	5.39052	-41.1011	5.35396		510	-41.65	4.57482	-38.1817	4.52699	-36.5265	4.42901
511.621	-48.3522	5.40317	-44.2428	5.3835	-41.4087	5.38684		511.287	-42.082	4.63026	-38.6384	4.43031	-36.9186	4.46986
512.925	-48.4741	5.45196	-44.3657	5.46751	-41.9399	5.34638		512.601	-42.4156	4.66371	-39.0416	4.42242	-37.1628	4.43862
514.211	-48.7964	5.47498	-44.7993	5.44783	-42.197	5.34208		513.888	-42.9511	4.7274	-39.415	4.47564	-37.5424	4.4883
515.52	-49.1876	5.43238	-45.0825	5.42339	-42.402	5.41185		515.189	-43.1085	4.72751	-39.4806	4.5451	-37.8803	4.50387
516.815	-49.7285	5.44634	-45.6423	5.47097	-42.8054	5.41361		516.491	-43.5119	4.72931	-40.1139	4.47121	-38.1011	4.54463
518.119	-50.1189	5.48574	-45.8116	5.48496	-43.1135	5.43124		517.784	-43.9845	4.72261	-40.4583	4.62749	-38.4854	4.53905
519.423	-50.3735	5.55422	-46.2451	5.41815	-43.4527	5.41081		519.1	-44.335	4.78633	-40.6315	4.62601	-38.8893	4.551
520.71	-50.5871	5.48162	-46.6294	5.4859	-43.7776	5.47327		520.386	-44.5446	4.77849	-40.9536	4.55707	-39.0888	4.55272
522.022	-51.0559	5.42571	-46.8955	5.4806	-44.0265	5.48648		521.689	-44.7986	4.74107	-41.3474	4.50555	-39.3318	4.58167
523.317	-51.303	5.53381	-47.1062	5.4817	-44.4213	5.46831		522.993	-45.2504	4.74669	-41.7674	4.63226	-39.7703	4.58722
524.622	-51.7166	5.568	-47.602	5.48842	-44.828	5.48155		524.285	-43.9256	4.17183	-41.3626	4.4302	-39.7817	4.55386
525.927	-51.8662	5.58447	-47.9166	5.52991	-44.8768	5.51417		525.603	-44.2106	4.11141	-41.5702	4.42406	-40.1635	4.55212
527.223	-52.4879	5.57671	-48.2805	5.52629	-45.3912	5.51465		526.89	-44.6705	4.1861	-42.023	4.35607	-40.4555	4.56827
528.527	-52.8236	5.57828	-48.2763	5.546	-45.6665	5.45531		528.194	-44.7906	4.135	-42.3271	4.45814	-40.6729	4.59297
529.822	-52.8216	5.62656	-48.5588	5.48882	-45.8802	5.52873		529.498	-45.1798	4.15034	-42.5478	4.46334	-41.0208	4.58975
531.118	-53.185	5.63338	-48.9724	5.53814	-46.1288	5.49553		530.785	-45.4671	4.18581	-42.9958	4.49977	-41.3851	4.59666
532.42	-53.4371	5.61403	-49.3691	5.60247	-46.4581	5.52666		532.096	-45.9802	4.22451	-42.9837	4.51006	-41.6471	4.63656
533.707	-53.7194	5.6128	-49.6117	5.5723	-46.7081	5.53635		533.383	-45.9394	4.17724	-43.4948	4.48484	-42.0077	4.65059
535.019	-54.106	5.65232	-49.8891	5.56542	-46.9352	5.5902		534.687	-46.2323	4.21143	-43.7814	4.49666	-42.2378	4.63867
536.315	-54.4026	5.74464	-50.0207	5.63435	-47.3863	5.52822		535.991	-46.9398	4.28022	-44.1636	4.52165	-42.4664	4.72073
537.617	-54.5957	5.66121	-50.3457	5.58666	-47.5561	5.5611		537.285	-47.0439	4.23899	-44.3995	4.5145	-42.8705	4.67264
538.924	-54.8414	5.60136	-50.8806	5.56671	-47.8184	5.52538		538.601	-47.4227	4.28626	-44.668	4.49008	-43.2263	4.71
540.211	-55.3128	5.65067	-50.897	5.59871	-48.0686	5.53505		539.887	-47.8439	4.36476	-45.184	4.54109	-43.4089	4.66832
541.523	-55.4967	5.64889	-51.1914	5.69482	-48.2298	5.59789		541.19	-47.8779	4.32397	-45.2051	4.4941	-43.7022	4.68651
542.82	-55.7383	5.68936	-51.4312	5.6461	-48.6242	5.55869		542.496	-48.4354	4.23622	-45.6275	4.56676	-44.1209	4.73096
544.12	-55.9557	5.6655	-51.6078	5.58022	-48.8624	5.58081		543.786	-48.7447	4.38968	-45.9382	4.62191	-44.3127	4.75004
545.421	-56.2182	5.68699	-51.8589	5.62072	-49.0817	5.53095		545.097	-49.1135	4.35241	-46.3754	4.67596	-44.6498	4.75279
546.708	-56.4516	5.67302	-51.8482	5.66676	-49.2401	5.58912		546.384	-49.3935	4.33287	-46.4335	4.63258	-45.0424	4.76912
548.021	-56.636	5.74019	-52.315	5.66002	-49.3998	5.56155		547.693	-49.5883	4.34222	-46.6101	4.67512	-45.297	4.76799
549.312	-56.7783	5.65421	-52.3284	5.54858	-49.7907	5.51653		548.988	-49.7486	4.36755	-47.2192	4.70783	-45.5228	4.75666
550.62	-57.0473	5.70301	-52.8568	5.64304	-49.8884	5.54569		550.284	-50.2642	4.46622	-47.2276	4.6396	-45.6859	4.80223
551.921	-57.2895	5.71741	-53.0699	5.61368	-50.2173	5.53933		551.597	-50.604	4.38676	-47.6208	4.59115	-46.04	4.78882
553.208	-57.4465	5.68866	-53.2481	5.58076	-50.3832	5.54684		552.884	-50.8838	4.4424	-47.9402	4.65251	-46.2685	4.78301
554.512	-57.8097	5.65123	-53.3733	5.60963	-50.6161	5.56375		554.181	-51.2872	4.46341	-48.2783	4.67893	-46.4334	4.80782
555.808	-57.8997	5.73513	-53.6698	5.63552	-50.8976	5.57881		555.484	-51.3877	4.49129	-48.6281	4.76089	-46.8485	4.78811
557.102	-58.0752	5.73113	-53.8004	5.6559	-50.8832	5.55586		556.769	-51.5912	4.39158	-48.6965	4.70945	-47.0696	4.82502
558.38	-58.3008	5.71309	-54.07	5.65609	-51.1256	5.57303		558.057	-51.7437	4.39743	-48.7942	4.66879	-47.2739	4.87906
559.679	-58.6118	5.70994	-54.3154	5.60581	-51.4283	5.53004		559.346	-51.9699	4.53052	-49.1593	4.68223	-47.5223	4.85205
560.963	-58.6635	5.74913	-54.474	5.6402	-51.6201	5.55268		560.639	-52.3441	4.48698	-49.6083	4.73086	-47.7135	4.8485
562.262	-59.0243	5.67014	-54.4905	5.65153	-51.6791	5.54933		561.938	-52.4966	4.53942	-49.5132	4.74484	-48.0207	4.82554
563.549	-59.1488	5.78765	-55.0485	5.59789	-51.8458	5.53659		563.225	-52.906	4.54745	-49.9605	4.71619	-48.2343	4.83954
564.842	-59.3777	5.74191	-54.9819	5.65231	-52.0575	5.52451		564.518	-53.0973	4.50224	-50.3405	4.80037	-48.5265	4.86328
566.13	-59.5199	5.7421	-55.0876	5.58652	-52.0232	5.49188		565.806	-53.253	4.56343	-50.4704	4.79404	-48.6493	4.88917
567.426	-59.6563	5.77386	-55.2324	5.59159	-52.4382	5.48819		567.103	-53.7443	4.55982	-50.7627	4.79234	-48.9371	4.88636
568.705	-59.8403	5.7668	-55.3469	5.53939	-52.4882	5.49962		568.381	-53.8884	4.58812	-51.0386	4.83564	-49.1437	4.88256
569.998	-59.8514	5.80109	-55.4785	5.61339	-52.5446	5.47901		569.675	-54.1474	4.55214	-51.0327	4.77544	-49.356	4.86193
571.283	-60.2552	5.73575	-55.5722	5.6635	-52.8003	5.5406		570.96	-54.3532	4.60218	-51.3606	4.77078	-49.6188	4.86117
572.59	-60.3165	5.75667	-55.5525	5.56515	-52.946	5.53669		572.257	-54.5613	4.58699	-51.6299	4.84782	-49.8272	4.9141
573.868	-60.357	5.79406	-55.9448	5.63682	-53.0152	5.51646		573.545	-54.6709	4.55677	-51.8822	4.78089	-49.9614	4.93485
575.165	-60.7322	5.73383	-56.025	5.66154	-53.1638	5.54018		574.834	-55.1379	4.6515	-51.7661	4.87435	-50.1735	4.91423
576.52	-60.6585	5.90006	-56.2678	5.59161	-53.2812	5.55305		576.162	-55.1898	4.64234	-52.0251	4.90298	-50.464	4.96904
577.898	-60.8128	5.78638	-56.5025	5.58065	-53.4491	5.49407		577.56	-55.304	4.58949	-52.3158	4.88414	-50.5206	4.90673
579.193	-61.1763	5.79388	-56.441	5.63787	-53.5276	5.4651		578.865	-55.7902	4.68121	-52.5338	4.9003	-50.8206	4.95114
580.479	-61.189	5.78098	-56.6595	5.67329	-53.7559	5.51104		580.155	-55.9235	4.6484	-52.6849	4.79964	-51.0647	4.95788
581.779	-61.2584	5.76854	-56.817	5.58636	-53.7871	5.51522		581.455	-56.084	4.7049	-52.7336	4.84475	-51.0895	5.00943
583.067	-61.3868	5.76737	-56.8708	5.70697	-53.9927	5.51475		582.743	-56.2289	4.72892	-53.2299	4.91928	-51.336	4.97424
584.354	-61.5304	5.77083	-57.0974	5.646	-54.1658	5.51663		584.03	-56.547	4.72381	-53.3734	4.88624	-51.4847	5.00418
585.639	-61.7562	5.84749	-57.0299	5.72798	-54.1133	5.46874		585.315	-56.7289	4.72341	-53.4892	5.04921	-51.6458	5.0001
586.936	-61.8676	5.80485	-57.1067	5.66146	-54.1997	5.5803		586.605	-56.9201	4.77117	-53.793	4.94123	-51.842	5.02201
588.217	-61.9257	5.82978	-57.3671	5.71615	-54.4493	5.54212		587.893	-57.1173	4.7509	-54.0625	4.95982	-52.0043	4.99427
589.517	-62.0586	5.87728	-57.5561	5.65868	-54.492	5.53087		589.182	-57.1491	4.78033	-54.0339	5.07231	-52.1523	5.05733
590.806	-62.0208	5.86931	-57.4877	5.59336	-54.605	5.50908		590.482	-57.5974	4.83342	-54.2545	5.03172	-52.3398	5.09162
592.095	-62.3318	5.94162	-57.7185	5.66305	-54.6369	5.5611		591.763	-57.6745	4.75885	-54.3264	5.06321	-52.3973	5.07529
593.374	-62.3958	5.91829	-57.688	5.75151	-54.7126	5.52906		593.05	-57.9208	4.85865	-54.769	4.98629	-52.5074	5.12011
594.667	-62.6779	5.94785	-57.5999	5.67565	-54.7794	5.54605		594.336	-58.0833	4.83061	-54.4716	5.13515	-52.7662	5.12513
595.955	-62.6537	5.92669	-58.0287	5.73764	-54.9271	5.53547		595.628	-58.177	4.84155	-54.8893	5.05821	-52.9155	5.17055
597.244	-62.7187	5.91692	-58.0947	5.72167	-54.8987	5.55273		596.92	-58.3057	4.91113	-54.854	5.08312	-52.9157	5.11083
598.531	-62.836	5.93844	-58.203	5.68745	-54.9914	5.5821		598.204	-58.5036	4.90592	-55.2864	5.09958	-53.1336	5.14143
599.82	-63.0351	5.93581	-58.447	5.73735	-55.1386	5.62028		599.496	-58.6007	4.9236	-55.4261	5.12392	-53.2768	5.20606
601.116	-62.9992	5.98113	-58.4064	5.7656	-55.1755	5.60594		600.782	-58.8852	4.97447	-55.3702	5.16634	-53.4727	5.20785
602.41	-63.0995	5.95707	-58.2988	5.77272	-55.4046	5.58411		602.086	-59.0213	4.99141	-55.872	5.14257	-53.5967	5.24696
603.689	-63.4001	5.92786	-58.5549	5.78666	-55.3101	5.69006		603.365	-59.226	4.95095	-55.6802	5.28961	-53.64	5.23031
604.977	-63.3098	5.98612	-58.6479	5.84863	-55.3624	5.72663		604.653	-59.4544	4.98351	-55.7013	5.18136	-53.7919	5.23877
606.274	-63.427	5.98707	-58.5946	5.80311	-55.5365	5.66611		605.949	-59.5338	5.04637	-56.1386	5.17464	-53.863	5.26848
607.559	-63.4311	5.99357	-58.7113	5.82786	-55.3744	5.65211		607.236	-59.8383	5.04397	-56.2105	5.22356	-54.0401	5.33136
608.85	-63.624	6.02931	-58.7885	5.80209	-55.3988	5.72658		608.526	-59.9483	5.15611	-56.155	5.27274	-54.3007	5.36473
610.132	-63.605	6.02677	-58.6996	5.8732	-55.6902	5.7027		609.809	-60.1287	5.12566	-56.4512	5.39689	-54.2957	5.35633
611.423	-63.7737	6.01712	-58.9142	5.87206	-55.8338	5.79035		611.099	-60.3627	5.17446	-56.5758	5.35662	-54.418	5.38776
612.701	-63.9117	6.06372	-58.969	5.86075	-55.7094	5.74959		612.377	-60.2609	5.17629	-56.8546	5.38512	-54.5	5.4159
613.996	-64.0424	6.11081	-59.1005	5.94449	-55.9259	5.76015		613.673	-60.4799	5.21157	-56.8663	5.39334	-54.6148	5.46913
615.277	-64.1152	6.10469	-59.1275	5.9308	-56.0122	5.75922		614.954	-60.6951	5.16655	-57.0854	5.40515	-54.8059	5.464
616.566	-64.0609	6.08415	-59.1823	5.8858	-55.9279	5.79579		616.243	-60.8005	5.31637	-57.2426	5.43818	-54.8186	5.45864
617.847	-64.4161	6.20004	-59.1668	5.98603	-56.0188	5.80488		617.523	-60.9744	5.26507	-57.212	5.4691	-55.0094	5.5358
619.132	-64.3368	6.1191	-59.2834	5.91934	-56.2416	5.81835		618.808	-61.1749	5.28774	-57.1812	5.50745	-55.0776	5.55463
620.424	-64.4169	6.171	-59.5018	5.91565	-56.1757	5.81575		620.1	-61.0491	5.27884	-57.4306	5.64231	-55.2164	5.56685
621.702	-64.5811	6.26678	-59.516	6.01289	-56.2396	5.8309		621.379	-61.241	5.37013	-57.6438	5.54317	-55.231	5.59612
623.019	-64.7878	6.2185	-59.5242	6.06873	-56.3996	5.85638		622.684	-61.613	5.42369	-57.774	5.59982	-55.362	5.61413
624.309	-64.6638	6.19728	-59.5216	5.92118	-56.4538	5.942		623.986	-61.8186	5.4489	-57.751	5.65438	-55.4395	5.6596
625.611	-64.8232	6.30081	-59.7496	6.07998	-56.5482	5.86828		625.276	-61.6847	5.47018	-57.9699	5.6902	-55.5963	5.69094
626.92	-65.1284	6.21843	-59.8208	6.09704	-56.5809	5.926		626.596	-62.0809	5.48495	-58.1827	5.62367	-55.7753	5.69878
628.206	-65.0585	6.27563	-59.7995	6.09007	-56.4718	5.87509		627.883	-62.0679	5.43484	-58.1978	5.65096	-55.6685	5.71368
629.516	-65.077	6.36375	-59.8819	6.06974	-56.5933	5.93421		629.183	-62.243	5.5243	-58.3201	5.65388	-55.8851	5.75343
630.81	-65.1475	6.33722	-60.0111	6.1278	-56.6705	6.02608		630.486	-62.4647	5.47504	-58.5159	5.73279	-55.8857	5.83036
632.11	-65.3974	6.37914	-60.1934	6.05247	-56.8164	6.00631		631.777	-62.6746	5.56431	-58.5348	5.71063	-56.1289	5.83153
633.417	-65.4699	6.30478	-60.1985	6.18479	-56.7437	6.0362		633.093	-62.7088	5.6389	-58.5066	5.7731	-55.9363	5.83025
634.704	-65.6349	6.35605	-60.2542	6.14	-56.8169	5.99624		634.38	-62.9208	5.64337	-58.9079	5.73417	-56.2343	5.86901
636.018	-65.5808	6.43022	-60.2323	6.18751	-57.0796	6.07738		635.684	-62.9853	5.63612	-58.8339	5.79058	-56.3997	5.909
637.314	-65.7509	6.41307	-60.499	6.23208	-56.9908	6.07983		636.991	-63.1143	5.67618	-58.8953	5.91734	-56.3729	5.9378
638.617	-65.8976	6.43514	-60.5214	6.25714	-56.8579	6.06585		638.286	-63.2393	5.70121	-59.1144	5.97148	-56.5222	5.99344
639.938	-66.0754	6.48538	-60.8238	6.27928	-57.0796	6.09106		639.607	-63.3467	5.76937	-59.2238	5.83689	-56.5753	5.99016
641.245	-66.0425	6.5312	-60.6297	6.32407	-57.1851	6.16013		640.921	-63.4464	5.81015	-59.4931	6.00837	-56.6531	6.02786
642.539	-66.1145	6.46834	-60.7609	6.30425	-57.0589	6.19753		642.216	-63.6759	5.80294	-59.5274	6.02631	-56.7839	6.01928
643.848	-66.3727	6.4892	-60.8471	6.35391	-57.2824	6.18858		643.524	-63.7661	5.82358	-59.5554	5.9977	-56.7807	6.05899
645.168	-66.2652	6.56506	-60.7809	6.377	-57.2638	6.19455		644.835	-63.9348	5.88335	-59.8346	6.04752	-56.705	6.11156
646.462	-66.4232	6.51042	-60.6953	6.328	-57.3347	6.1832		646.138	-64.0547	5.90607	-59.6277	5.99248	-56.8818	6.07977
647.776	-66.4931	6.63888	-61.2255	6.36122	-57.4071	6.22075		647.452	-64.1809	5.94401	-59.9876	6.17419	-57.1327	6.13031
649.095	-66.572	6.62235	-60.9259	6.33997	-57.503	6.23435		648.763	-64.4143	5.96842	-60.0403	6.19981	-57.228	6.14497
650.389	-66.6541	6.57619	-61.0715	6.46948	-57.4022	6.25724		650.065	-64.3974	6.03329	-60.0075	6.16133	-57.2731	6.19719
651.686	-66.5844	6.68237	-61.0658	6.45421	-57.5637	6.26287		651.363	-64.581	6.063	-60.2611	6.17856	-57.3513	6.209
652.999	-66.7899	6.69124	-61.318	6.53107	-57.4831	6.27604		652.675	-64.4409	6.00566	-60.3459	6.1986	-57.3409	6.19369
654.294	-66.8511	6.72552	-61.4672	6.46569	-57.5377	6.30794		653.97	-64.7147	6.04913	-60.3153	6.19193	-57.4328	6.25366
655.61	-66.8976	6.68706	-61.1652	6.58465	-57.6671	6.29462		655.275	-64.8173	6.13191	-60.405	6.33447	-57.5343	6.28861
656.925	-66.8124	6.72923	-61.4842	6.55622	-57.9856	6.29852		656.602	-65.2022	6.13241	-60.5356	6.28486	-57.6619	6.29609
658.219	-67.2283	6.71172	-61.4634	6.55477	-57.8493	6.40999		657.896	-65.0457	6.1664	-60.5625	6.26233	-57.6555	6.35431
659.524	-67.2045	6.71415	-61.5139	6.54818	-57.927	6.35675		659.193	-65.2204	6.22265	-60.7569	6.39954	-57.9093	6.3796
660.842	-67.3342	6.74473	-61.626	6.54326	-57.9689	6.37433		660.519	-65.298	6.20742	-60.7252	6.35168	-57.7789	6.38251
662.144	-67.2745	6.81462	-61.5303	6.62375	-58.0109	6.37869		661.82	-65.7476	6.21072	-61.044	6.33962	-57.9189	6.38393
663.449	-67.5357	6.82025	-61.7529	6.52453	-57.9817	6.37574		663.126	-65.7451	6.25798	-60.9446	6.44524	-58.0431	6.40934
664.767	-67.5632	6.85217	-61.8712	6.64099	-58.0485	6.42342		664.444	-65.961	6.31139	-61.0969	6.38192	-57.9675	6.44061
666.072	-67.5231	6.82712	-61.7859	6.73753	-58.1716	6.43491		665.748	-65.7221	6.29801	-61.0915	6.50344	-58.203	6.47283
667.366	-67.7393	6.85103	-61.9429	6.63186	-58.1951	6.47042		667.043	-65.9469	6.30647	-61.1204	6.5415	-58.3015	6.47817
668.682	-67.8092	6.90066	-61.9002	6.63613	-58.2958	6.46119		668.349	-66.306	6.43828	-61.6278	6.57329	-58.2687	6.53186
669.992	-67.9808	6.84936	-61.929	6.65771	-58.2581	6.5802		669.669	-66.2196	6.40073	-61.4673	6.62519	-58.2962	6.54029
671.286	-67.8718	6.90383	-61.9965	6.69999	-58.2565	6.5021		670.963	-66.461	6.40763	-61.4222	6.63202	-58.3345	6.55184
672.607	-67.9423	6.98892	-62.1119	6.74182	-58.4479	6.55128		672.277	-66.5259	6.46254	-61.5331	6.64338	-58.4402	6.54842
673.921	-68.0667	6.91792	-62.2561	6.71318	-58.5077	6.55548		673.598	-66.7341	6.43956	-61.9938	6.51708	-58.4826	6.65154
675.216	-68.0021	6.97357	-62.3539	6.78047	-58.5523	6.5493		674.892	-66.7727	6.44166	-61.7893	6.65636	-58.5086	6.66477
676.524	-68.1888	7.02184	-62.2731	6.76996	-58.4466	6.58467		676.193	-66.8672	6.52253	-62.0693	6.67627	-58.7358	6.64815
677.842	-68.3563	7.02052	-62.354	6.74457	-58.6997	6.60502		677.518	-66.7592	6.55772	-61.9883	6.72938	-58.723	6.67244
679.143	-68.3946	6.98267	-62.3273	6.8514	-58.5666	6.59893		678.819	-66.8995	6.58058	-61.9812	6.72938	-58.8304	6.67541
680.45	-68.2618	7.02354	-62.5609	6.74478	-58.7681	6.64376		680.126	-67.1135	6.54825	-61.8838	6.85112	-59.0182	6.74686
681.766	-68.4502	7.07916	-62.5719	6.80811	-58.7668	6.62895		681.442	-67.3357	6.61514	-62.2458	6.80007	-59.0384	6.72352
683.07	-68.6859	7.11062	-62.4904	6.8663	-58.7948	6.66352		682.746	-67.2789	6.63171	-62.2366	6.83194	-59.1387	6.75087
684.364	-68.7096	7.06924	-62.6081	6.8656	-58.8602	6.6773		684.041	-67.4747	6.64781	-62.3999	6.838	-59.1631	6.78513
685.679	-68.8052	7.09502	-62.7655	6.77778	-59.0001	6.67218		685.348	-67.6217	6.70914	-62.4911	6.90306	-59.1907	6.81216
686.991	-68.679	7.1621	-62.7439	6.81787	-59.0414	6.67672		686.667	-67.5601	6.66308	-62.6868	6.87774	-59.2953	6.83761
688.284	-68.9739	7.19039	-62.6961	6.84676	-58.8292	6.69572		687.961	-67.6891	6.67864	-62.7414	6.9055	-59.3806	6.83284
689.607	-68.9996	7.18049	-62.9508	6.9524	-58.9274	6.73574		689.273	-67.7003	6.77697	-62.7393	7.00857	-59.2857	6.87662
690.918	-69.0236	7.18908	-63.0088	6.91141	-59.045	6.76488		690.594	-67.8673	6.81079	-62.7173	6.98871	-59.4425	6.91877
692.211	-69.034	7.20056	-62.9817	7.00722	-58.935	6.7196		691.888	-68.01	6.80117	-62.979	6.89906	-59.4949	6.93799
693.524	-69.2131	7.25089	-63.0438	6.9746	-59.1156	6.77392		693.192	-68.0782	6.88025	-62.9687	6.99614	-59.6352	6.92465
694.841	-69.135	7.2398	-63.0227	6.93879	-59.1403	6.76745		694.517	-68.3302	6.8965	-63.0216	6.95202	-59.6914	6.91977
696.142	-69.322	7.26183	-63.5084	7.04621	-59.2136	6.80909		695.818	-68.409	6.89849	-63.125	6.92725	-59.8217	6.96976
697.449	-69.2656	7.22633	-63.1922	7.09223	-59.2701	6.86187		697.126	-68.3104	6.91084	-63.3599	7.01865	-59.9035	6.9946
698.766	-69.4005	7.3031	-63.5393	7.12088	-59.3716	6.80162		698.442	-68.4757	6.9378	-63.1919	6.9674	-59.7944	7.00205
700.071	-69.5525	7.27859	-63.3299	7.12027	-59.364	6.82764		699.747	-68.8198	6.90091	-63.3705	7.11951	-60.0103	7.01856
701.366	-69.7229	7.27992	-63.2644	7.08762	-59.4275	6.83519		701.042	-68.9159	6.94243	-63.4884	7.22764	-60.0644	7.0676
702.681	-69.6898	7.28093	-63.557	7.09942	-59.4464	6.87326		702.349	-69.0127	7.02599	-63.5277	7.10388	-60.0219	7.09751
703.992	-69.5049	7.37026	-63.6488	7.13313	-59.5304	6.8799		703.669	-68.9633	6.99353	-63.6923	7.11133	-60.1237	7.09962
705.287	-69.8594	7.34964	-63.6168	7.13681	-59.7261	6.92		704.963	-69.1191	6.99436	-63.6545	7.2994	-60.2968	7.16006
706.609	-69.8745	7.37193	-63.5861	7.1528	-59.6198	6.91687		706.276	-69.1306	7.04868	-63.7842	7.21836	-60.2511	7.15629
707.923	-69.8493	7.48918	-63.4286	7.22322	-59.8114	6.92732		707.596	-69.0969	7.0859	-63.7236	7.20106	-60.2956	7.1468
709.217	-70.149	7.4524	-63.8429	7.15401	-59.5716	6.95577		708.894	-69.5015	7.07427	-63.7481	7.31843	-60.3688	7.20354
710.525	-70.0536	7.40349	-63.7801	7.15555	-59.8223	6.93585		710.195	-69.5288	7.11189	-64.0137	7.26341	-60.4824	7.27584
711.84	-70.0635	7.42767	-63.7629	7.30015	-59.6991	6.98529		711.516	-69.5659	7.0819	-64.0759	7.3374	-60.5166	7.27965
713.142	-70.3567	7.51672	-63.7289	7.20531	-59.7946	6.99585		712.818	-69.6689	7.18665	-64.1584	7.33468	-60.5426	7.29626
714.448	-70.2593	7.50817	-64.0907	7.21964	-59.772	7.0522		714.124	-69.7803	7.30402	-64.278	7.32869	-60.6869	7.31238
715.761	-70.3567	7.41806	-64.0214	7.33481	-59.8701	7.08635		715.437	-69.8119	7.15841	-64.3861	7.26908	-60.6627	7.33314
717.064	-70.35	7.53517	-64.1168	7.24388	-59.7625	7.02404		716.74	-69.9386	7.2406	-64.6292	7.38052	-60.8043	7.31127
718.359	-70.3987	7.51924	-64.0014	7.28948	-59.9339	7.0481		718.035	-70.1287	7.23551	-64.5549	7.46554	-60.946	7.3328
719.673	-70.4629	7.56555	-64.1964	7.32219	-60.0506	7.0541		719.342	-69.9562	7.22762	-64.4593	7.35915	-60.9424	7.35964
720.967	-70.4728	7.57406	-64.1092	7.3312	-60.0404	7.09011		720.643	-70.3888	7.27331	-64.7038	7.47633	-61.0771	7.35113
722.28	-70.7464	7.53865	-64.1991	7.31494	-60.1403	7.10961		721.956	-70.382	7.25236	-64.7232	7.44456	-61.1015	7.42134
723.598	-70.8045	7.62181	-64.3776	7.36097	-60.2001	7.10545		723.266	-70.2281	7.30168	-64.8103	7.48561	-61.114	7.43645
724.892	-70.8189	7.59822	-64.1696	7.21541	-60.1773	7.10192		724.569	-70.6087	7.33432	-64.758	7.46522	-61.0861	7.41189
726.189	-71.0562	7.63237	-64.3653	7.32858	-60.4668	7.05532		725.865	-70.7154	7.39588	-64.6834	7.45205	-61.3244	7.43715
727.517	-70.984	7.63257	-64.3919	7.37172	-60.2599	7.12281		727.182	-70.6711	7.41413	-64.7987	7.57324	-61.3354	7.47415
728.821	-71.0319	7.63439	-64.7273	7.38872	-60.2315	7.21251		728.498	-70.7115	7.4493	-65.1403	7.62609	-61.3806	7.47839
730.12	-71.1259	7.70035	-64.5492	7.48119	-60.3522	7.17154		729.792	-70.8935	7.46833	-65.1994	7.62796	-61.4549	7.53512
731.424	-71.0775	7.63625	-64.6499	7.39123	-60.4373	7.16599		731.1	-71.0363	7.51698	-65.0404	7.63376	-61.4363	7.51961
732.719	-71.2291	7.72664	-64.6693	7.40936	-60.5011	7.23546		732.395	-71.0883	7.51772	-65.1557	7.60573	-61.4985	7.5757
734.025	-71.1899	7.69205	-64.5409	7.44995	-60.5726	7.23769		733.696	-71.1569	7.48795	-65.3103	7.60578	-61.6889	7.56188
735.334	-71.4651	7.67782	-64.7631	7.44661	-60.5653	7.21611		735.011	-71.148	7.50919	-65.671	7.55693	-61.6227	7.57203
736.638	-71.5359	7.73333	-64.7283	7.42162	-60.5605	7.17212		736.314	-71.1298	7.57442	-65.4287	7.68736	-61.7435	7.6013
737.949	-71.6943	7.7316	-64.7255	7.61015	-60.6281	7.2136		737.617	-71.5772	7.61581	-65.4593	7.65965	-61.8839	7.66034
739.263	-71.638	7.74685	-64.7081	7.54517	-60.7382	7.27786		738.94	-71.4556	7.57194	-65.7651	7.78167	-61.8144	7.66832
740.566	-71.6255	7.79988	-64.8985	7.50863	-60.6219	7.28373		740.243	-71.6878	7.58519	-65.8449	7.87453	-61.864	7.65238
741.861	-71.7002	7.74262	-65.1464	7.63551	-60.7193	7.25034		741.538	-71.7944	7.62349	-66.072	7.78211	-62.0473	7.66469
743.174	-71.6871	7.86487	-65.0421	7.40544	-60.8582	7.26766		742.841	-71.9667	7.65681	-65.701	7.82867	-62.0028	7.6877
744.468	-71.7693	7.86236	-65.2443	7.55563	-60.7979	7.27579		744.145	-71.7842	7.69796	-65.9464	7.81275	-62.0406	7.73943
745.779	-71.8251	7.86765	-65.1117	7.63636	-60.7622	7.3037		745.455	-72.0298	7.69456	-65.8076	7.8084	-62.033	7.73413
747.101	-71.8828	7.87107	-65.2006	7.56154	-60.9278	7.29405		746.768	-72.148	7.6951	-66.0367	7.74819	-62.177	7.80615
748.395	-71.8756	7.84979	-65.043	7.64216	-60.9297	7.34178		748.072	-72.1975	7.80224	-66.0296	7.8333	-62.234	7.77377
749.69	-72.1425	7.86128	-65.3975	7.62205	-60.9352	7.39324		749.367	-72.3809	7.75334	-66.2085	7.86932	-62.3534	7.79482
751.011	-72.1719	7.88473	-65.563	7.63163	-60.9001	7.34907		750.679	-72.4446	7.78309	-66.4786	7.91615	-62.3733	7.81729
752.314	-72.0729	7.87787	-65.3784	7.65786	-61.1418	7.42221		751.99	-72.5677	7.80725	-66.3256	7.95175	-62.3893	7.81987
753.621	-72.0803	7.89022	-65.1789	7.64505	-61.0528	7.42515		753.289	-72.5455	7.80236	-66.4013	7.9943	-62.5014	7.85066
754.939	-72.2594	7.92682	-65.5437	7.72891	-61.3818	7.39725		754.609	-72.6191	7.88029	-66.544	7.91891	-62.5617	7.86613
756.244	-72.22	7.97558	-65.5154	7.66692	-61.183	7.47338		755.92	-72.6824	7.8277	-66.3403	8.12	-62.6277	7.86278
757.539	-72.4735	7.89356	-65.7603	7.72153	-61.293	7.46568		757.215	-72.7482	7.83858	-66.4064	8.08088	-62.6627	7.86443
758.846	-72.5611	7.92769	-65.7411	7.70756	-61.3386	7.44738		758.522	-72.9158	7.90581	-66.6405	8.09257	-62.7691	7.92772
760.167	-72.4821	7.99444	-65.5849	7.81329	-61.3183	7.43776		759.835	-72.9463	7.90119	-66.958	8.01862	-62.8539	7.96746
761.462	-72.5087	7.97493	-65.6466	7.76428	-61.3111	7.48646		761.138	-73.0134	7.99628	-66.647	8.06123	-62.7846	7.97649
762.774	-72.5171	8.03934	-65.666	7.74136	-61.4193	7.4998		762.451	-73.2068	7.97176	-66.9384	8.1232	-62.9205	7.98795
764.091	-72.7674	8.04648	-65.9207	7.81242	-61.4123	7.45024		763.759	-73.3709	7.98044	-67.1302	8.16192	-62.9504	8.06125
765.386	-72.632	8.05409	-65.8686	7.77844	-61.5109	7.50052		765.062	-73.1837	8.01916	-67.0251	8.10391	-63.062	8.04991
766.69	-72.6386	8.0035	-65.9008	7.84156	-61.4692	7.55785		766.366	-73.3115	8.01449	-67.0607	8.09219	-63.0701	8.07924
768.013	-72.9539	8.0305	-66.1628	7.81645	-61.6467	7.48603		767.68	-73.5899	8.04145	-67.3401	8.10118	-63.1941	8.06658
769.315	-72.8573	8.08198	-65.8759	7.8709	-61.5002	7.56299		768.991	-73.5585	7.97831	-67.2682	8.15379	-63.0696	8.0557
770.622	-73.0438	8.12215	-65.911	7.77912	-61.5636	7.62327		770.29	-73.7445	7.99168	-67.5947	8.22083	-63.3041	8.06716
771.944	-73.225	8.1418	-66.1114	7.84927	-61.7054	7.59656		771.609	-73.6407	8.0918	-67.3204	8.25179	-63.1945	8.10961
773.256	-73.1445	8.0997	-66.0356	7.83975	-61.7754	7.61756		772.933	-73.7503	8.03256	-67.4898	8.26647	-63.2952	8.13123
774.559	-73.1834	8.10863	-66.5161	7.92806	-61.6961	7.54636		774.235	-73.9865	8.13777	-67.544	8.26772	-63.4868	8.16577
775.857	-73.3727	8.18932	-66.2138	7.91899	-61.7162	7.64763		775.534	-74.0938	8.10255	-67.592	8.23454	-63.4288	8.17085
777.169	-73.4674	8.17049	-66.4267	7.88231	-61.7835	7.67548		776.839	-74.1909	8.11284	-67.7678	8.30535	-63.5318	8.2153
778.463	-73.3648	8.18934	-66.2595	7.93723	-61.8234	7.62648		778.14	-74.2059	8.18692	-67.9652	8.31222	-63.5513	8.21586
779.771	-73.4592	8.11941	-66.3836	7.85644	-61.8696	7.66283		779.447	-74.4423	8.21539	-68.017	8.44287	-63.7096	8.24212
781.074	-73.305	8.25944	-66.5905	7.99382	-61.6928	7.66652		780.75	-74.2535	8.21146	-67.9645	8.41627	-63.6943	8.31129
782.369	-73.5758	8.24611	-66.4631	7.96441	-61.9455	7.71732		782.045	-74.4825	8.25566	-68.1216	8.34948	-63.7628	8.23374
783.682	-73.7477	8.219	-66.4331	7.97352	-61.959	7.67304		783.35	-74.6602	8.34907	-67.7938	8.3973	-63.8404	8.2773
784.992	-73.7157	8.2213	-66.7308	7.95929	-62.0314	7.73065		784.669	-74.6577	8.26373	-68.3305	8.48912	-63.9403	8.30808
786.287	-73.9207	8.2891	-66.5609	7.99447	-62.1193	7.72877		785.963	-74.6759	8.26494	-68.2915	8.39756	-63.8145	8.33917
787.608	-73.8268	8.2239	-66.7766	7.95508	-62.1833	7.73295		787.272	-74.7162	8.30811	-68.0519	8.42151	-63.9739	8.25095
788.919	-73.8906	8.31324	-66.6375	8.07209	-62.0425	7.75042		788.595	-74.8258	8.34751	-68.4194	8.44312	-64.0264	8.35449
790.213	-73.8112	8.27333	-66.5801	8.00807	-62.1483	7.73839		789.89	-74.8609	8.35459	-68.2423	8.51298	-64.0127	8.357
791.52	-73.9678	8.2635	-66.7349	8.04254	-62.3441	7.79214		791.191	-75.1583	8.31428	-68.0992	8.47218	-64.1398	8.36433
792.823	-74.1132	8.33072	-66.9735	8.06556	-62.1911	7.72654		792.499	-75.1053	8.39731	-68.5599	8.58194	-64.1649	8.39109
794.122	-74.129	8.39388	-67.0271	8.03893	-62.3372	7.79316		793.794	-75.1181	8.39354	-68.5502	8.55066	-64.2846	8.38844
795.441	-74.1941	8.33969	-67.1961	8.15118	-62.2243	7.81738		795.11	-75.1943	8.40082	-68.8144	8.50804	-64.3229	8.41814
796.742	-74.2681	8.31234	-66.8843	8.00838	-62.2867	7.78806		796.419	-75.2459	8.3928	-68.8085	8.60341	-64.3509	8.42705
798.037	-74.0905	8.41274	-67.0528	8.13038	-62.4941	7.85133		797.714	-75.4579	8.47356	-68.454	8.49944	-64.4167	8.47335
799.347	-74.2498	8.33453	-66.8115	8.09658	-62.4262	7.85887		799.023	-75.5462	8.46428	-69.0387	8.64079	-64.444	8.48629
800.668	-74.4602	8.35973	-67.0695	8.09163	-62.6124	7.84949		800.337	-75.6125	8.3878	-68.9123	8.61304	-64.4747	8.47056
801.963	-74.4006	8.43404	-67.3292	8.09499	-62.4921	7.88635		801.639	-75.5658	8.46833	-68.9833	8.59977	-64.5787	8.55328
803.275	-74.6679	8.41584	-67.3998	8.17814	-62.6486	7.87844		802.951	-75.8161	8.52631	-69.1402	8.75878	-64.7015	8.52771
804.595	-74.63	8.44739	-67.2853	8.16268	-62.4905	7.92056		804.262	-75.8536	8.57976	-69.2591	8.74936	-64.6578	8.5307
805.889	-74.5643	8.46269	-67.1086	8.26501	-62.5825	7.81584		805.565	-75.829	8.56767	-69.4804	8.74523	-64.7989	8.5774
807.191	-74.7557	8.53546	-67.4117	8.12585	-62.802	7.87911		806.867	-76.1396	8.61994	-68.9907	8.6959	-64.715	8.61176
808.514	-74.9458	8.46191	-67.2206	8.1444	-62.846	7.941		808.181	-76.0758	8.62692	-69.2573	8.7172	-64.8871	8.5921
809.818	-74.8015	8.49775	-67.6211	8.25844	-62.8337	7.94687		809.494	-76.3347	8.64133	-69.4804	8.84872	-64.9615	8.62418
811.123	-74.88	8.5545	-67.4807	8.15601	-62.7637	7.96525		810.79	-76.3428	8.56726	-69.4232	8.80894	-64.9951	8.60455
812.445	-74.9071	8.54168	-67.4319	8.22157	-62.885	7.95487		812.11	-76.5181	8.63489	-69.4425	8.79333	-65.0311	8.67285
813.748	-74.938	8.55675	-67.5587	8.21421	-62.8847	7.96709		813.425	-76.4407	8.69903	-69.3924	8.80835	-65.1475	8.64545
815.035	-75.1084	8.51875	-67.8135	8.27789	-62.7536	8.03181		814.712	-75.9318	8.68163	-69.6024	8.81369	-65.0745	8.71171
816.344	-74.991	8.58617	-67.7855	8.2546	-63.1293	8.00285		816.016	-76.2377	8.52417	-69.8153	8.83277	-65.3224	8.69121
817.667	-75.1204	8.5525	-67.6651	8.31238	-63.0513	8.00243		817.334	-76.6664	8.73435	-69.792	8.8478	-65.232	8.71104
818.954	-75.125	8.60235	-67.7027	8.21202	-62.9746	8.05049		818.631	-76.3357	8.48047	-69.943	8.89749	-65.2321	8.73814
820.266	-75.3765	8.59421	-67.8897	8.22777	-63.0839	8.02703		819.943	-76.779	8.78072	-70.0824	8.91835	-65.4326	8.73887
821.562	-75.2071	8.55633	-67.809	8.36959	-63.0364	8.05808		821.239	-76.5148	8.64653	-69.991	8.98221	-65.3156	8.74391
822.858	-75.396	8.67516	-67.722	8.32101	-63.1513	8.09337		822.534	-76.8939	8.78894	-70.2166	8.86198	-65.502	8.74006
824.166	-75.4023	8.58423	-67.9226	8.30848	-63.1848	8.08147		823.831	-76.7847	8.69391	-69.9585	9.01901	-65.4739	8.78733
825.453	-75.5746	8.70034	-68.1699	8.3399	-63.349	8.07578		825.13	-76.718	8.67408	-70.2584	8.89461	-65.5027	8.84203
826.758	-75.4029	8.58934	-68.1877	8.36347	-63.2073	8.09647		826.435	-76.9348	8.68927	-70.1648	9.08939	-65.4927	8.82983
828.054	-75.5638	8.65027	-68.1158	8.38843	-63.2501	8.11515		827.731	-76.8838	8.61842	-70.3746	8.97754	-65.638	8.8465
829.359	-75.6625	8.66937	-68.1881	8.35371	-63.2766	8.10452		829.035	-77.5686	8.88665	-70.085	9.03278	-65.721	8.89581
830.668	-75.6776	8.67046	-68.2041	8.39837	-63.3215	8.15915		830.331	-76.9162	8.77115	-70.5465	9.07601	-65.7209	8.87253
831.954	-75.5783	8.6862	-68.3835	8.40597	-63.296	8.14764		831.631	-77.3652	8.87046	-70.4947	9.1228	-65.9239	8.91272
833.256	-75.7148	8.77228	-68.1594	8.39531	-63.3317	8.1627		832.934	-77.3147	8.65453	-70.6759	9.12095	-65.8784	8.9357
834.562	-75.8795	8.79405	-68.213	8.42136	-63.4148	8.16752		834.238	-77.6101	8.94764	-70.1912	9.09531	-65.8399	8.92292
835.851	-76.0225	8.73454	-68.4505	8.43194	-63.5112	8.19275		835.528	-77.5494	8.80883	-70.6275	9.05705	-65.9525	8.95639
837.155	-76.0512	8.81764	-68.3458	8.45258	-63.4663	8.21665		836.829	-77.3899	8.82029	-70.6696	9.0824	-66.0046	8.96131
838.449	-75.9671	8.75314	-68.4212	8.37023	-63.5032	8.21978		838.125	-77.5964	8.8224	-71.0519	9.07663	-66.0669	8.98551
839.755	-75.9979	8.87256	-68.7457	8.44613	-63.6018	8.26661		839.432	-77.5645	8.90835	-71.0761	9.0838	-66.1687	9.00848
842.321	-76.1349	8.79386	-68.4804	8.45676	-63.5728	8.22443		840.79	-77.6602	8.95972	-70.9169	9.20417	-66.3334	9.0667
843.619	-76.3557	8.80995	-68.5383	8.4953	-63.7127	8.19309		843.285	-77.827	8.84345	-70.8255	9.20921	-66.1614	9.05699
844.938	-76.3448	8.86499	-68.5364	8.58229	-63.7107	8.17129		844.604	-77.8083	8.81932	-71.0531	9.22294	-66.2291	9.05569
846.246	-76.4086	8.79967	-68.6555	8.55145	-63.7704	8.31265		845.923	-77.9895	9.04973	-71.3102	9.18231	-66.3177	9.1021
847.536	-76.6375	8.89902	-68.7635	8.57845	-63.8418	8.30021		847.213	-77.9889	9.0159	-71.4211	9.24303	-66.3268	9.08207
848.839	-76.4209	8.88508	-68.6902	8.68791	-63.8516	8.36246		848.516	-78.2681	9.0123	-71.5125	9.37116	-66.4981	9.11618
850.134	-76.5865	8.88185	-68.6355	8.59828	-63.8507	8.26091		849.811	-78.227	9.06713	-71.1199	9.27527	-66.5337	9.14022
851.445	-76.5483	8.99177	-68.7907	8.63748	-63.942	8.32459		851.111	-78.152	8.99698	-71.5074	9.27134	-66.5807	9.1884
852.75	-76.721	8.90109	-68.9693	8.54164	-64.0368	8.26938		852.427	-78.2625	9.01241	-71.4506	9.29161	-66.6044	9.15387
854.037	-76.7804	8.92899	-69.0165	8.6758	-63.8579	8.3528		853.714	-78.4785	9.02567	-71.554	9.3564	-66.724	9.1731
855.341	-76.7162	8.94526	-68.9139	8.65534	-63.9428	8.37076		855.018	-78.5175	8.97947	-71.4249	9.37174	-66.661	9.21849
856.634	-76.903	8.92027	-68.8536	8.59131	-64.0473	8.36774		856.311	-78.5274	9.03053	-71.6772	9.44659	-66.8273	9.18218
857.943	-76.9759	8.94268	-69.1082	8.73645	-64.0035	8.354		857.612	-79.039	9.1818	-71.6901	9.4731	-66.7491	9.24934
859.246	-76.8807	8.94962	-69.1594	8.60677	-64.1309	8.39501		858.923	-78.7338	9.08462	-71.5886	9.46512	-66.7878	9.2842
860.533	-76.7843	9.03812	-69.1137	8.67901	-64.2313	8.39772		860.21	-78.9176	9.11065	-71.8403	9.38016	-67.0038	9.28626
861.841	-77.1594	8.97185	-69.0876	8.65528	-64.1597	8.42815		861.518	-78.6876	9.23093	-71.9542	9.38367	-67.0184	9.24309
863.138	-76.9922	9.03954	-69.2479	8.70429	-64.2607	8.38962		862.814	-78.981	9.19058	-71.9043	9.46287	-66.9749	9.27866
864.446	-77.0135	9.0923	-69.1348	8.69539	-64.3187	8.36044		864.113	-78.9778	9.15848	-71.9377	9.39387	-67.0849	9.26579
865.752	-77.1546	8.98409	-69.3519	8.71876	-64.3299	8.43803		865.429	-79.322	9.18043	-72.0312	9.42593	-67.1798	9.3127
867.044	-77.2264	9.0354	-69.677	8.82518	-64.3865	8.47873		866.721	-79.2648	9.1664	-72.1856	9.50633	-67.2208	9.33252
868.343	-77.2564	9.0484	-69.1718	8.76351	-64.3058	8.47613		868.02	-79.2984	9.25309	-72.232	9.58622	-67.1284	9.38022
869.637	-77.3387	9.05109	-69.3758	8.66534	-64.489	8.44898		869.314	-79.4567	9.31185	-72.0793	9.51492	-67.2216	9.34702
870.943	-77.3528	9.05632	-69.4895	8.78425	-64.4801	8.44733		870.611	-79.2587	9.32669	-72.3537	9.45202	-67.3712	9.39808
872.245	-77.3402	9.05584	-69.4002	8.70572	-64.3889	8.51487		871.922	-79.4022	9.25723	-72.3715	9.5214	-67.4224	9.4427
873.532	-77.4367	9.13622	-69.6616	8.87803	-64.5252	8.51098		873.209	-79.7592	9.24723	-72.2471	9.61561	-67.4454	9.37823
874.836	-77.459	9.07576	-69.8061	8.81073	-64.4328	8.49867		874.513	-79.7296	9.37618	-72.7695	9.56329	-67.5494	9.42588
876.131	-77.507	9.11762	-69.5129	8.79283	-64.6228	8.47052		875.808	-79.8655	9.3287	-72.4431	9.63897	-67.458	9.4327
877.446	-77.7267	9.13837	-69.8448	8.81117	-64.5842	8.51238		877.11	-79.8899	9.38072	-72.6923	9.64881	-67.5586	9.45246
878.747	-77.6187	9.16315	-69.873	8.85028	-64.6467	8.51685		878.424	-79.7153	9.35285	-72.563	9.6282	-67.7363	9.48249
880.034	-77.667	9.17747	-69.5503	8.80256	-64.708	8.52031		879.711	-79.8535	9.41772	-72.6632	9.64519	-67.721	9.50477
881.338	-77.7763	9.15864	-69.95	8.8514	-64.6509	8.57816		881.015	-79.8355	9.44506	-72.7144	9.62296	-67.7139	9.52603
882.632	-77.7895	9.18095	-69.9276	8.83054	-64.7977	8.52701		882.309	-80.1557	9.38718	-72.5847	9.75121	-67.8166	9.50315
883.942	-77.9406	9.24743	-69.9658	8.90515	-64.6801	8.57343		883.609	-80.0772	9.51403	-72.8329	9.64428	-67.8683	9.50206
885.236	-77.4771	9.13883	-70.0455	8.87138	-64.7689	8.56677		884.92	-80.3367	9.48554	-73.0344	9.73116	-67.834	9.54536
886.526	-78.104	9.24876	-69.9393	9.00275	-64.792	8.6166		886.199	-80.2073	9.47248	-72.9054	9.78485	-68.0383	9.58927
887.831	-77.424	8.98079	-69.9619	8.91026	-64.6559	8.65366		887.515	-80.1907	9.45241	-72.928	9.73975	-68.0271	9.53769
889.129	-78.1304	9.31145	-70.1841	8.88556	-64.9501	8.61879		888.807	-80.4336	9.39755	-73.3748	9.74704	-68.1733	9.59737
890.432	-77.5404	9.17054	-70.2123	8.93757	-64.8356	8.6752		890.106	-80.5388	9.50204	-73.1598	9.83087	-68.1043	9.59552
891.727	-78.2143	9.3304	-70.2024	8.95998	-64.8451	8.67874		891.404	-80.7456	9.52698	-73.2647	9.86028	-68.173	9.6131
893.018	-77.6455	9.1357	-69.9845	9.00352	-64.8932	8.62743		892.693	-80.8318	9.54272	-73.191	9.82504	-68.2975	9.65135
894.311	-78.2677	9.27	-70.3241	9.03708	-65.0917	8.67377		893.988	-80.7562	9.51868	-73.4095	9.85102	-68.2158	9.68366
895.6	-77.6841	9.14554	-70.4605	8.97808	-65.0425	8.68576		895.276	-80.7726	9.60483	-73.3218	9.80765	-68.273	9.65304
896.89	-78.4154	9.3112	-70.504	8.93845	-65.0719	8.6865		896.567	-80.9075	9.6072	-73.5124	9.86354	-68.2842	9.6873
898.183	-77.756	9.15518	-70.4948	9.01693	-65.0488	8.69787		897.862	-81.2562	9.61049	-73.5632	9.88342	-68.4228	9.71606
899.483	-78.4635	9.31473	-70.1453	9.0505	-65.0999	8.6587		899.16	-80.8199	9.70161	-73.7833	10.0035	-68.4071	9.7444
900.769	-78.04	9.22204	-70.4878	9.01961	-65.0948	8.7055		900.453	-81.2043	9.68433	-73.693	9.89275	-68.5381	9.77244
902.063	-77.9531	9.24991	-70.6752	9.07062	-65.2949	8.70642		901.747	-81.1066	9.65797	-73.6265	9.89233	-68.5756	9.78188
903.342	-78.014	9.32263	-70.2839	9.06134	-65.0419	8.72259		903.026	-81.1592	9.69076	-73.8329	9.98645	-68.4717	9.76971
904.639	-77.856	9.22367	-70.5465	9.04765	-65.2801	8.73771		904.323	-81.2779	9.62725	-74.0755	9.91655	-68.6877	9.78142
905.935	-78.1145	9.26423	-70.575	9.07133	-65.4278	8.76432		905.61	-81.3256	9.71593	-73.8086	10.0821	-68.656	9.76403
907.229	-78.4118	9.28485	-70.6303	9.14844	-65.3476	8.76231		906.913	-81.4254	9.72228	-73.7349	9.99975	-68.6711	9.75041
908.513	-78.2517	9.33409	-70.5912	9.08495	-65.438	8.80099		908.193	-81.6086	9.66616	-73.9604	9.92238	-68.8642	9.82316
909.801	-78.3216	9.32735	-70.8948	9.05993	-65.4547	8.7608		909.485	-81.7371	9.7423	-73.9733	10.0543	-68.8123	9.82061
911.094	-78.2564	9.33612	-70.626	9.00606	-65.5055	8.77359		910.769	-81.7282	9.65047	-74.1962	10.0718	-68.8364	9.80731
912.373	-78.4944	9.21026	-70.7209	9.08605	-65.6024	8.807		912.057	-81.5814	9.81635	-74.1321	10.0878	-68.9879	9.85958
913.67	-78.4439	9.42834	-70.7379	9.13127	-65.6028	8.81723		913.345	-81.7077	9.76745	-74.0724	10.0874	-69.0334	9.85524
914.95	-78.6652	9.34994	-70.5913	9.1357	-65.6702	8.83558		914.634	-81.7118	9.78873	-74.1613	10.0135	-69.0827	9.87843
916.245	-78.5016	9.29566	-70.83	9.01971	-65.5996	8.85543		915.93	-81.9418	9.80657	-74.3236	9.99855	-69.1065	9.89876
917.525	-78.5647	9.31648	-71.0281	9.18735	-65.595	8.83658		917.209	-81.9237	9.8176	-74.4617	10.0991	-69.0649	9.9374
918.822	-78.7464	9.38336	-71.1458	9.13849	-65.6048	8.90424		918.506	-82.098	9.7472	-74.348	10.1883	-69.15	9.98502
920.108	-78.7864	9.3772	-70.76	9.19349	-65.6263	8.88249		919.785	-82.1854	9.85098	-74.3656	10.1426	-69.2324	9.9085
921.401	-79.0341	9.42364	-70.93	9.15025	-65.7295	8.90665		921.085	-82.3763	9.82053	-74.7641	10.1966	-69.2144	9.89415
922.68	-78.8697	9.37967	-71.1679	9.13365	-65.8343	8.87703		922.364	-82.1505	9.89209	-74.7555	10.2059	-69.2682	9.98045
923.974	-78.9629	9.35981	-71.0475	9.25089	-65.8667	8.88881		923.658	-82.4177	9.916	-74.3427	10.218	-69.3011	9.9971
925.261	-78.8211	9.45308	-71.1469	9.26999	-65.8885	8.92093		924.945	-82.4278	9.98128	-74.5101	10.2834	-69.3221	9.99443
926.548	-78.9956	9.45953	-71.0508	9.26924	-65.7038	8.92264		926.232	-82.419	9.96101	-74.8007	10.2205	-69.4031	10.0044
927.837	-79.0948	9.51867	-71.4348	9.26537	-66.0476	8.97267		927.522	-82.6989	9.87736	-74.8347	10.2055	-69.4172	10.0065
929.125	-79.1481	9.37146	-71.4058	9.24314	-66.1173	8.95557		928.81	-82.5368	9.95319	-74.8255	10.2344	-69.5408	10.0794
930.429	-79.1232	9.37477	-71.3233	9.22428	-65.9255	8.96929		930.102	-82.5627	9.96336	-74.785	10.3033	-69.5846	10.031
931.715	-79.1093	9.5469	-71.2945	9.27282	-65.9659	8.96212		931.4	-82.9768	9.96367	-74.8578	10.2773	-69.5208	10.0604
933.009	-79.1171	9.44122	-71.3958	9.36964	-66.1118	8.94321		932.683	-82.6744	9.95503	-74.8438	10.2717	-69.6631	10.0908
934.296	-79.4437	9.51719	-71.6915	9.30645	-66.291	8.96072		933.98	-82.9424	10.0025	-75.0198	10.3457	-69.6491	10.1054
935.592	-79.2317	9.4603	-71.3902	9.32498	-66.0572	8.95699		935.265	-82.7814	9.98215	-75.2173	10.2237	-69.7351	10.1125
936.877	-79.5163	9.45527	-71.5172	9.33645	-66.1969	8.98754		936.555	-82.9698	10.0702	-75.3174	10.3475	-69.8896	10.165
938.174	-79.503	9.51294	-71.4844	9.3093	-66.2514	9.05651		937.849	-83.1971	10.0303	-75.2036	10.2575	-69.8345	10.1386
939.459	-79.6603	9.55415	-71.6504	9.34864	-66.165	9.00425		939.143	-83.0933	9.99363	-75.4199	10.4057	-69.9084	10.1298
940.756	-79.666	9.52755	-71.6312	9.29091	-66.3169	9.06886		940.441	-83.3771	10.0952	-75.5641	10.3282	-70.0306	10.197
942.043	-79.6974	9.58541	-71.8559	9.41654	-66.3463	9.02895		941.727	-83.3586	10.1115	-75.6988	10.3574	-69.9949	10.2336
943.331	-79.6608	9.45026	-71.7432	9.42409	-66.1744	9.03562		943.016	-83.3543	10.1472	-75.5319	10.4047	-70.0049	10.2348
944.621	-79.6468	9.59481	-71.6875	9.36042	-66.2996	9.04629		944.305	-83.5377	10.1521	-75.6297	10.3784	-69.9932	10.2424
945.925	-79.7556	9.66645	-71.6645	9.36048	-66.3039	9.05366		945.601	-83.7138	10.2075	-75.5465	10.3913	-70.0308	10.2168
947.205	-79.7067	9.57596	-71.7583	9.39659	-66.4235	9.11364		946.889	-83.577	10.1459	-75.8166	10.4276	-70.0779	10.2615
948.502	-80.0056	9.6298	-71.7677	9.40785	-66.4899	9.08904		948.177	-83.6051	10.1748	-75.6566	10.4393	-70.2102	10.2353
949.781	-79.6235	9.73146	-72.0028	9.41092	-66.3307	9.12163		949.466	-83.892	10.2508	-75.9836	10.5164	-70.1088	10.2624
951.085	-79.7988	9.54779	-71.9348	9.49362	-66.4571	9.16427		950.761	-84.1337	10.2622	-75.9133	10.496	-70.3151	10.2749
952.364	-80.0596	9.67457	-71.9735	9.45836	-66.4675	9.06924		952.048	-84.1044	10.229	-75.6512	10.5367	-70.3034	10.3068
953.661	-79.8474	9.75199	-71.8281	9.53434	-66.3802	9.11301		953.337	-84.1566	10.1448	-75.9977	10.5282	-70.3975	10.3138
954.94	-80.1323	9.68646	-71.9879	9.51311	-66.7482	9.15855		954.624	-83.7979	10.249	-75.8542	10.5642	-70.4159	10.2976
956.228	-80.0363	9.68976	-72.3943	9.52562	-66.6574	9.20089		955.912	-84.0022	10.2716	-75.7693	10.5075	-70.606	10.3453
957.514	-80.1527	9.68791	-72.2104	9.51955	-66.5872	9.1718		957.19	-84.4353	10.2606	-76.1685	10.5272	-70.5663	10.3509
958.802	-80.3615	9.71955	-72.154	9.52081	-66.5811	9.17275		958.486	-84.2603	10.2854	-76.1033	10.5123	-70.4538	10.3435
960.096	-80.2267	9.75611	-72.0226	9.62122	-66.7395	9.22141		959.768	-84.6153	10.2559	-76.4278	10.6182	-70.6139	10.3693
961.375	-80.4141	9.65608	-72.2873	9.50515	-66.7457	9.2102		961.059	-84.4039	10.3531	-76.3412	10.5939	-70.5926	10.3633
962.667	-80.5057	9.71178	-72.2759	9.56416	-66.8236	9.22005		962.344	-84.4062	10.3468	-76.2223	10.6671	-70.8111	10.4013
963.946	-80.1266	9.81704	-72.295	9.50807	-66.6388	9.19539		963.63	-84.2432	10.4131	-76.3956	10.7376	-70.5381	10.4631
965.244	-80.4542	9.79596	-72.179	9.53045	-66.7073	9.20936		964.929	-84.2745	10.3276	-76.2653	10.6914	-70.6231	10.4095
966.528	-80.49	9.80156	-72.3029	9.60177	-66.6899	9.23094		966.207	-84.3731	10.3676	-76.3328	10.7252	-70.7258	10.4405
967.828	-80.2882	9.81108	-72.1802	9.62959	-66.7593	9.17093		967.512	-84.5392	10.3189	-76.219	10.7299	-70.6201	10.4572
969.109	-80.7337	9.74123	-72.3419	9.60309	-66.905	9.29083		968.791	-84.5966	10.5709	-76.4343	10.7409	-70.7763	10.4698
970.402	-80.8411	9.78739	-72.413	9.60439	-66.9195	9.25914		970.087	-84.8257	10.5891	-76.5463	10.8009	-70.892	10.5106
971.682	-80.6039	9.8446	-72.5885	9.68299	-66.9296	9.25316		971.366	-86.1209	11.2345	-77.1671	10.9031	-70.9926	10.5341
972.972	-80.7804	9.73574	-72.3837	9.50851	-66.9681	9.31136		972.656	-86.7278	11.2643	-77.4038	10.9577	-70.9126	10.5336
974.261	-81.0372	9.86809	-72.4855	9.63481	-67.0667	9.3259		973.945	-86.2755	11.2624	-77.2506	11.1267	-70.9807	10.5693
975.549	-80.5514	9.84718	-72.6619	9.60953	-66.969	9.28664		975.233	-86.6705	11.1861	-77.162	11.0597	-71.1797	10.6396
976.838	-80.5638	9.93914	-72.6434	9.74866	-67.0557	9.30529		976.522	-86.8575	11.1783	-77.4628	11.0701	-71.1814	10.6045
978.127	-80.8215	9.93194	-72.585	9.66223	-67.0412	9.30618		977.811	-86.7865	11.2165	-77.1731	11.0487	-71.2015	10.6027
979.428	-81.0973	9.87029	-72.6546	9.65828	-66.9711	9.31099		979.103	-86.8467	11.2493	-77.5355	11.0107	-71.2567	10.6558
980.717	-81.0179	9.81359	-72.8787	9.64997	-67.1431	9.36237		980.401	-86.7287	11.3522	-77.5758	11.0983	-71.2456	10.656
982.008	-81.208	9.96045	-72.5313	9.64893	-67.1758	9.34864		981.684	-86.7717	11.2135	-77.6166	11.129	-71.3065	10.6568
983.292	-80.9378	9.94281	-72.7105	9.70348	-67.0796	9.30474		982.977	-87.0889	11.3398	-77.3883	11.0307	-71.2853	10.6527
984.591	-80.8154	9.94531	-73.0025	9.75527	-67.2679	9.38808		984.264	-87.073	11.3593	-77.6909	10.9857	-71.4315	10.656
985.87	-81.2522	9.89459	-72.877	9.73145	-67.2048	9.3747		985.554	-87.0756	11.356	-77.4425	11.0976	-71.3983	10.6584
987.165	-81.3079	9.99371	-72.8702	9.72047	-67.1531	9.34375		986.838	-87.1419	11.4138	-77.6428	11.0765	-71.4778	10.6725
988.444	-81.0119	9.90493	-72.9161	9.66052	-67.419	9.39229		988.128	-86.8555	11.303	-77.4529	11.1337	-71.459	10.6776
989.738	-81.3759	9.79979	-73.0073	9.70767	-67.3565	9.37315		989.422	-87.0009	11.4415	-77.6345	11.1358	-71.4681	10.7146
991.017	-80.8959	9.8253	-73.0167	9.73936	-67.3232	9.39803		990.701	-87.393	11.3921	-77.6814	11.1521	-71.5293	10.7119
992.304	-81.0866	9.998	-73.1409	9.75711	-67.2562	9.37077		991.988	-87.313	11.4659	-77.6478	11.2022	-71.5637	10.726
993.597	-81.2112	9.92753	-72.9581	9.7499	-67.3714	9.41325		993.27	-86.8929	11.406	-77.8485	11.1885	-71.6974	10.7343
994.875	-81.2612	10.0019	-72.9575	9.72738	-67.4434	9.3692		994.56	-87.4956	11.4462	-77.757	11.1222	-71.6089	10.7141
996.174	-81.3121	9.93358	-72.9375	9.80032	-67.284	9.40196		995.849	-87.3886	11.3939	-78.1779	11.2209	-71.6242	10.7006
997.471	-81.5024	10.0217	-73.1159	9.77224	-67.4888	9.41817		997.155	-87.5722	11.3929	-78.225	11.2261	-71.7471	10.749
998.761	-81.232	10.0181	-73.1576	9.84478	-67.435	9.38093		998.446	-87.697	11.5187	-77.9941	11.2257	-71.7101	10.7639
1000.05	-81.677	10.0086	-73.289	9.78271	-67.4281	9.44306		999.733	-87.3821	11.431	-78.2067	11.2598	-71.7904	10.7487
1001.34	-81.4952	10.0634	-72.9055	9.67546	-67.533	9.44248		1001.02	-87.5886	11.3984	-78.0979	11.1868	-71.8371	10.7529
1002.63	-81.6241	10.0919	-73.1483	9.78838	-67.5285	9.46763		1002.31	-87.7048	11.4449	-78.0028	11.1697	-71.6952	10.7753
1003.93	-81.7569	10.0595	-73.1335	9.76317	-67.5226	9.44893		1003.6	-87.7114	11.5072	-77.9772	11.2548	-71.7964	10.7686
1005.22	-81.7003	10.0016	-73.259	9.74461	-67.6249	9.46629		1004.9	-87.6056	11.4981	-78.1136	11.2779	-71.7275	10.816
1006.51	-81.8579	9.97259	-73.1729	9.86101	-67.4843	9.52395		1006.19	-87.7864	11.3748	-78.2498	11.2056	-71.8838	10.7754
1007.8	-81.5357	9.98022	-73.2255	9.84836	-67.5581	9.45936		1007.48	-87.8795	11.5876	-78.1407	11.3142	-71.9172	10.809
1009.1	-81.9577	10.1141	-73.2743	9.94904	-67.5645	9.54769		1008.77	-87.6197	11.4368	-77.9855	11.319	-71.9749	10.8212
1010.38	-81.626	10.0378	-73.3117	9.81869	-67.6671	9.47155		1010.06	-87.9151	11.4508	-78.3545	11.2928	-71.9466	10.844
1011.68	-81.6743	10.0322	-73.1344	9.86243	-67.7943	9.56753		1011.35	-87.5907	11.4901	-78.261	11.3559	-71.9413	10.8265
1012.97	-81.7596	10.009	-73.3833	9.93922	-67.7608	9.51262		1012.66	-88.1538	11.5296	-78.4028	11.3057	-72.1075	10.8105
1014.26	-81.8453	10.033	-73.2733	9.82065	-67.6455	9.54363		1013.95	-88.0619	11.486	-78.2511	11.2455	-72.0344	10.8884
1015.55	-82.2175	10.1052	-73.6362	9.80589	-67.6557	9.57092		1015.23	-88.2943	11.6436	-78.1889	11.3033	-72.0272	10.8562
1016.84	-81.8085	10.2017	-73.4287	9.82032	-67.8155	9.51904		1016.52	-88.2205	11.6607	-78.2785	11.3403	-72.0995	10.8566
1018.13	-81.9939	10.1501	-73.5818	9.78085	-67.6566	9.53926		1017.81	-88.0127	11.5744	-78.3065	11.21	-72.0856	10.8751
1019.43	-81.8025	10.0963	-73.3695	9.88614	-67.7163	9.51557		1019.1	-88.0095	11.6156	-78.2096	11.3824	-72.1961	10.8961
1020.72	-82.0377	10.0616	-73.6597	9.86081	-67.8605	9.55555		1020.4	-88.3319	11.5173	-78.3385	11.3668	-72.2713	10.8706
1022.01	-82.1047	10.0551	-73.5911	9.90498	-67.8528	9.53217		1021.69	-88.1359	11.6752	-78.5244	11.2654	-72.3251	10.9374
1023.3	-82.2787	10.1103	-73.4708	9.9755	-67.9214	9.52391		1022.98	-88.1247	11.5115	-78.6273	11.3306	-72.2627	10.8948
1024.6	-82.1208	10.0521	-73.7949	9.91449	-67.8734	9.60279		1024.27	-88.1951	11.6577	-78.5707	11.2864	-72.1109	10.9019
1025.88	-81.8124	10.0834	-73.6015	9.99132	-67.867	9.54141		1025.56	-88.4203	11.5588	-78.5902	11.4	-72.2079	10.88
1027.17	-82.1907	10.163	-73.6757	9.9422	-67.9522	9.57121		1026.86	-88.2648	11.6874	-78.6728	11.3533	-72.2785	10.9599
1028.45	-82.0663	10.0323	-73.8601	10.0028	-67.8293	9.58474		1028.13	-88.5023	11.6188	-78.6301	11.3871	-72.2957	10.9623
1029.75	-82.0882	10.1437	-73.8286	9.99746	-67.864	9.56301		1029.43	-88.5787	11.6	-78.7926	11.4	-72.2577	10.9337
1031.02	-82.0061	10.113	-73.7925	10.0071	-67.7688	9.60355		1030.71	-88.4451	11.6163	-78.8802	11.4448	-72.3177	10.9574
1032.32	-82.5072	10.1011	-73.7141	9.98668	-67.9707	9.60248		1032.01	-88.5428	11.549	-78.7755	11.3219	-72.4009	10.9232
1033.61	-82.3252	10.2062	-73.6937	10.0435	-68.0397	9.58903		1033.29	-88.5539	11.6163	-78.7186	11.3712	-72.4834	10.9429
1034.91	-82.1734	10.1503	-74.0002	9.90403	-67.9487	9.59369		1034.59	-88.6101	11.7164	-78.834	11.4845	-72.4268	11.033
1036.18	-82.4891	10.2528	-73.9536	9.95805	-68.0667	9.62451		1035.87	-88.7215	11.7309	-78.8056	11.4188	-72.5208	10.9828
1037.48	-82.3259	10.1436	-74.0074	10.0233	-68.2	9.64985		1037.16	-88.581	11.6431	-78.7027	11.456	-72.3124	10.9784
1038.76	-82.4691	10.2391	-73.9248	10.0775	-68.0215	9.66552		1038.45	-88.6291	11.6452	-79.0317	11.4361	-72.5568	11.0218
1040.05	-82.2818	10.2129	-73.971	9.94164	-67.9276	9.63429		1039.73	-88.9239	11.6666	-78.86	11.5408	-72.6185	11.015
1041.34	-82.4362	10.1672	-73.809	9.98617	-68.226	9.62376		1041.02	-89.1401	11.7124	-78.8079	11.5214	-72.5654	10.9814
1042.63	-82.5708	10.2088	-73.9313	9.94904	-68.036	9.65389		1042.31	-88.716	11.6238	-78.9449	11.333	-72.5855	11.0335
1043.93	-82.8465	10.23	-73.973	9.97463	-68.1477	9.64369		1043.61	-88.8344	11.7405	-79.0745	11.4551	-72.5521	10.996
1045.22	-82.4248	10.2257	-73.781	10.0617	-68.0683	9.69691		1044.9	-89.0672	11.6312	-78.8741	11.5241	-72.6141	11.0147
1046.51	-82.3555	10.0937	-74.0183	9.98509	-68.3293	9.64938		1046.19	-88.8953	11.7084	-78.9143	11.5638	-72.6093	11.012
1047.8	-82.8336	10.2212	-74.133	10.0685	-68.1558	9.6517		1047.48	-88.9425	11.7954	-79.3396	11.4338	-72.5812	11.0216
1049.1	-82.5921	10.2616	-73.9183	10.0385	-68.1435	9.67919		1048.77	-89.2742	11.7926	-79.4518	11.5182	-72.7372	11.0458
1050.4	-82.6307	10.1932	-74.0632	10.0229	-68.1377	9.62109		1050.08	-89.0081	11.849	-79.5036	11.5622	-72.7923	11.0241
1051.68	-82.6191	10.2578	-74.227	10.0832	-68.1722	9.66807		1051.36	-88.954	11.8225	-79.5505	11.4393	-72.7816	11.0848
1052.97	-82.6068	10.2953	-74.0535	10.1114	-68.3382	9.68292		1052.66	-89.3433	11.8167	-79.2046	11.5268	-72.7925	11.0128
1054.26	-82.7351	10.2677	-74.0005	10.101	-68.2005	9.66968		1053.95	-88.9692	11.7012	-79.2063	11.5349	-72.791	11.079
1055.55	-82.7777	10.2846	-74.0896	10.0258	-68.3124	9.69106		1055.23	-89.0148	11.8116	-79.1	11.5256	-72.7563	11.0774
1056.83	-82.72	10.2547	-74.1979	10.0655	-68.317	9.66187		1056.52	-89.2162	11.7173	-79.1325	11.4966	-72.8439	11.0824
1058.12	-82.8204	10.2051	-74.2384	10.1336	-68.3429	9.69786		1057.81	-89.2998	11.7264	-79.2548	11.5025	-72.8445	11.1095
1059.43	-82.5984	10.235	-74.1649	10.104	-68.2935	9.69136		1059.1	-88.9356	11.8199	-79.6722	11.5179	-72.9244	11.0928
1060.71	-82.5871	10.2356	-74.092	10.1053	-68.3413	9.73159		1060.4	-89.2018	11.8501	-79.2804	11.4876	-72.8694	11.102
1062.01	-82.9086	10.3397	-74.11	9.96635	-68.4274	9.73467		1061.69	-89.5268	11.7041	-79.7216	11.4986	-72.7846	11.0646
1063.3	-82.7499	10.282	-74.4849	10.1122	-68.2421	9.65128		1062.98	-89.3025	11.8261	-79.4167	11.6046	-73.0065	11.083
1064.59	-82.9745	10.3458	-74.6441	10.1199	-68.3988	9.72455		1064.27	-89.2968	11.8215	-79.4459	11.4945	-72.9939	11.0971
1065.87	-82.8287	10.2225	-74.5249	10.0555	-68.5207	9.72623		1065.56	-89.4781	11.795	-79.2107	11.5785	-73.0458	11.1497
1067.17	-82.8667	10.297	-74.504	10.1316	-68.4105	9.76587		1066.84	-89.3821	11.7999	-79.4446	11.5998	-73.0034	11.138
1068.45	-82.98	10.2131	-74.5262	10.1455	-68.3393	9.70444		1068.13	-89.4469	11.8112	-79.3067	11.6265	-73.0488	11.1025
1069.75	-83.109	10.3141	-74.3746	10.1113	-68.531	9.76611		1069.43	-89.557	11.8274	-79.7064	11.506	-73.104	11.0907
1071.03	-82.9381	10.3697	-74.4823	10.1139	-68.4164	9.77132		1070.71	-89.4641	11.822	-79.5436	11.6238	-72.9674	11.1292
1072.33	-83.0878	10.4293	-74.6021	10.0884	-68.4626	9.71208		1072.01	-89.6437	11.7499	-79.5579	11.5596	-73.0768	11.1036
1073.61	-83.0201	10.3422	-74.5889	10.1417	-68.5647	9.73313		1073.29	-89.5128	11.7519	-79.6486	11.604	-73.1162	11.1772
1074.91	-83.0194	10.3887	-74.3661	10.1052	-68.5043	9.71511		1074.59	-89.6358	11.7267	-79.6146	11.5999	-73.0243	11.1507
1076.19	-83.1566	10.3171	-74.3662	10.107	-68.5937	9.77993		1075.87	-89.4404	11.8336	-79.768	11.5089	-73.2154	11.1556
1077.48	-83.1976	10.2705	-74.5495	10.134	-68.5664	9.79556		1077.17	-89.5492	11.8879	-79.7713	11.639	-73.0149	11.2
1078.76	-83.3292	10.3273	-74.743	10.1706	-68.546	9.80285		1078.45	-89.8024	11.8721	-79.7868	11.5894	-73.1242	11.1457
1080.05	-83.2963	10.3436	-74.3761	10.1461	-68.6948	9.74068		1079.73	-89.7775	11.9004	-79.8827	11.6584	-73.2213	11.1687
1081.34	-83.1868	10.4082	-74.4195	10.0538	-68.6988	9.83763		1081.02	-89.6988	11.9215	-79.694	11.6083	-73.2037	11.138
1082.63	-83.436	10.3392	-74.6264	10.1767	-68.6553	9.77006		1082.31	-89.8579	11.9315	-79.726	11.6373	-73.2485	11.175
1083.93	-83.1863	10.3956	-74.4807	10.095	-68.7026	9.84041		1083.6	-89.7417	11.8718	-79.7931	11.6492	-73.2297	11.1793
1085.21	-83.3467	10.4222	-74.3538	10.1456	-68.6736	9.84401		1084.89	-89.7037	11.8533	-79.7571	11.6886	-73.297	11.2139
1086.51	-83.235	10.3414	-74.4588	10.1786	-68.7305	9.79546		1086.18	-89.8701	11.9519	-79.7442	11.7425	-73.3699	11.1704
1087.79	-83.562	10.3311	-74.6316	10.1312	-68.7115	9.78425		1087.48	-89.9976	11.8391	-79.8055	11.7071	-73.2545	11.1836
1089.09	-83.3144	10.3523	-74.5677	10.2044	-68.6879	9.81865		1088.77	-89.7245	11.9333	-79.9369	11.6799	-73.3274	11.1825
1090.37	-83.3795	10.3459	-74.7563	10.2073	-68.7581	9.83708		1090.06	-90.0574	12.0437	-80.1392	11.8444	-73.2282	11.2013
1091.67	-83.6586	10.4448	-74.4623	10.1719	-68.6156	9.84882		1091.34	-90.1536	11.8223	-79.6837	11.7384	-73.459	11.2235
1092.96	-83.4799	10.4102	-74.6494	10.1906	-68.8218	9.85188		1092.64	-89.9809	11.8741	-79.9204	11.5978	-73.4294	11.2261
1094.25	-83.5074	10.5495	-74.6603	10.2374	-68.8117	9.82237		1093.94	-90.0583	12.0036	-80.3718	11.7323	-73.4442	11.2406
1095.54	-83.4785	10.4192	-74.7262	10.1511	-68.7321	9.79115		1095.22	-90.0931	11.8089	-80.0094	11.6949	-73.6082	11.2435
1096.83	-83.3201	10.4334	-74.5462	10.2009	-68.7242	9.87819		1096.51	-89.8823	11.8	-79.8428	11.7427	-73.3518	11.2403
1098.12	-83.6323	10.4574	-74.7686	10.0921	-68.8341	9.86808		1097.8	-89.8772	11.8655	-79.8958	11.7215	-73.3832	11.2831
1099.42	-83.5895	10.446	-74.7197	10.1961	-68.8017	9.86342		1099.1	-90.0142	11.8345	-79.7901	11.6122	-73.3405	11.2403
1100.7	-83.6085	10.5064	-74.6305	10.1391	-68.6787	9.85565		1100.39	-90.0544	11.8816	-79.9428	11.7066	-73.2882	11.2304
1102.01	-83.4257	10.36	-74.6637	10.3084	-68.6835	9.85237		1101.68	-89.7579	11.8408	-80.0156	11.6818	-73.4528	11.2639
1103.3	-83.573	10.3586	-74.8664	10.1656	-68.7274	9.83317		1102.98	-89.7115	11.9294	-80.1381	11.7686	-73.5211	11.3074
1104.59	-83.6101	10.4847	-74.8179	10.241	-68.7295	9.83867		1104.26	-90.009	11.8411	-80.011	11.8138	-73.4285	11.2608
1105.87	-83.764	10.5171	-74.7077	10.2597	-68.7619	9.82361		1105.55	-90.0246	11.909	-79.6191	11.7165	-73.4253	11.3048
1107.16	-83.7351	10.507	-75.0587	10.2907	-68.8947	9.86135		1106.84	-90.0702	11.9561	-80.132	11.7479	-73.475	11.29
1108.44	-83.7116	10.3729	-74.969	10.2594	-68.9375	9.87825		1108.13	-90.0293	11.9491	-79.9772	11.7119	-73.5763	11.3161
1109.74	-83.6732	10.4156	-74.7191	10.2459	-68.778	9.94641		1109.43	-90.0472	11.8861	-80.2805	11.722	-73.5447	11.2728
1111.02	-83.6486	10.5108	-75.0189	10.1825	-69.0433	9.84272		1110.71	-90.2148	11.9415	-80.2772	11.768	-73.609	11.2944
1112.31	-83.6026	10.5661	-74.9218	10.3195	-68.8911	9.86299		1111.99	-90.1601	12.0021	-80.324	11.7714	-73.629	11.2772
1113.61	-83.488	10.5373	-75.0191	10.3253	-68.8546	9.86054		1113.28	-90.2804	12.0649	-80.1857	11.8178	-73.6655	11.3162
1114.9	-83.4934	10.4624	-74.8988	10.2738	-68.9584	9.88007		1114.58	-90.1297	12.0859	-80.1417	11.7755	-73.6363	11.2915
1116.18	-84.0181	10.5621	-74.9007	10.3158	-68.9421	9.93014		1115.86	-90.3387	11.9751	-80.2905	11.7868	-73.6688	11.3255
1117.47	-83.6278	10.4917	-74.9908	10.2795	-68.9532	9.91487		1117.16	-90.444	11.9339	-80.2513	11.8357	-73.6375	11.3141
1118.76	-83.7887	10.4624	-75.0115	10.2143	-68.8482	9.91479		1118.45	-90.4053	11.9513	-80.2921	11.7664	-73.6338	11.308
1120.05	-83.9723	10.4488	-75.046	10.3356	-68.9516	9.88615		1119.73	-90.2705	11.9983	-80.2494	11.7985	-73.7694	11.3192
1121.34	-83.875	10.5494	-75.0962	10.2552	-68.9596	9.93541		1121.02	-90.2991	12.0186	-80.342	11.7718	-73.892	11.348
1122.62	-83.6908	10.529	-74.9991	10.2825	-68.9849	9.9527		1122.31	-90.4344	12.0171	-80.4964	11.775	-73.6326	11.3415
1123.92	-84.0122	10.4912	-75.0289	10.2634	-69.0214	9.93245		1123.6	-90.4468	12.0683	-80.4984	11.7895	-73.726	11.3638
1125.2	-83.6687	10.5887	-74.8504	10.2388	-69.0741	9.90971		1124.89	-90.2744	11.9943	-80.426	11.8313	-73.8591	11.3739
1126.5	-83.8721	10.6261	-75.1584	10.3315	-69.0766	9.92269		1126.18	-90.5603	11.9253	-80.6021	11.7648	-73.7674	11.3605
1127.79	-83.9023	10.5724	-75.1037	10.2952	-69.1333	9.93915		1127.47	-90.4707	12.0699	-80.6307	11.8214	-73.7713	11.3515
1129.09	-83.8254	10.5734	-75.0513	10.3457	-69.1026	9.9441		1128.77	-90.4743	12.0345	-80.4329	11.7731	-73.7248	11.3678
1130.37	-84.1846	10.6767	-75.0091	10.2878	-69.0671	9.93946		1130.06	-90.5356	11.9589	-80.4039	11.7567	-73.8215	11.3872
1131.67	-83.9928	10.5103	-75.2002	10.3518	-69.05	9.96168		1131.35	-90.6657	11.9725	-80.6013	11.8403	-73.823	11.3618
1132.95	-83.9549	10.6384	-75.0578	10.3854	-69.0172	9.94859		1132.63	-90.7668	11.9783	-80.3723	11.7633	-73.8076	11.3785
1134.25	-84.011	10.5831	-75.267	10.2815	-69.0633	9.96114		1133.93	-90.5829	12.017	-80.6988	11.895	-73.9967	11.3867
1135.53	-84.1923	10.541	-75.1822	10.3309	-69.1612	10.0232		1135.21	-90.5616	12.1432	-80.5734	11.8581	-73.8688	11.4196
1136.82	-83.9776	10.6055	-75.1077	10.3759	-69.0558	9.9769		1136.51	-90.8189	11.968	-80.6719	11.8383	-73.982	11.3909
1138.11	-84.21	10.581	-75.2622	10.2915	-69.0429	9.92672		1137.79	-90.6473	12.0521	-80.4591	11.9094	-73.9576	11.3737
1139.41	-84.2899	10.5928	-75.2301	10.3057	-69.3056	10.0087		1139.09	-90.6473	12.062	-80.5567	11.8439	-74.0539	11.4167
1140.69	-84.1827	10.6284	-75.4008	10.302	-69.079	10.0112		1140.37	-90.6792	12.0421	-80.5624	11.9916	-74.0369	11.3935
1141.98	-84.1059	10.6036	-75.0763	10.2627	-69.1845	9.99596		1141.67	-90.7369	12.0209	-80.7945	11.9201	-73.8905	11.4173
1143.26	-84.3492	10.6689	-75.1575	10.3177	-69.1974	9.99247		1142.95	-90.5149	12.0959	-80.5887	11.9285	-73.9376	11.4291
1144.55	-84.2833	10.5709	-75.2575	10.3202	-69.3225	9.9221		1144.23	-90.7131	12.1391	-80.8408	11.9125	-73.9322	11.3803
1145.84	-84.0228	10.6038	-75.214	10.3132	-69.3256	9.94386		1145.52	-90.8243	12.0384	-80.6481	11.9372	-74.0403	11.4375
1147.13	-84.036	10.5787	-75.1672	10.3979	-69.227	9.96607		1146.82	-90.9988	12.1191	-80.7753	11.885	-73.9886	11.462
1148.43	-84.2114	10.569	-75.1772	10.3381	-69.2543	9.96245		1148.11	-90.9577	12.0449	-80.461	11.9888	-74.0997	11.4201
1149.72	-84.4575	10.6752	-75.4079	10.3067	-69.2393	9.9987		1149.4	-90.7719	12.1029	-80.6411	11.848	-74.0369	11.4354
1151.01	-84.1332	10.521	-75.4738	10.372	-69.3162	10.0552		1150.69	-90.9017	12.0478	-80.8389	11.8948	-74.1018	11.4423
1152.3	-84.159	10.6627	-75.534	10.3419	-69.2883	10.041		1151.98	-90.7733	12.0862	-80.8092	11.8974	-74.1673	11.466
1153.6	-84.4934	10.6621	-75.4188	10.4289	-69.192	10.0124		1153.27	-91.01	12.1515	-80.9079	11.8951	-74.0776	11.4479
1154.89	-84.3896	10.7204	-75.5756	10.3709	-69.2853	9.98875		1154.58	-91.0883	12.149	-80.7721	11.9288	-74.0462	11.4592
1156.18	-84.675	10.8376	-75.3902	10.4636	-69.2947	9.99167		1155.86	-90.9631	12.1101	-80.6392	11.8308	-74.1418	11.5095
1157.47	-84.4327	10.7861	-75.6055	10.4363	-69.3206	9.98951		1157.16	-91.1933	12.1146	-80.816	11.9724	-74.2174	11.4237
1158.76	-84.2551	10.6247	-75.1781	10.3401	-69.4604	10.0113		1158.45	-91.0004	12.0002	-80.9985	11.9303	-74.2184	11.4255
1160.06	-84.5519	10.6708	-75.3381	10.4065	-69.4599	10.0464		1159.74	-91.2082	12.1199	-81.0077	11.9831	-74.1562	11.4455
1161.34	-84.3493	10.6893	-75.5127	10.4116	-69.3755	10.044		1161.02	-91.0737	12.1157	-80.9316	11.8735	-74.1436	11.4986
1162.64	-84.3782	10.5419	-75.3204	10.4076	-69.3155	10.0575		1162.32	-91.31	12.1266	-80.7774	11.9337	-74.2125	11.5213
1163.93	-84.4339	10.6876	-75.3523	10.5519	-69.4433	10.0308		1163.61	-91.2629	12.1901	-80.963	11.9283	-74.2649	11.4572
1165.22	-84.6581	10.5841	-75.3966	10.4459	-69.5524	10.0843		1164.91	-91.1957	12.0856	-81.0875	12.0349	-74.1987	11.4444
1166.51	-84.4832	10.6066	-75.7356	10.4758	-69.3167	10.0815		1166.19	-91.216	12.1247	-81.0883	12.0475	-74.3552	11.5102
1167.8	-84.531	10.6056	-75.5326	10.4579	-69.4075	10.0529		1167.48	-91.2605	12.1992	-80.9485	11.9407	-74.3241	11.5049
1169.1	-84.7634	10.6586	-75.5871	10.4494	-69.5781	10.0775		1168.77	-91.4011	12.156	-81.1192	12.0605	-74.3402	11.5421
1170.37	-84.5737	10.8261	-75.7971	10.462	-69.4422	10.0778		1170.06	-91.2164	12.0753	-81.1015	12.0725	-74.3893	11.5001
1171.67	-84.515	10.6109	-75.6402	10.5602	-69.3895	10.0635		1171.35	-91.2434	12.1696	-80.8882	12.0554	-74.325	11.5057
1172.95	-84.5071	10.7396	-75.6365	10.4323	-69.6659	10.0729		1172.64	-91.1762	12.1755	-81.3613	12.0107	-74.4227	11.4858
1174.25	-84.5997	10.6813	-75.7362	10.4385	-69.4821	10.1078		1173.93	-91.3778	12.1734	-81.2707	12.0672	-74.4676	11.5
1175.53	-84.7156	10.7666	-76.0038	10.5276	-69.4782	10.0904		1175.22	-91.3161	12.1667	-81.3189	12.0225	-74.3194	11.5556
1176.83	-84.6802	10.8396	-75.8044	10.4786	-69.6322	10.1012		1176.51	-91.2737	12.1553	-81.2837	11.9367	-74.4176	11.5077
1178.12	-84.5526	10.6909	-75.7006	10.5648	-69.746	10.0702		1177.8	-91.5621	12.2201	-80.9899	11.9879	-74.5536	11.6269
1179.42	-84.5419	10.7613	-75.5618	10.4508	-69.6268	10.0947		1179.1	-91.4729	12.2602	-81.1554	12.0585	-74.4942	11.5501
1180.7	-84.5838	10.6126	-75.787	10.4811	-69.5028	10.0909		1180.38	-91.5321	12.2716	-81.2631	12.0035	-74.5477	11.5158
1182	-84.8826	10.7096	-75.8402	10.461	-69.6678	10.1237		1181.68	-91.7145	12.271	-81.184	12.0817	-74.4679	11.5659
1183.29	-84.8089	10.8498	-75.8572	10.4595	-69.6114	10.1121		1182.97	-91.4383	12.204	-81.3155	11.9564	-74.4376	11.6034
1184.59	-84.8901	10.707	-75.7325	10.4677	-69.6868	10.1226		1184.26	-91.7282	12.2073	-81.3272	12.0483	-74.5151	11.5245
1185.87	-84.9514	10.7597	-75.8047	10.523	-69.5995	10.1173		1185.55	-91.7937	12.1361	-81.172	12.0126	-74.5209	11.5514
1187.17	-84.8876	10.7069	-75.6366	10.4655	-69.6086	10.1497		1186.84	-91.679	12.2559	-81.4605	12.0617	-74.5014	11.5904
1188.45	-84.7419	10.6676	-75.6554	10.5298	-69.7078	10.0976		1188.13	-91.3477	12.141	-81.4284	12.1423	-74.5245	11.579
1189.74	-84.7927	10.7303	-75.9486	10.5212	-69.7552	10.1411		1189.43	-91.5806	12.289	-81.2689	12.0215	-74.4297	11.5543
1191.02	-84.9838	10.7996	-75.9373	10.5109	-69.6325	10.1645		1190.71	-91.6449	12.3238	-81.4844	12.1284	-74.5414	11.5638
1192.31	-84.8976	10.7454	-75.8325	10.531	-69.7309	10.1058		1191.99	-91.7385	12.2434	-81.4696	12.038	-74.5895	11.5966
1193.6	-85.0697	10.9007	-76.0299	10.5346	-69.7182	10.0911		1193.27	-91.5262	12.2182	-81.2881	12.0886	-74.57	11.5893
1194.89	-84.8841	10.749	-75.909	10.5053	-69.7872	10.1858		1194.58	-91.7618	12.2614	-81.3885	12.0926	-74.6928	11.6208
1196.18	-84.9764	10.7446	-75.9307	10.5703	-69.6484	10.1384		1195.86	-91.754	12.1654	-81.3383	12.0918	-74.7773	11.5942
1197.47	-84.9167	10.8299	-75.8294	10.5486	-69.8333	10.152		1197.16	-91.6341	12.284	-81.533	12.0966	-74.6041	11.5855
1198.76	-85.0515	10.712	-75.7525	10.5838	-69.8708	10.1714		1198.44	-91.802	12.3834	-81.1059	12.0786	-74.7087	11.5621
1200.04	-85.007	10.8174	-75.9089	10.5304	-69.8282	10.1924		1199.73	-91.8623	12.1875	-81.302	12.0885	-74.7261	11.6123
1201.33	-85.1195	10.7871	-76.0566	10.4481	-69.8424	10.1982		1201.02	-91.677	12.2798	-81.4356	12.0828	-74.7526	11.6103
1202.62	-85.1944	10.8392	-76.095	10.5293	-70.0167	10.2589		1202.3	-91.6707	12.2469	-81.5816	12.204	-74.6692	11.5711
1203.91	-85.0036	10.8593	-76.0361	10.5385	-69.9476	10.1595		1203.59	-91.8915	12.2543	-81.4902	12.0459	-74.7929	11.636
1205.19	-85.3618	10.8146	-76.0164	10.5641	-69.9808	10.1429		1204.87	-92.0056	12.2806	-81.5749	12.034	-74.7562	11.5847
1206.48	-85.1109	10.862	-76.0522	10.6339	-69.851	10.1448		1206.16	-91.6776	12.2212	-81.4777	12.1325	-74.8001	11.6368
1207.76	-85.2595	10.9528	-75.9173	10.525	-69.8973	10.1712		1207.44	-91.9461	12.3869	-81.5035	12.0809	-74.7341	11.6385
1209.05	-85.126	10.8343	-76.0598	10.6536	-69.9127	10.1883		1208.73	-92.1969	12.4114	-81.6695	12.1566	-74.8535	11.662
1210.33	-85.1615	10.8956	-76.1903	10.5158	-69.8943	10.2113		1210.02	-91.9389	12.1897	-81.6606	12.1892	-74.8413	11.6433
1211.62	-84.9318	10.7974	-76.1157	10.5544	-69.8437	10.1156		1211.31	-92.0497	12.2958	-81.7232	12.0895	-74.715	11.6156
1212.92	-85.016	10.8169	-76.1062	10.5938	-70.0023	10.1595		1212.6	-92.0097	12.3664	-81.7351	12.0542	-74.8516	11.6589
1214.2	-85.0478	10.7938	-76.1488	10.5705	-70.0154	10.2408		1213.89	-92.0627	12.297	-81.6104	12.1383	-74.9052	11.6671
1215.54	-85.6552	10.8481	-76.0149	10.5897	-69.8602	10.215		1215.23	-91.8305	12.315	-81.8583	12.0063	-74.8432	11.6194
1216.83	-85.1654	10.895	-76.2177	10.5989	-70.0113	10.1993		1216.52	-92.1216	12.3064	-81.6298	12.1778	-74.885	11.634
1218.12	-85.3996	10.8054	-76.2666	10.5748	-70.159	10.2014		1217.81	-92.4274	12.3199	-81.7953	12.2056	-74.9247	11.6519
1219.42	-85.0699	10.8428	-76.1098	10.5722	-69.9662	10.1605		1219.1	-92.3873	12.4754	-81.6866	12.1122	-74.9397	11.6489
1220.7	-85.5887	10.8181	-75.9899	10.6486	-70.0027	10.1791		1220.39	-92.4913	12.3192	-81.8136	12.1802	-74.9172	11.6662
1222	-85.3752	10.8746	-76.1283	10.7127	-70.0236	10.2406		1221.67	-92.034	12.3819	-81.7693	12.1947	-74.9923	11.6574
1223.28	-85.4446	10.8672	-76.1001	10.5644	-70.1094	10.2149		1222.96	-92.2355	12.2723	-81.895	12.1938	-74.8915	11.6685
1224.56	-85.301	10.9127	-76.1221	10.675	-70.0463	10.1948		1224.25	-92.3212	12.3618	-81.7779	12.1178	-74.9198	11.7115
1225.84	-85.2031	10.8496	-76.1904	10.6071	-70.0863	10.2158		1225.52	-92.3185	12.3692	-81.7978	12.2405	-74.9401	11.6705
1227.12	-85.5593	10.9045	-76.372	10.6987	-69.9782	10.2068		1226.81	-92.2	12.3624	-81.8974	12.0984	-75.0303	11.6533
1228.43	-85.3968	10.8827	-76.4755	10.6055	-70.0482	10.1976		1228.1	-92.3136	12.4098	-82.0782	12.22	-75.0161	11.7472
1229.71	-85.6658	10.8357	-76.4849	10.5595	-70.1538	10.2316		1229.4	-92.3292	12.4411	-81.8285	12.1845	-74.9461	11.6775
1231	-85.5544	10.7872	-76.4065	10.7103	-69.9656	10.229		1230.68	-92.3328	12.4438	-81.8839	12.2477	-75.0108	11.6748
1232.29	-85.2459	10.8582	-76.3754	10.6142	-70.1527	10.2439		1231.98	-92.1021	12.3094	-81.8657	12.2213	-75.0465	11.7381
1233.59	-85.3072	10.9281	-76.3391	10.5666	-70.2109	10.2534		1233.26	-92.2519	12.4143	-82.013	12.2648	-75.1048	11.7099
1234.87	-85.5771	10.7997	-76.6291	10.6289	-70.1252	10.2995		1234.56	-92.2052	12.3653	-82.0925	12.2403	-75.1077	11.6729
1236.17	-85.7394	10.8668	-76.2631	10.484	-70.1535	10.2681		1235.84	-92.2812	12.4506	-81.9193	12.2268	-75.0411	11.6794
1237.45	-85.6246	10.8914	-76.4806	10.6405	-70.1116	10.2687		1237.13	-92.5484	12.3931	-81.7631	12.2262	-75.1452	11.6833
1238.75	-85.5202	10.9367	-76.3619	10.6145	-70.2462	10.2629		1238.43	-92.1852	12.3837	-81.9577	12.184	-75.1068	11.7581
1240.03	-85.521	10.9404	-76.3104	10.6253	-70.2514	10.2818		1239.72	-92.3733	12.3708	-81.9216	12.3399	-75.2007	11.6943
1241.32	-85.4796	10.7367	-76.4492	10.7054	-70.2344	10.2904		1241	-92.3977	12.4789	-81.8602	12.1971	-75.1485	11.7246
1242.61	-85.5011	10.9519	-76.2828	10.7072	-70.2333	10.2226		1242.28	-92.6611	12.394	-81.928	12.1573	-75.1	11.7259
1243.9	-85.6343	10.9717	-76.4261	10.6354	-70.3554	10.2707		1243.58	-92.6872	12.4133	-82.1472	12.3017	-75.0848	11.7864
1245.18	-85.6548	10.8772	-76.5318	10.5689	-70.3531	10.2802		1244.86	-92.3637	12.4612	-82.0693	12.3164	-75.2234	11.7525
1246.47	-85.4507	10.8985	-76.5336	10.6968	-70.0896	10.2853		1246.15	-92.0801	12.5468	-82.208	12.1843	-75.1013	11.7631
1247.75	-85.6026	10.9952	-76.3052	10.7283	-70.063	10.2946		1247.44	-92.5413	12.4821	-82.1158	12.2637	-75.1872	11.7097
1249.04	-85.7127	10.9473	-76.3969	10.647	-70.2685	10.3094		1248.73	-92.8009	12.4577	-82.2092	12.2377	-75.2672	11.7392
1250.34	-85.8983	10.8607	-76.4021	10.6699	-70.2716	10.2636		1250.02	-92.5006	12.4963	-82.1226	12.2768	-75.2684	11.7543
1251.62	-85.9446	10.8839	-76.4718	10.5894	-70.185	10.2646		1251.31	-92.2616	12.4259	-82.1489	12.1417	-75.1668	11.7404
1252.92	-85.8167	10.8875	-76.6627	10.6997	-70.3163	10.2655		1252.6	-92.5462	12.4359	-82.3008	12.302	-75.2533	11.7833
1254.2	-85.6741	10.8965	-76.738	10.7401	-70.327	10.3013		1253.89	-92.4087	12.4729	-82.1785	12.2593	-75.237	11.7609
1255.5	-85.8242	10.9552	-76.6632	10.6352	-70.3484	10.2779		1255.17	-92.8924	12.3777	-82.207	12.2259	-75.3742	11.7643
1256.78	-85.7568	10.9242	-76.4649	10.6196	-70.1829	10.3257		1256.47	-92.8089	12.5674	-82.1483	12.3077	-75.2397	11.7469
1258.11	-85.8228	10.9244	-76.4133	10.7297	-70.2787	10.3026		1257.79	-92.6231	12.4145	-82.1077	12.353	-75.2657	11.7794
1259.4	-85.7859	10.8804	-76.6556	10.765	-70.3977	10.3193		1259.09	-92.498	12.5106	-82.2652	12.2732	-75.3263	11.7653
1260.68	-85.8979	10.9858	-76.6373	10.7531	-70.3414	10.3434		1260.36	-92.6145	12.513	-82.4928	12.2408	-75.3493	11.7521
1261.97	-85.7732	10.95	-76.6293	10.7247	-70.3621	10.3067		1261.66	-92.977	12.4134	-82.4485	12.3842	-75.3789	11.7788
1263.26	-85.9774	10.9095	-76.6084	10.711	-70.4248	10.3285		1262.94	-92.6586	12.4792	-82.4234	12.3061	-75.3155	11.789
1264.54	-85.8212	10.9509	-76.6327	10.7381	-70.4345	10.3004		1264.23	-92.6204	12.5783	-82.2849	12.263	-75.442	11.7812
1265.91	-85.8174	11.0518	-76.6309	10.7103	-70.2819	10.2859		1265.51	-92.9083	12.4957	-82.0201	12.2866	-75.4156	11.8093
1267.19	-86.0044	11.0462	-76.8153	10.6737	-70.5014	10.3524		1266.87	-91.5461	11.9588	-82.0545	11.994	-75.3727	11.7915
1268.48	-86.2173	11.0431	-76.8267	10.7217	-70.6304	10.344		1268.16	-91.3373	11.7456	-81.8054	11.9896	-75.5017	11.7444
1269.76	-86.3809	11.015	-76.7586	10.8012	-70.5931	10.362		1269.44	-91.5085	11.8493	-81.4931	11.9542	-75.4663	11.7779
1271.05	-86.0676	11.0802	-77.0972	10.7426	-70.5542	10.3134		1270.73	-91.3312	11.8639	-81.8757	11.9622	-75.3921	11.8077
1272.33	-86.0835	11.0642	-76.8616	10.7833	-70.5632	10.3897		1272.02	-91.5684	11.7884	-81.9248	11.8929	-75.5545	11.8282
1273.62	-85.9229	10.9596	-76.9821	10.7387	-70.5741	10.3538		1273.3	-91.5711	11.9073	-82.0743	12.0017	-75.3614	11.7579
1274.91	-86.2561	11.0034	-76.9314	10.7417	-70.6121	10.3506		1274.59	-91.59	11.9413	-82.0845	12.0421	-75.4751	11.8541
1276.19	-86.1798	11.033	-76.8106	10.6941	-70.63	10.2998		1275.87	-91.7874	11.8791	-82.1078	12.0495	-75.5592	11.7685
1277.48	-86.1168	11.1332	-76.753	10.7767	-70.7322	10.331		1277.16	-91.4393	11.7944	-82.1652	11.8786	-75.5762	11.7933
1278.76	-86.079	11.0371	-76.9245	10.6762	-70.7299	10.3371		1278.44	-91.5653	11.9049	-81.7829	12.0446	-75.4663	11.7923
1280.05	-86.3152	10.9781	-76.9741	10.8135	-70.7306	10.3955		1279.73	-91.782	11.7746	-81.9302	12.0157	-75.5378	11.7673
1281.33	-86.2574	11.0765	-76.9722	10.7602	-70.7898	10.3723		1281.01	-91.7011	11.8986	-82.1152	11.9962	-75.5353	11.8217
1282.62	-86.1614	10.9668	-77.1188	10.7788	-70.7984	10.3765		1282.3	-91.7085	11.8943	-82.0568	12.1037	-75.654	11.7991
1283.91	-86.4572	11.0871	-77.0541	10.7972	-70.7439	10.4009		1283.59	-91.9133	11.8354	-82.2102	12.0926	-75.7098	11.7728
1285.19	-86.4453	11.1114	-77.2371	10.7602	-70.839	10.4189		1284.87	-92.0146	11.808	-82.3643	12.0718	-75.6536	11.826
1286.48	-86.5955	11.084	-77.112	10.8011	-70.8064	10.4269		1286.16	-91.7781	11.899	-82.0174	11.9829	-75.6022	11.7843
1287.76	-86.3445	11.1721	-77.2388	10.8723	-70.7178	10.4082		1287.44	-91.9182	11.93	-82.3331	12.0309	-75.7054	11.8262
1289.04	-86.5587	11.1148	-77.2422	10.8079	-70.9458	10.4129		1288.73	-91.8826	11.9853	-82.2872	12.0469	-75.7556	11.8378
1290.33	-86.4835	11.0452	-77.1378	10.7757	-70.8027	10.4469		1290.02	-91.785	11.9002	-82.0744	12.1481	-75.6888	11.8582
1291.62	-86.7045	11.0886	-77.247	10.8288	-70.8253	10.4743		1291.31	-92.0429	11.9525	-82.0452	12.1178	-75.8665	11.8723
1292.92	-86.6266	11.1934	-77.183	10.8235	-71.0424	10.4788		1292.59	-92.0229	11.9638	-82.5528	12.0037	-75.866	11.9185
1294.2	-86.6709	11.168	-77.4392	10.8291	-70.9816	10.4842		1293.88	-91.9047	11.966	-82.3641	12.1016	-75.8809	11.8664
1295.5	-87.0008	11.1635	-77.3106	10.8954	-71.0316	10.4965		1295.17	-92.4338	12.0383	-82.432	12.0129	-75.9302	11.8979
1296.77	-86.6811	11.0826	-77.4724	10.895	-70.9091	10.5114		1296.46	-92.2924	11.9284	-82.2477	12.1293	-75.9482	11.8933
1298.07	-86.8564	11.2571	-77.6195	10.9614	-71.005	10.4852		1297.75	-92.2595	11.9505	-82.5121	12.1747	-75.8972	11.9195
1299.35	-86.8403	11.129	-77.7721	10.8851	-70.9689	10.4828		1299.04	-92.3262	12.0659	-82.6567	12.1197	-75.9962	11.9166
1300.65	-86.8185	11.0273	-77.6348	10.8609	-71.2106	10.5282		1300.32	-92.3377	12.1026	-82.9724	12.2037	-76.062	11.9412
1301.93	-87.0874	11.2412	-77.3878	10.8904	-71.2785	10.5196		1301.61	-92.3376	12.0598	-82.4127	12.1267	-76.0391	11.9367
1303.22	-87.1239	11.1458	-77.3731	10.8645	-71.2029	10.5387		1302.9	-92.5027	12.0595	-82.8024	12.2324	-76.0703	11.9593
1304.51	-86.9079	11.2439	-77.5824	11.0004	-71.1839	10.5827		1304.18	-92.4972	12.0607	-82.8615	12.1449	-76.1696	12.0319
1305.79	-86.9786	11.2006	-77.7205	10.8821	-71.1966	10.5698		1305.48	-92.6387	12.0258	-82.9482	12.2378	-76.1439	11.9811
1307.09	-86.9615	11.3204	-77.7884	10.9051	-71.2324	10.5204		1306.76	-92.6457	12.0192	-82.8231	12.2131	-76.2151	11.9921
1308.37	-87.1083	11.2832	-77.6655	10.9328	-71.348	10.5921		1308.05	-92.6606	12.0732	-82.7485	12.1597	-76.1779	12.0016
1309.67	-87.329	11.2204	-77.7825	10.9679	-71.3145	10.5233		1309.34	-92.734	12.2135	-82.7744	12.2875	-76.3042	12.0297
1310.94	-87.2553	11.1869	-77.7945	10.992	-71.2382	10.599		1310.63	-92.6959	12.1079	-82.946	12.3228	-76.2851	12.0038
1312.24	-87.253	11.2773	-77.8224	10.9983	-71.4388	10.6358		1311.92	-92.9682	12.1351	-83.0905	12.1952	-76.3905	12.0431
1313.52	-87.4692	11.3179	-77.9762	10.9754	-71.482	10.5936		1313.21	-92.8876	12.0971	-83.1468	12.2681	-76.3969	12.0051
1314.81	-87.3118	11.3604	-77.9629	11.0476	-71.4531	10.5841		1314.49	-93.0387	12.1899	-82.9823	12.2833	-76.3888	12.0514
1316.1	-87.4406	11.3199	-78.1211	11.0283	-71.6152	10.6196		1315.78	-93.0802	12.1253	-82.9909	12.3693	-76.472	12.0574
1317.39	-87.3628	11.3523	-77.9002	11.0397	-71.6458	10.6632		1317.08	-93.0783	12.2008	-83.1173	12.3186	-76.4812	12.1003
1318.67	-87.6184	11.3985	-78.128	11.1176	-71.5692	10.6808		1318.36	-93.0647	12.1742	-83.1945	12.326	-76.5635	12.0709
1319.97	-87.6879	11.4124	-78.0155	11.1141	-71.5217	10.6629		1319.65	-93.3934	12.3168	-82.9818	12.3377	-76.5399	12.1178
1321.26	-87.6344	11.3945	-78.107	11.1405	-71.6645	10.7183		1320.94	-93.2329	12.2423	-83.3414	12.2918	-76.6878	12.0796
1322.54	-87.8402	11.3835	-78.0763	11.0149	-71.4601	10.6826		1322.23	-92.8632	12.121	-83.1497	12.2782	-76.5714	12.1448
1323.83	-87.6496	11.34	-78.2768	11.105	-71.7121	10.6597		1323.52	-93.469	12.1867	-83.4778	12.3589	-76.6834	12.1559
1325.12	-87.8111	11.4458	-78.1276	11.1593	-71.6437	10.7024		1324.81	-93.4832	12.1746	-83.3009	12.3543	-76.7587	12.0853
1326.42	-87.9969	11.3074	-78.288	11.0957	-71.7239	10.6662		1326.1	-93.5898	12.2294	-83.6559	12.3665	-76.6277	12.1352
1327.7	-88.0427	11.41	-78.4266	11.0891	-71.8474	10.7242		1327.38	-93.6558	12.1252	-83.4406	12.42	-76.8197	12.1545
1329	-87.9893	11.3799	-78.2137	11.1015	-71.6497	10.709		1328.67	-93.5176	12.188	-83.7176	12.4347	-76.8545	12.166
1330.29	-87.847	11.472	-78.1552	11.1319	-71.7486	10.7514		1329.97	-93.6965	12.1351	-83.4619	12.4214	-76.7094	12.1766
1331.59	-87.8784	11.4022	-78.2682	11.209	-71.7902	10.6893		1331.26	-93.7574	12.3082	-83.6411	12.33	-76.9384	12.2118
1332.86	-87.6947	11.3542	-78.2583	11.0463	-71.6137	10.6601		1332.55	-93.7973	12.2794	-83.6962	12.4402	-76.9682	12.2072
1334.16	-87.8658	11.3113	-78.2835	11.2068	-71.7346	10.6875		1333.84	-93.8251	12.2718	-83.8767	12.4172	-76.9894	12.228
1335.44	-87.7773	11.4075	-78.4975	11.1317	-71.7773	10.695		1335.13	-93.6958	12.2728	-83.6569	12.4053	-77.0559	12.2293
1336.73	-87.8592	11.2441	-78.0654	11.1805	-71.8217	10.7226		1336.42	-93.9044	12.2893	-83.5417	12.5124	-76.9036	12.2144
1338.01	-87.5162	11.4489	-78.2198	11.014	-71.6868	10.6604		1337.7	-93.6652	12.3042	-83.5162	12.3918	-76.9253	12.2053
1339.31	-87.7654	11.3467	-78.1845	11.0316	-71.6699	10.6449		1338.99	-94.0669	12.3546	-83.6852	12.5324	-77.0651	12.2176
1340.6	-87.6752	11.305	-77.9045	11.0575	-71.6042	10.6666		1340.27	-93.8209	12.2999	-84.0187	12.4198	-77.0203	12.2141
1341.9	-87.5678	11.2922	-78.0993	11.0174	-71.6054	10.5828		1341.58	-93.6967	12.4275	-83.8129	12.5356	-76.947	12.2584
1343.18	-87.3046	11.3051	-78.0003	11.0466	-71.636	10.585		1342.86	-94.0532	12.4063	-84.0786	12.4221	-77.2569	12.2567
1344.47	-87.5199	11.3123	-78.0105	10.9627	-71.6772	10.6404		1344.16	-93.8961	12.357	-83.971	12.5683	-77.2007	12.2044
1345.75	-87.5771	11.2985	-77.944	11.0319	-71.4849	10.6592		1345.44	-93.9889	12.2742	-84.0252	12.5171	-77.0298	12.2913
1347.04	-87.2312	11.3963	-78.1867	10.9855	-71.4163	10.5998		1346.73	-94.0993	12.4509	-84.0576	12.5623	-77.2937	12.2521
1348.33	-87.2898	11.2004	-77.7798	11.0093	-71.3752	10.5784		1348.01	-94.076	12.3996	-84.3614	12.4728	-77.2246	12.2945
1349.62	-87.3588	11.2783	-77.6568	11.0155	-71.321	10.5614		1349.3	-93.9613	12.4136	-83.935	12.5809	-77.1339	12.3023
1350.92	-87.1389	11.2605	-77.7029	11.0221	-71.3355	10.6112		1350.6	-94.177	12.3776	-84.0581	12.5182	-77.2667	12.2826
1352.21	-87.3656	11.3785	-77.8905	10.9103	-71.459	10.6245		1351.9	-94.1987	12.3937	-83.9809	12.4392	-77.1758	12.242
1353.51	-87.2445	11.2535	-78.0415	10.8908	-71.2906	10.5745		1353.18	-94.1136	12.4452	-83.8993	12.5134	-77.1036	12.2805
1354.8	-87.2355	11.2843	-77.6932	10.9211	-71.348	10.5572		1354.48	-94.1018	12.3666	-84.1593	12.4512	-77.2568	12.2809
1356.09	-87.3527	11.1711	-77.8275	10.8536	-71.2529	10.4743		1355.77	-94.282	12.4325	-84.1513	12.4131	-77.3259	12.2729
1357.37	-87.0021	11.17	-77.4509	10.8978	-71.2876	10.4909		1357.06	-94.2338	12.3393	-84.143	12.5043	-77.143	12.2447
1358.67	-87.1092	11.1576	-77.5421	10.8827	-71.1223	10.5173		1358.35	-94.2767	12.3847	-84.193	12.4713	-77.1756	12.295
1359.96	-86.8702	11.194	-77.6754	10.8993	-71.1219	10.4839		1359.65	-94.3781	12.4012	-84.3437	12.473	-77.2942	12.2549
1361.26	-86.9975	11.1337	-77.5851	10.9398	-71.1263	10.4662		1360.94	-94.3273	12.3638	-84.2282	12.5017	-77.2267	12.2697
1362.54	-87.041	11.222	-77.5874	10.8192	-71.1066	10.5031		1362.23	-94.3661	12.309	-84.2828	12.5094	-77.2027	12.2802
1363.83	-86.8652	11.1175	-77.5056	10.8765	-71.229	10.4342		1363.51	-94.202	12.3601	-84.3119	12.4795	-77.2502	12.2901
1365.12	-86.9128	11.0826	-77.346	10.8395	-70.9956	10.4552		1364.8	-94.3459	12.3633	-83.8548	12.5642	-77.3046	12.2388
1366.42	-86.8372	11.0502	-77.5063	10.7922	-70.9649	10.4049		1366.1	-94.0328	12.3603	-83.9923	12.4498	-77.2369	12.2365
1367.71	-86.9276	11.2646	-77.4526	10.8111	-71.0917	10.4522		1367.4	-94.2651	12.3769	-84.1221	12.5724	-77.225	12.2909
1369.01	-86.7182	11.0843	-77.3783	10.8382	-71.0975	10.4542		1368.68	-94.1418	12.4219	-84.15	12.6158	-77.3152	12.2586
1370.3	-86.7369	11.1083	-77.2672	10.8663	-70.8986	10.4		1369.98	-94.2771	12.3754	-83.796	12.5163	-77.2409	12.2784
1371.6	-86.752	11.1606	-77.351	10.7521	-70.929	10.3812		1371.27	-94.4578	12.3541	-83.9941	12.484	-77.2252	12.2498
1372.89	-86.5398	11.0791	-77.4337	10.7976	-70.9616	10.3667		1372.58	-94.258	12.3451	-84.0438	12.5102	-77.2857	12.2564
1374.17	-86.7225	11.1503	-77.2382	10.8063	-70.9039	10.3836		1373.85	-94.1736	12.3552	-84.1847	12.448	-77.149	12.2758
1375.46	-86.8066	11.1432	-77.1339	10.7881	-70.9996	10.3909		1375.15	-94.2389	12.3242	-83.9562	12.4665	-77.2304	12.2441
1376.76	-86.5535	11.1152	-77.225	10.7136	-70.7659	10.4225		1376.44	-94.0996	12.329	-83.9109	12.4239	-77.2439	12.2768
1378.05	-86.4224	11.0561	-77.0346	10.8462	-70.9169	10.3879		1377.73	-94.1108	12.3038	-84.1266	12.4967	-77.0263	12.2585
1379.34	-86.624	11.0602	-77.1625	10.8287	-70.8934	10.3935		1379.02	-94.1953	12.3626	-84.1441	12.5486	-77.2445	12.2597
1380.63	-86.3559	11.0264	-76.9674	10.7619	-70.8206	10.3786		1380.31	-94.2034	12.3403	-84.0429	12.5218	-77.1764	12.2092
1381.93	-86.4331	11.0822	-76.8312	10.698	-70.7809	10.3745		1381.6	-93.8364	12.3031	-83.9631	12.4198	-77.0268	12.3001
1383.22	-86.6206	10.9855	-77.105	10.7607	-70.91	10.311		1382.9	-94.1108	12.3096	-84.3444	12.5136	-77.1941	12.2179
1384.51	-86.3741	10.9181	-76.9803	10.7762	-70.7812	10.3224		1384.18	-94.1923	12.4459	-84.01	12.5553	-77.1508	12.1879
1385.79	-86.1402	10.9912	-76.8664	10.635	-70.6981	10.3909		1385.48	-93.8849	12.325	-83.9051	12.4884	-77.0824	12.2231
1387.09	-86.1831	10.9266	-77.0992	10.726	-70.6522	10.3473		1386.76	-93.9666	12.29	-84.1396	12.3869	-77.108	12.2358
1388.37	-86.2277	11.0677	-76.9945	10.6676	-70.8155	10.3209		1388.05	-94.1237	12.2168	-84.0859	12.4823	-77.05	12.227
1389.67	-86.3348	10.9893	-76.8072	10.7278	-70.6885	10.3335		1389.34	-94.0721	12.4345	-83.7632	12.4754	-76.9859	12.2348
1390.97	-86.2474	10.9625	-77.0193	10.6896	-70.7575	10.3438		1390.65	-94.1787	12.2743	-83.8451	12.4534	-77.1754	12.1965
1392.26	-86.1234	10.8342	-76.6533	10.728	-70.6507	10.3594		1391.94	-94.2392	12.1553	-83.9781	12.5947	-77.0631	12.1547
1393.55	-86.2213	10.9283	-76.9301	10.7351	-70.7743	10.3099		1393.23	-93.7712	12.3612	-83.6081	12.4845	-77.0054	12.1976
1394.84	-86.1819	10.9782	-76.8965	10.6748	-70.5734	10.2988		1394.52	-93.7674	12.4027	-83.8075	12.3469	-77.0188	12.142
1396.13	-86.0584	10.9292	-76.8138	10.6504	-70.634	10.2624		1395.82	-93.8851	12.2384	-83.8473	12.4641	-77.0786	12.1861
1397.43	-85.9545	10.8609	-76.905	10.6585	-70.6234	10.3018		1397.11	-93.7606	12.3495	-83.4771	12.4849	-77.0985	12.1452
1398.72	-86.1251	10.9899	-76.8824	10.6337	-70.6642	10.2523		1398.41	-93.9376	12.2711	-83.7109	12.4431	-77.0598	12.1888
1400.01	-86.2519	10.9875	-76.9633	10.5824	-70.7064	10.1412		1399.68	-94.0759	12.2582	-83.8143	12.4896	-77.0118	12.1584
1401.3	-85.8832	10.9732	-76.8597	10.7079	-70.3542	10.2918		1400.98	-93.9825	12.3201	-83.9541	12.3903	-76.8264	12.1646
1402.59	-85.6308	10.9695	-76.6741	10.6066	-70.4727	10.2458		1402.27	-93.7986	12.3391	-84.0211	12.4507	-77.0217	12.1175
1403.89	-86.0601	10.9273	-76.5821	10.6418	-70.4794	10.2452		1403.57	-93.9761	12.2068	-83.8551	12.4066	-76.9576	12.1589
1405.17	-85.7908	10.8871	-76.7898	10.6036	-70.5075	10.2491		1404.85	-93.8168	12.3182	-83.8351	12.4393	-76.8922	12.1462
1406.47	-85.6906	10.9445	-76.7325	10.5813	-70.3617	10.2296		1406.16	-93.6215	12.2596	-83.7987	12.3475	-76.9542	12.1121
1407.76	-85.8305	10.9129	-76.7294	10.6537	-70.3391	10.2482		1407.44	-93.7194	12.2029	-83.482	12.3745	-76.8542	12.1381
1409.05	-85.6724	10.8813	-76.7214	10.6775	-70.3962	10.2305		1408.73	-93.5679	12.2875	-83.613	12.5031	-76.7909	12.1301
1410.34	-85.7317	10.8727	-76.3735	10.6168	-70.2831	10.1819		1410.02	-93.6057	12.2157	-83.6445	12.4067	-76.8807	12.2239
1411.63	-85.8823	10.9657	-76.5828	10.5348	-70.5027	10.2564		1411.32	-93.4887	12.251	-84.0554	12.3796	-76.9298	12.1559
1412.93	-85.89	10.8764	-76.6022	10.5985	-70.3191	10.2606		1412.61	-93.6495	12.2864	-83.6339	12.3552	-76.8428	12.0967
1414.22	-85.7282	10.9366	-76.6215	10.522	-70.1782	10.2611		1413.9	-93.7803	12.2614	-83.6374	12.2776	-76.9116	12.1205
1415.51	-85.7823	10.893	-76.5234	10.5605	-70.3097	10.1981		1415.18	-93.3494	12.2619	-83.8693	12.2802	-76.8534	12.1033
1416.8	-85.4916	10.9009	-76.5618	10.6195	-70.166	10.1521		1416.48	-93.4238	12.1704	-83.5971	12.3152	-76.7577	12.1121
1418.1	-85.5419	10.7986	-76.8424	10.5287	-70.3059	10.1671		1417.77	-93.8546	12.2044	-83.603	12.283	-76.7626	12.1233
1419.39	-85.4607	10.8192	-76.5361	10.5569	-70.3435	10.1538		1419.08	-93.7927	12.2816	-83.8144	12.3027	-76.8139	12.0889
1420.67	-85.5536	10.719	-76.2826	10.5527	-70.3052	10.1597		1420.36	-93.5476	12.1472	-83.5745	12.3356	-76.6612	12.1051
1421.97	-85.4896	10.768	-76.5527	10.5715	-70.1864	10.1721		1421.65	-93.7124	12.2175	-83.7494	12.3501	-76.821	12.1087
1423.26	-85.3599	10.7951	-76.3325	10.5191	-70.3563	10.168		1422.94	-93.4054	12.115	-83.6645	12.3188	-76.6884	12.0997
1424.55	-85.3969	10.7398	-76.7343	10.4373	-70.3409	10.1267		1424.23	-93.4853	12.2486	-83.4281	12.3213	-76.6975	12.0658
1425.84	-85.2479	10.862	-76.278	10.5489	-70.1643	10.2136		1425.52	-93.5221	12.131	-83.1987	12.3769	-76.6555	12.0818
1427.15	-85.5347	10.6406	-76.3306	10.5966	-70.1704	10.1292		1426.82	-93.5202	12.1197	-83.444	12.3857	-76.6979	12.081
1428.43	-85.4101	10.8448	-76.1496	10.5576	-70.1727	10.1717		1428.12	-93.4071	12.2555	-83.1295	12.2617	-76.7301	12.0904
1429.73	-85.5381	10.8181	-76.282	10.4754	-70.1198	10.1827		1429.41	-93.3367	12.1877	-83.4585	12.2461	-76.6445	12.0326
1431.01	-85.2568	10.7203	-76.2913	10.4194	-70.2417	10.1265		1430.69	-93.2626	12.1199	-83.4707	12.2854	-76.644	12.0892
1432.3	-85.2925	10.692	-76.4205	10.5846	-70.2277	10.0933		1431.98	-93.3742	12.1762	-83.3939	12.3845	-76.5671	12.0369
1433.59	-85.2181	10.7371	-76.3005	10.46	-70.0772	10.1761		1433.27	-93.4239	12.2585	-83.3358	12.3236	-76.6039	12.0134
1434.89	-85.5696	10.7812	-76.2166	10.4358	-70.0812	10.0991		1434.57	-93.2131	12.1809	-83.3943	12.2493	-76.7076	12.0391
1436.17	-85.247	10.8565	-76.122	10.5129	-70.0335	10.1459		1435.85	-93.3576	12.2106	-83.1495	12.2584	-76.4668	12.0358
1437.47	-85.2138	10.7386	-76.2244	10.4572	-70.1593	10.159		1437.15	-93.1374	12.1386	-83.2297	12.247	-76.4943	12.083
1438.76	-85.3797	10.802	-76.4361	10.4881	-70.0732	10.1039		1438.44	-93.2925	12.1957	-83.5287	12.3143	-76.5398	12.0444
1440.05	-85.1231	10.8612	-76.3131	10.4586	-70.0609	10.1052		1439.73	-93.1354	12.2069	-83.21	12.25	-76.5209	12.0226
1441.33	-84.9905	10.7318	-76.3246	10.4621	-70.1156	10.1105		1441.02	-92.9581	12.1014	-83.0155	12.2236	-76.4424	11.9762
1442.65	-84.9905	10.844	-76.1762	10.4535	-70.0607	10.1125		1442.33	-93.2585	12.1769	-83.4034	12.2323	-76.5184	12.0082
1443.93	-85.317	10.7045	-76.3026	10.4714	-70.1146	10.1289		1443.62	-92.8285	12.1558	-83.2368	12.1866	-76.5047	11.9839
1445.23	-85.3324	10.7384	-76.1873	10.4008	-70.1021	10.0961		1444.91	-93.1744	12.1305	-83.2724	12.3036	-76.4372	12.0032
1446.51	-85.2538	10.7762	-76.1704	10.4579	-69.9258	10.1579		1446.19	-93.1972	12.1621	-83.5022	12.1779	-76.4582	12.0207
1447.82	-85.0266	10.7483	-76.1841	10.4871	-69.971	10.1094		1447.5	-93.0003	12.0844	-83.3304	12.2347	-76.5043	12.0165
1449.11	-85.117	10.8267	-76.0619	10.4409	-70.1305	10.045		1448.78	-92.8788	12.1052	-83.2927	12.2505	-76.4422	11.9973
1450.4	-84.9589	10.7615	-76.0029	10.4601	-69.9974	10.0496		1450.09	-93.1559	12.1289	-83.2085	12.2272	-76.5082	11.9951
1451.68	-84.9878	10.7322	-76.2666	10.4829	-69.9199	10.0722		1451.37	-93.0038	12.0751	-83.0794	12.1375	-76.5324	11.9779
1452.98	-85.2244	10.7229	-76.1427	10.4404	-69.9914	10.0175		1452.66	-93.0534	12.0455	-83.318	12.3039	-76.2295	11.971
1454.26	-85.0194	10.6659	-75.7806	10.4629	-69.9149	10.0543		1453.94	-93.0126	12.2355	-83.3742	12.2925	-76.4032	11.9708
1455.55	-84.8869	10.6465	-75.8024	10.4436	-69.8026	10.0716		1455.24	-93.0718	12.2079	-83.1387	12.2888	-76.3956	11.9978
1456.84	-85.0904	10.6431	-75.8513	10.4331	-69.7981	10.0492		1456.52	-92.8258	12.132	-82.9924	12.1997	-76.2834	11.9601
1458.14	-84.8578	10.6853	-75.7204	10.4062	-69.9248	10.0677		1457.82	-92.8219	12.2121	-82.9219	12.2179	-76.4077	11.9327
1459.43	-84.7521	10.671	-75.9263	10.4629	-69.8878	10.0931		1459.12	-93.1511	12.0748	-83.4647	12.1201	-76.3362	11.9664
1460.72	-84.7635	10.6886	-76.0017	10.408	-69.9174	10.0451		1460.4	-92.6866	12.1606	-82.968	12.2343	-76.2388	11.9638
1462.01	-84.8445	10.6016	-75.9502	10.4198	-69.8583	10.0348		1461.68	-93.0951	12.1279	-83.1411	12.1597	-76.3608	11.961
1463.3	-84.7946	10.7886	-75.9063	10.4092	-69.902	10.0206		1462.98	-93.0688	12.12	-83.1761	12.1496	-76.3634	11.9521
1464.59	-84.8831	10.7303	-75.8075	10.4441	-69.7309	10.0167		1464.26	-92.7151	12.1056	-83.0832	12.0956	-76.2802	11.9267
1465.87	-84.8669	10.8189	-75.7973	10.3741	-69.6901	9.98791		1465.55	-92.6952	12.1123	-83.0462	12.1861	-76.2641	11.9114
1467.17	-84.7971	10.7423	-75.8172	10.4576	-69.7655	9.99627		1466.84	-92.8824	12.0754	-82.9663	12.1145	-76.3488	11.9315
1468.45	-84.9047	10.6884	-75.8217	10.4196	-69.9054	10.0254		1468.13	-92.6102	12.007	-83.1074	12.1546	-76.2619	11.9003
1469.75	-84.7858	10.6082	-75.7704	10.384	-69.7417	9.96387		1469.43	-93.0406	12.0004	-82.9764	12.1827	-76.446	11.8815
1471.03	-84.6924	10.714	-75.8178	10.3604	-69.8372	9.98384		1470.72	-92.7749	11.9978	-82.9335	12.2405	-76.2677	11.8319
1472.32	-84.6027	10.6662	-75.7504	10.3551	-69.7118	9.95471		1472.01	-92.7179	12.0164	-82.9423	12.0802	-76.2402	11.9125
1473.61	-84.6336	10.6105	-75.6305	10.2147	-69.6559	10.0031		1473.29	-92.7427	12.0178	-82.9058	12.1617	-76.1554	11.884
1474.9	-84.7892	10.6998	-75.7427	10.3846	-69.7439	9.94215		1474.58	-92.64	12.1065	-82.8329	12.0981	-76.2586	11.9254
1476.18	-84.7895	10.6825	-75.8245	10.3602	-69.7299	10.0044		1475.86	-93.0144	12.0566	-83.0742	12.1853	-76.1861	11.9112
1477.48	-84.5825	10.7055	-75.8282	10.3466	-69.6245	9.98133		1477.17	-92.6601	12.1175	-82.8969	12.1437	-76.1834	11.8962
1478.76	-84.4838	10.5825	-75.6278	10.3653	-69.8726	9.9828		1478.44	-92.4892	12.1211	-82.682	12.276	-76.3071	11.9115
1480.05	-84.7383	10.6679	-75.5819	10.415	-69.6689	9.93691		1479.74	-92.5887	12.0495	-83.0535	12.1926	-76.1132	11.8699
1481.34	-84.4671	10.6165	-75.5213	10.3402	-69.66	9.95058		1481.02	-92.6449	11.9966	-82.8022	12.1024	-76.0921	11.8533
1482.63	-84.4533	10.6474	-75.8108	10.3593	-69.6916	10.0117		1482.32	-92.7169	11.9959	-83.0846	12.0538	-76.1364	11.8602
1483.93	-84.555	10.6884	-75.5731	10.2968	-69.5885	9.94526		1483.61	-92.5537	12.1132	-83.0463	12.047	-76.1457	11.8478
1485.22	-84.5238	10.6648	-75.8747	10.3326	-69.5102	9.87669		1484.9	-92.215	11.8938	-82.7484	12.0757	-76.1351	11.8577
1486.51	-84.5948	10.5773	-75.6265	10.3565	-69.7623	9.89386		1486.18	-92.395	11.9971	-82.797	12.1509	-76.1992	11.837
1487.8	-84.3094	10.5784	-75.7013	10.3335	-69.7139	9.95524		1487.48	-92.5942	12.012	-82.8421	12.1642	-76.1087	11.8265
1489.09	-84.6246	10.7223	-75.6495	10.3863	-69.4457	9.93749		1488.77	-92.4734	11.9236	-82.6144	12.1256	-76.0632	11.8295
1490.38	-84.4431	10.5381	-75.8152	10.3402	-69.6223	9.92539		1490.07	-92.4073	12.0959	-82.8042	12.1251	-76.0303	11.8185
1491.67	-84.5216	10.496	-75.5521	10.2383	-69.5488	9.90505		1491.35	-92.542	12.1215	-82.454	12.0983	-76.0492	11.8281
1492.97	-84.536	10.5612	-75.6479	10.3564	-69.5818	9.93608		1492.65	-92.6392	11.8747	-82.4566	12.1709	-75.9116	11.8022
1494.26	-84.7946	10.6012	-75.3818	10.2664	-69.5437	9.91975		1493.94	-92.673	12.0139	-82.8975	11.992	-76.0926	11.8524
1495.55	-84.2419	10.6351	-75.3669	10.2773	-69.521	9.92733		1495.24	-92.4182	11.9233	-82.6376	12.119	-75.9781	11.8035
1496.84	-84.3739	10.5599	-75.5289	10.2659	-69.4641	9.92741		1496.52	-92.4359	11.983	-82.6473	12.0751	-75.9449	11.8601
1498.14	-84.5278	10.6401	-75.7484	10.3058	-69.4715	9.90076		1497.82	-92.6582	11.9094	-82.8179	12.078	-75.9839	11.7978
1499.43	-84.363	10.5714	-75.6766	10.2303	-69.4988	9.92046		1499.12	-92.3147	11.8666	-82.6514	12.0176	-75.8972	11.8312
1500.73	-84.2151	10.5589	-75.4753	10.3135	-69.5443	9.92133		1500.42	-92.2382	11.9865	-82.468	12.0785	-76.0321	11.8703
1502.01	-84.2391	10.4422	-75.3995	10.2943	-69.4839	9.91422		1501.69	-92.3669	12.0556	-82.7498	12.0548	-75.9939	11.7966
1503.3	-84.2597	10.6053	-75.5861	10.3037	-69.5435	9.86352		1502.98	-92.4405	11.9465	-82.4854	12.01	-75.9882	11.7879
1504.6	-84.1817	10.54	-75.4909	10.278	-69.4093	9.95924		1504.27	-92.1406	12.0094	-82.7812	12.1223	-75.8688	11.7629
1505.89	-84.1862	10.5972	-75.2514	10.2925	-69.3751	9.92352		1505.57	-92.3268	11.9192	-82.6735	12.0228	-75.8573	11.774
1507.17	-84.3791	10.5614	-75.518	10.1481	-69.4566	9.85666		1506.85	-92.3786	12.1019	-82.6666	12.044	-75.9073	11.7686
1508.47	-84.0273	10.5595	-75.712	10.2781	-69.5207	9.88232		1508.15	-92.1213	11.9473	-82.4502	12.0167	-75.8328	11.7841
1509.75	-84.3804	10.4742	-75.597	10.2668	-69.4075	9.86363		1509.44	-92.2162	11.9564	-82.5203	12.0613	-75.8047	11.7733
1511.04	-84.1981	10.5017	-75.2604	10.2839	-69.4067	9.89623		1510.72	-92.0688	12.0352	-82.4595	12.0595	-75.8466	11.7874
1512.33	-84.1797	10.5019	-75.2274	10.2789	-69.4194	9.90727		1512.01	-92.1947	11.9952	-82.3811	12.1326	-75.8418	11.7767
1513.62	-84.1954	10.5987	-75.3536	10.0906	-69.4312	9.87486		1513.3	-92.2207	11.9628	-82.4903	11.9988	-75.9707	11.7739
1514.92	-84.0467	10.524	-75.4238	10.0941	-69.3384	9.88459		1514.6	-92.1777	12.0005	-82.3985	12.0671	-75.8558	11.7037
1516.2	-84.2548	10.4919	-75.1656	10.2229	-69.2629	9.83102		1515.88	-92.2186	11.9087	-82.513	12.0899	-75.8039	11.7802
1517.5	-84.3382	10.4964	-75.2259	10.2707	-69.196	9.84026		1517.17	-92.0185	11.9229	-82.5405	12.1079	-75.7729	11.7515
1518.79	-84.1539	10.606	-75.3423	10.2687	-69.44	9.93043		1518.47	-92.1855	11.964	-82.3931	12.0589	-75.8022	11.7886
1520.09	-84.1453	10.5172	-75.3347	10.2423	-69.4346	9.88771		1519.76	-92.1519	11.9321	-82.4362	11.9905	-75.8673	11.7229
1521.37	-84.2159	10.5243	-75.4135	10.2486	-69.3552	9.87221		1521.05	-92.0383	11.9837	-82.6062	11.9283	-75.8147	11.7102
1522.67	-84.0926	10.5861	-75.4024	10.2352	-69.4735	9.89212		1522.34	-91.9621	11.8612	-82.3709	12.0205	-75.8533	11.746
1523.96	-84.015	10.5595	-75.2796	10.2812	-69.3528	9.89259		1523.65	-91.8586	11.9178	-82.2792	11.9787	-75.7357	11.7671
1525.25	-83.9886	10.4431	-75.3825	10.1842	-69.2538	9.8439		1524.94	-91.9326	11.8904	-82.5977	11.9913	-75.7354	11.6833
1526.54	-84.1562	10.3767	-75.1593	10.2299	-69.2638	9.86502		1526.23	-92.0492	11.9019	-82.6589	11.8708	-75.8259	11.733
1527.83	-84.1699	10.5481	-75.3569	10.256	-69.4228	9.83512		1527.51	-92.099	11.8569	-82.4104	11.998	-75.6555	11.721
1529.13	-83.9322	10.528	-75.2567	10.1961	-69.2441	9.83897		1528.81	-91.9842	11.7906	-82.3464	12.0296	-75.7249	11.6677
1530.43	-83.9838	10.4374	-74.9296	10.1234	-69.2045	9.81727		1530.1	-92.0977	11.8601	-82.4948	11.9608	-75.6968	11.7039
1531.72	-83.8987	10.4572	-75.3539	10.2632	-69.2422	9.84015		1531.4	-91.9111	11.8413	-82.1002	11.9984	-75.751	11.721
1533.01	-83.8883	10.481	-75.1321	10.1224	-69.2497	9.85748		1532.68	-91.9789	11.7761	-82.1987	12.0837	-75.7421	11.7233
1534.3	-84.2129	10.5245	-75.3507	10.1764	-69.2653	9.83004		1533.98	-91.9179	11.9077	-82.3014	11.9844	-75.5481	11.6608
1535.59	-84.18	10.5451	-75.0918	10.1946	-69.2279	9.84132		1535.27	-92.0838	11.8672	-82.2447	11.8997	-75.6169	11.7581
1536.89	-83.9702	10.4888	-75.0601	10.1868	-69.2286	9.86892		1536.58	-92.0026	11.7846	-82.1477	11.9766	-75.6371	11.7166
1538.17	-83.8985	10.4378	-75.3224	10.1341	-69.1148	9.85257		1537.85	-92.1941	11.8902	-82.2279	11.9424	-75.6961	11.6995
1539.47	-83.725	10.4257	-75.1471	10.175	-69.1157	9.79554		1539.15	-91.8255	11.9305	-82.1501	11.8566	-75.6667	11.6886
1540.75	-83.6987	10.4287	-75.0741	10.1532	-69.1749	9.80418		1540.44	-91.8425	11.9366	-82.2939	11.9804	-75.6113	11.7157
1542.04	-83.82	10.5017	-75.1802	10.2479	-69.1817	9.80761		1541.72	-92.0792	11.8954	-82.2786	11.9874	-75.629	11.6473
1543.33	-84.1027	10.5036	-75.2564	10.106	-69.2881	9.8819		1543.01	-91.7521	11.8316	-82.2078	12.0421	-75.5887	11.5975
1544.62	-83.8288	10.3567	-75.402	10.1789	-69.037	9.83835		1544.3	-91.7015	11.8322	-82.0658	12.0048	-75.4187	11.6655
1545.92	-83.765	10.4567	-75.204	10.2687	-69.3345	9.81254		1545.6	-91.7634	11.8072	-82.2481	11.8561	-75.5998	11.6325
1547.2	-84.0016	10.5079	-74.9451	10.1292	-69.1637	9.829		1546.88	-91.5393	11.8048	-82.3157	11.97	-75.5222	11.6888
1548.5	-83.6131	10.4595	-74.9675	10.1871	-69.0891	9.88318		1548.18	-91.8473	11.7968	-82.2369	12.0117	-75.4525	11.654
1549.79	-83.8014	10.4638	-74.8793	10.1565	-69.158	9.79735		1549.47	-91.5437	11.8486	-82.3564	11.9562	-75.5128	11.6578
1551.09	-83.6916	10.4013	-75.1608	10.1283	-69.1303	9.8276		1550.76	-91.8258	11.8969	-82.1615	11.9589	-75.6066	11.6981
1552.36	-83.5229	10.4258	-75.0732	10.1472	-69.1253	9.76175		1552.05	-91.4594	11.898	-82.0698	11.8146	-75.411	11.6227
1553.66	-83.7433	10.3875	-75.1445	10.1267	-69.2956	9.79686		1553.34	-91.651	11.8445	-82.3134	11.9735	-75.5618	11.6183
1554.94	-83.811	10.4768	-75.0601	10.1409	-69.2277	9.81207		1554.63	-91.835	11.8297	-82.1368	11.8556	-75.49	11.6391
1556.24	-83.5386	10.5121	-74.898	10.1051	-69.0549	9.80048		1555.92	-91.7204	11.8652	-81.8548	11.9509	-75.4794	11.642
1557.52	-83.858	10.4013	-74.8287	10.1601	-69.1986	9.77473		1557.2	-91.7813	11.7532	-82.3423	11.9082	-75.5352	11.6454
1558.82	-83.8445	10.5284	-74.9873	10.1297	-69.1349	9.83514		1558.5	-91.5546	11.7362	-82.1412	11.9267	-75.5335	11.6724
1560.1	-83.5866	10.3873	-75.0372	10.0552	-69.1036	9.7591		1559.78	-91.5479	11.8988	-82.0971	11.9348	-75.3448	11.6134
1561.4	-84.0558	10.4323	-74.8221	10.218	-69.1204	9.77851		1561.09	-91.5191	11.8337	-82.1869	11.9532	-75.4725	11.6512
1562.68	-83.7883	10.4304	-75.1616	9.98559	-69.1479	9.82851		1562.36	-91.409	11.8219	-81.6433	11.8608	-75.4691	11.6232
1563.97	-83.3905	10.4082	-74.8048	10.1367	-69.1649	9.74863		1563.66	-91.5867	11.7579	-82.0642	11.8996	-75.2974	11.6447
1565.25	-83.727	10.3714	-74.7666	10.0821	-69.1128	9.73859		1564.94	-91.4613	11.8269	-82.247	11.9309	-75.464	11.6253
1566.54	-83.4829	10.5192	-75.1993	10.121	-69.1168	9.75235		1566.23	-91.3817	11.7628	-81.9075	11.8556	-75.3898	11.6329
1567.83	-83.7289	10.4466	-74.9039	10.1653	-69.0994	9.76752		1567.51	-91.4308	11.7357	-82.0273	11.9115	-75.3733	11.5956
1569.13	-83.5491	10.3663	-74.8184	10.1404	-69.0707	9.78248		1568.81	-91.6397	11.8041	-81.955	11.8932	-75.3916	11.6083
1570.43	-83.6363	10.462	-74.7199	10.1077	-68.9049	9.73115		1570.1	-91.0715	11.8549	-82.0657	11.9402	-75.5271	11.5863
1571.71	-83.4791	10.4476	-74.7536	10.1473	-69.084	9.77574		1571.4	-91.2033	11.8978	-82.0831	11.8479	-75.3122	11.655
1573.01	-83.5628	10.4062	-74.9431	10.2122	-68.9963	9.73343		1572.68	-91.5294	11.8856	-81.9173	11.8959	-75.3705	11.5891
1574.29	-83.6482	10.442	-75.049	10.0937	-69.0116	9.74896		1573.98	-91.3703	11.7247	-82.0749	11.8113	-75.353	11.5837
1575.59	-83.4494	10.4754	-74.955	10.1313	-69.0261	9.74968		1575.26	-91.5167	11.7415	-81.832	11.8548	-75.2745	11.5884
1576.89	-83.494	10.4368	-74.6877	10.1493	-68.9911	9.78199		1576.57	-91.4815	11.699	-81.7594	11.8622	-75.2951	11.5739
1578.17	-83.5589	10.3947	-74.602	10.097	-69.0376	9.70922		1577.85	-91.3532	11.753	-81.9997	11.8902	-75.3271	11.6081
1579.46	-83.2742	10.3887	-74.8624	10.097	-68.9389	9.75307		1579.15	-91.3101	11.7682	-81.9695	11.7787	-75.2391	11.5575
1580.75	-83.7004	10.4114	-74.6212	10.0499	-69.0127	9.71803		1580.44	-91.5306	11.741	-81.9351	11.7795	-75.2832	11.6047
1582.04	-83.6583	10.4413	-74.9913	10.0608	-69.0433	9.734		1581.73	-91.4596	11.8443	-81.9644	11.8237	-75.2226	11.5506
1583.33	-83.5367	10.3936	-74.965	10.01	-68.9122	9.71494		1583.01	-91.385	11.7287	-81.7154	11.8806	-75.164	11.5253
1584.62	-83.4093	10.372	-74.7057	10.1215	-68.9291	9.72941		1584.3	-91.3765	11.7119	-81.9707	11.8405	-75.4312	11.5587
1585.92	-83.6038	10.406	-74.8887	10.1454	-69.0082	9.73141		1585.6	-91.3319	11.7296	-81.8559	11.8052	-75.3063	11.5719
1587.21	-83.3087	10.3343	-74.862	10.0318	-68.9278	9.76182		1586.9	-90.9563	11.7825	-81.7512	11.8353	-75.2501	11.585
1588.51	-83.4606	10.3509	-74.9235	10.0431	-68.9392	9.71311		1588.18	-91.2461	11.7378	-81.6358	11.8098	-75.2206	11.5606
1589.79	-83.3802	10.3676	-74.5814	10.1778	-69.0572	9.75831		1589.48	-91.4152	11.781	-81.726	11.8896	-75.3404	11.5596
1591.09	-83.4985	10.4066	-74.5983	10.0523	-68.8981	9.76576		1590.76	-91.0242	11.7229	-81.6581	11.8239	-75.1977	11.5824
1592.37	-83.2102	10.3216	-74.7008	10.0948	-68.9783	9.76386		1592.05	-91.301	11.6809	-81.8205	11.8508	-75.2221	11.5058
1593.66	-83.2107	10.3221	-74.7105	10.0357	-68.9981	9.73385		1593.34	-91.3227	11.7481	-81.8869	11.7819	-75.275	11.5374
1594.94	-83.2903	10.3767	-74.5762	10.1736	-69.0109	9.72579		1594.63	-91.122	11.81	-81.5718	11.8383	-75.2989	11.5234
1596.25	-83.6996	10.3164	-74.5352	10.0561	-68.9088	9.71348		1595.93	-91.1894	11.7268	-81.856	11.7859	-75.2259	11.5339
1597.53	-83.5009	10.3405	-74.7778	10.0463	-68.9669	9.7046		1597.22	-91.2044	11.86	-81.6773	11.8388	-75.127	11.5413
1598.83	-83.4594	10.2859	-74.7266	10.0664	-68.907	9.71502		1598.51	-91.2208	11.7787	-81.8189	11.8734	-75.1672	11.5289
1600.12	-83.4442	10.3299	-74.6516	9.99841	-68.936	9.68686		1599.8	-91.3088	11.6689	-81.663	11.8398	-75.1038	11.5095
1601.42	-83.4186	10.2534	-74.8366	10.0864	-69.0372	9.69387		1601.1	-91.2113	11.6697	-81.6025	11.745	-75.2034	11.5146
1602.69	-83.3212	10.3287	-74.8338	9.97018	-68.7767	9.69304		1602.38	-91.0443	11.7636	-81.7074	11.8499	-75.1087	11.5323
1604	-83.1494	10.2193	-74.7469	10.0755	-68.94	9.65556		1603.68	-91.0309	11.7376	-81.8643	11.7742	-75.1116	11.4593
1605.29	-83.4374	10.319	-74.7599	10.076	-68.8961	9.6705		1604.97	-91.2146	11.8367	-81.6552	11.7682	-75.1649	11.5082
1606.59	-83.1065	10.3114	-74.6278	10.0601	-68.884	9.70928		1606.26	-91.0539	11.7014	-81.6083	11.8147	-75.0697	11.5065
1607.88	-83.36	10.3294	-74.579	10.0388	-68.8852	9.69648		1607.56	-90.9477	11.7243	-81.7443	11.7404	-74.9624	11.4842
1609.17	-83.2972	10.2994	-74.7688	10.0806	-68.818	9.71894		1608.85	-90.8965	11.6273	-81.7183	11.7474	-74.986	11.4764
1610.47	-83.3468	10.2471	-74.574	10.0688	-68.8612	9.70212		1610.15	-90.9193	11.5943	-81.8263	11.8456	-74.9723	11.5027
1611.75	-83.0005	10.3724	-74.7088	9.98091	-68.8586	9.709		1611.44	-91.037	11.6674	-81.537	11.7248	-75.0291	11.4308
1613.04	-83.1302	10.2888	-74.5615	10.0459	-68.7306	9.71131		1612.73	-91.1995	11.6463	-81.8332	11.774	-75.0513	11.4615
1614.33	-83.313	10.2892	-74.6377	10.0485	-68.7759	9.66603		1614.02	-90.8239	11.6892	-81.7876	11.81	-74.9476	11.492
1615.62	-83.1054	10.3236	-74.5525	9.99255	-68.824	9.6883		1615.3	-90.9414	11.6881	-81.6597	11.6583	-74.9407	11.5064
1616.92	-83.1556	10.3469	-74.6783	10.0317	-68.7682	9.70439		1616.59	-91.0715	11.6872	-81.6046	11.7862	-75.0604	11.4553
1618.21	-83.1635	10.2682	-74.5214	10.0229	-68.7331	9.66029		1617.89	-90.8761	11.7014	-81.6222	11.8133	-74.994	11.4713
1619.5	-83.1439	10.2262	-74.57	10.0283	-68.8278	9.64379		1619.18	-90.9326	11.6383	-81.4603	11.7504	-74.9332	11.4841
1620.79	-83.0171	10.2497	-74.5869	10.0386	-68.6369	9.69527		1620.48	-91.0678	11.6774	-81.588	11.6325	-75.1048	11.4513
1622.09	-83.113	10.4027	-74.606	10.0743	-68.7707	9.71829		1621.76	-90.8964	11.6365	-81.6236	11.7152	-74.9488	11.4622
1623.38	-83.3844	10.3237	-74.5097	9.99628	-68.6993	9.68113		1623.07	-90.7781	11.6434	-81.6091	11.7263	-74.9018	11.4555
1624.67	-83.0915	10.237	-74.5636	9.98788	-68.7204	9.61766		1624.35	-90.793	11.6858	-81.5099	11.7617	-74.9065	11.4333
1625.96	-83.1523	10.3758	-74.6951	9.93316	-68.7043	9.64788		1625.65	-91.0885	11.5823	-81.4539	11.7189	-74.8805	11.4629
1627.25	-83.275	10.2314	-74.3821	10.1048	-68.6779	9.66624		1626.94	-90.9396	11.6356	-81.4536	11.7084	-74.9948	11.428
1628.54	-83.1052	10.357	-74.5611	10.0116	-68.7259	9.72951		1628.23	-90.7838	11.6755	-81.5259	11.7287	-75.036	11.4857
1629.83	-83.2484	10.3	-74.7317	9.97055	-68.8736	9.59827		1629.51	-90.9016	11.5714	-81.3272	11.7531	-74.9459	11.432
1631.13	-82.9751	10.2784	-74.7013	10.0051	-68.7076	9.6794		1630.81	-90.6852	11.7028	-81.3358	11.6554	-74.9346	11.4401
1632.43	-83.2498	10.3295	-74.6471	10.0522	-68.7038	9.61477		1632.1	-90.7506	11.683	-81.3384	11.7117	-74.9268	11.4383
1633.71	-83.1695	10.3033	-74.4925	9.94326	-68.788	9.62198		1633.4	-90.4985	11.6527	-81.4469	11.754	-74.9449	11.4335
1635	-83.208	10.1599	-74.4475	9.95041	-68.6169	9.57127		1634.68	-90.4305	11.5965	-81.574	11.6637	-74.8573	11.4398
1636.29	-83.1317	10.2113	-74.3905	9.99168	-68.6171	9.66251		1635.98	-90.7891	11.6588	-81.2171	11.6837	-74.9988	11.4102
1637.59	-83.0438	10.3975	-74.5615	9.98568	-68.7016	9.63016		1637.26	-90.8083	11.6503	-81.6014	11.7289	-74.8407	11.4107
1638.88	-83.2348	10.2003	-74.5518	9.90335	-68.6153	9.62023		1638.57	-91.0033	11.6066	-81.3428	11.8108	-74.842	11.4346
1640.17	-83.0459	10.3082	-74.6649	10.013	-68.6082	9.6212		1639.85	-90.9292	11.6341	-81.4143	11.6834	-74.8935	11.4228
1641.46	-82.9733	10.2157	-74.3729	9.88381	-68.6436	9.69464		1641.15	-90.9137	11.6625	-81.2208	11.655	-74.7586	11.4586
1642.75	-82.9176	10.3487	-74.2431	10.0116	-68.6056	9.63755		1642.44	-90.6131	11.6402	-81.4259	11.7037	-74.7514	11.4061
1644.04	-83.0574	10.2835	-74.3644	9.85998	-68.6701	9.62397		1643.73	-90.7149	11.5564	-81.2813	11.6715	-74.8066	11.4131
1645.33	-83.178	10.1916	-74.6365	9.96859	-68.684	9.59792		1645.02	-90.5935	11.6314	-81.3338	11.6836	-74.7927	11.4706
1646.63	-83.0863	10.1999	-74.2727	9.94415	-68.6203	9.61615		1646.32	-90.7546	11.612	-81.2485	11.6564	-74.9226	11.415
1647.93	-82.9973	10.2676	-74.4374	9.9162	-68.5652	9.60741		1647.61	-90.4714	11.6236	-81.446	11.7193	-74.8277	11.3874
1649.22	-82.8898	10.356	-74.5169	9.96212	-68.7714	9.60765		1648.9	-90.48	11.5738	-81.1037	11.6612	-74.7813	11.3924
1650.5	-83.0235	10.2521	-74.2091	9.97556	-68.7262	9.59682		1650.18	-90.5633	11.6018	-81.2964	11.6439	-74.7084	11.3931
1651.79	-82.8564	10.2614	-74.3646	9.87307	-68.5627	9.59181		1651.48	-90.6623	11.5519	-81.2568	11.6785	-74.6425	11.4131
1653.09	-82.9759	10.312	-74.3703	9.94128	-68.6824	9.62016		1652.76	-90.5686	11.5778	-81.0557	11.62	-74.8304	11.4011
1654.38	-82.9291	10.3253	-74.4685	9.98083	-68.6271	9.63995		1654.07	-90.5583	11.6659	-81.4234	11.6828	-74.7433	11.3746
1655.67	-82.9936	10.3441	-74.2012	9.89296	-68.4918	9.59679		1655.35	-90.5889	11.592	-81.2896	11.6915	-74.6015	11.4059
1656.97	-82.9003	10.3352	-74.4299	9.93894	-68.7034	9.55477		1656.65	-90.6087	11.6377	-81.2526	11.6219	-74.743	11.3759
1658.25	-82.9938	10.2283	-74.465	9.8318	-68.5655	9.60763		1657.94	-90.3443	11.6158	-81.1022	11.5603	-74.7105	11.3556
1659.54	-82.9943	10.2044	-74.4377	9.92259	-68.4896	9.60054		1659.23	-90.4925	11.5474	-81.0553	11.5872	-74.5577	11.3817
1660.83	-82.8185	10.279	-74.5913	9.94926	-68.5845	9.63139		1660.52	-90.5323	11.45	-81.1013	11.6597	-74.7145	11.3488
1662.13	-82.9962	10.1818	-74.3675	9.87126	-68.6431	9.58297		1661.81	-90.4343	11.5934	-81.4565	11.6408	-74.7454	11.3744
1663.43	-82.7355	10.2497	-74.3692	9.89911	-68.6403	9.55593		1663.1	-90.5407	11.4672	-81.2272	11.6364	-74.4686	11.3296
1664.72	-82.7571	10.3175	-74.4737	9.92847	-68.5042	9.58322		1664.4	-90.5203	11.5109	-81.2434	11.7106	-74.6704	11.3476
1666.01	-82.9134	10.2361	-74.2866	9.90655	-68.6289	9.65432		1665.68	-90.2927	11.5615	-81.2201	11.6587	-74.7652	11.3928
1667.3	-82.8464	10.2125	-74.2795	9.85142	-68.3959	9.54527		1666.98	-90.203	11.6498	-81.0595	11.6716	-74.4948	11.379
1668.59	-82.8016	10.2984	-74.3116	10.0118	-68.5277	9.59454		1668.26	-90.4116	11.5328	-80.8815	11.7106	-74.7199	11.3477
1669.88	-82.8474	10.2126	-74.4029	9.93398	-68.6106	9.60524		1669.57	-90.2871	11.523	-81.0306	11.6277	-74.7616	11.3487
1671.17	-83.0559	10.3089	-74.3898	9.87711	-68.6161	9.61734		1670.85	-90.1594	11.5595	-81.1009	11.6553	-74.5004	11.2941
1672.46	-82.6965	10.2975	-74.3851	9.93473	-68.5443	9.57274		1672.14	-90.3044	11.5373	-80.8304	11.5344	-74.7169	11.318
1673.75	-82.6274	10.2203	-74.1338	9.94081	-68.6342	9.57522		1673.43	-90.25	11.549	-81.0754	11.5169	-74.6765	11.3345
1675.04	-82.6869	10.1345	-74.5185	9.90501	-68.5635	9.58137		1674.72	-90.1542	11.4604	-80.901	11.5216	-74.5359	11.3169
1676.33	-82.6223	10.2159	-74.3978	9.88613	-68.6272	9.58228		1676.01	-90.4728	11.5431	-81.1607	11.5492	-74.5294	11.3635
1677.72	-82.6943	10.2585	-74.0725	9.91468	-68.5417	9.62216		1677.37	-90.4705	11.6313	-80.8574	11.5781	-74.5998	11.3289
1679.04	-82.5713	10.1784	-74.327	9.96291	-68.5803	9.56643		1678.73	-90.1797	11.5034	-80.9664	11.5572	-74.6206	11.3243
1680.33	-82.7894	10.1941	-74.0877	9.84924	-68.4266	9.56287		1680.02	-90.2827	11.529	-81.228	11.6313	-74.6357	11.2949
1681.63	-82.8268	10.2434	-74.3312	9.9026	-68.4801	9.53408		1681.31	-90.37	11.6017	-81.0836	11.4583	-74.6213	11.3175
1682.92	-82.9104	10.2148	-74.0612	9.87945	-68.5028	9.58135		1682.6	-90.1629	11.5182	-81.1124	11.5566	-74.5118	11.3552
1684.21	-82.7806	10.1457	-74.346	9.84169	-68.4019	9.53984		1683.89	-90.1079	11.5113	-81.0681	11.6592	-74.569	11.3582
1685.5	-82.7266	10.1513	-74.1486	9.87212	-68.5807	9.57337		1685.18	-90.374	11.4732	-81.148	11.6113	-74.5517	11.3189
1686.79	-82.8619	10.1856	-74.3593	9.84643	-68.4746	9.56737		1686.47	-90.0507	11.5984	-80.9739	11.5002	-74.4089	11.3767
1688.09	-82.7232	10.2166	-74.2364	9.8205	-68.4811	9.59719		1687.76	-90.2681	11.4537	-80.9945	11.5925	-74.5714	11.3165
1689.38	-82.801	10.1957	-74.4577	9.84556	-68.3549	9.5504		1689.07	-90.2012	11.4543	-80.9882	11.6398	-74.525	11.3041
1690.67	-82.6126	10.2223	-74.2119	9.87142	-68.468	9.52334		1690.35	-90.1235	11.5158	-80.958	11.6409	-74.5481	11.2994
1691.97	-82.5004	10.1521	-74.0846	9.89749	-68.4678	9.52883		1691.65	-90.4523	11.5067	-80.8323	11.61	-74.5098	11.2624
1693.25	-82.5981	10.1225	-74.3204	9.8252	-68.4643	9.55678		1692.94	-90.211	11.4185	-80.8826	11.5712	-74.5031	11.2848
1694.54	-82.4078	10.2248	-74.114	9.87791	-68.4385	9.56122		1694.23	-89.9949	11.5516	-81.125	11.4968	-74.4591	11.2897
1695.83	-82.4318	10.0828	-74.2061	9.87713	-68.3244	9.5671		1695.51	-90.4489	11.6321	-80.9981	11.5837	-74.3952	11.2511
1697.13	-82.6714	10.2571	-73.9896	9.87142	-68.4856	9.52241		1696.81	-90.068	11.536	-80.8513	11.5053	-74.4535	11.2913
1698.43	-82.7199	10.2268	-74.1349	9.90462	-68.3096	9.56655		1698.11	-90.1287	11.4287	-80.7898	11.5899	-74.4388	11.2867
1699.72	-82.6716	10.2191	-74.1843	9.78342	-68.3454	9.57756		1699.4	-90.0828	11.4442	-80.9178	11.5821	-74.3923	11.2766
1701.01	-82.4833	10.1414	-74.1415	9.83989	-68.6018	9.56041		1700.68	-90.0981	11.4842	-80.7062	11.5505	-74.4937	11.2766
1702.29	-82.4693	10.2434	-74.1968	9.89529	-68.3077	9.51688		1701.98	-90.188	11.3886	-80.9143	11.6099	-74.4346	11.2656
1703.59	-82.4944	10.1784	-74.077	9.87886	-68.3857	9.56566		1703.26	-89.8952	11.5368	-80.8419	11.4495	-74.3067	11.2416
1704.88	-82.6557	10.2091	-74.1274	9.90086	-68.4197	9.57636		1704.57	-89.9696	11.4565	-80.819	11.5756	-74.4445	11.2918
1706.17	-82.5201	10.1755	-74.2102	9.81264	-68.3569	9.47529		1705.85	-90.0542	11.5933	-80.9541	11.5596	-74.339	11.2705
1707.46	-82.4574	10.1222	-74.0764	9.84215	-68.4524	9.48698		1707.15	-89.8198	11.4827	-80.7443	11.5335	-74.4036	11.2751
1708.75	-82.5288	10.1321	-74.0862	9.82638	-68.4539	9.55158		1708.44	-89.9525	11.3248	-80.9419	11.5129	-74.2613	11.231
1710.04	-82.5213	10.1036	-74.1666	9.84738	-68.388	9.56274		1709.72	-90.1111	11.3645	-80.7025	11.4647	-74.3674	11.2677
1711.33	-82.4667	10.2129	-74.1444	9.8052	-68.3609	9.53958		1711.01	-90.0589	11.402	-80.7925	11.4417	-74.3245	11.2644
1712.62	-82.5016	10.1586	-73.9809	9.81242	-68.5358	9.53703		1712.31	-89.996	11.4691	-80.8912	11.6133	-74.2979	11.2383
1713.92	-82.5609	10.123	-73.8906	9.7533	-68.4206	9.55484		1713.6	-90.0417	11.5082	-80.7686	11.5487	-74.4135	11.199
1715.21	-82.4097	10.0495	-74.0017	9.90592	-68.3235	9.5224		1714.89	-89.7888	11.5383	-80.8847	11.5772	-74.2394	11.2201
1716.5	-82.6931	10.1348	-73.9914	9.90433	-68.5262	9.47935		1716.18	-89.8269	11.3687	-80.9505	11.3883	-74.4569	11.232
1717.79	-82.4017	10.1975	-73.8095	9.83277	-68.426	9.51238		1717.48	-90.0051	11.4187	-80.7706	11.54	-74.4031	11.2337
1719.09	-82.3817	10.1946	-73.8026	9.78193	-68.4289	9.49168		1718.76	-89.7853	11.3779	-80.9892	11.5426	-74.3934	11.2614
1720.38	-82.5695	10.2315	-73.9924	9.89679	-68.2772	9.51928		1720.07	-89.7876	11.4904	-80.8558	11.4811	-74.4637	11.2432
1721.67	-82.6752	10.2081	-73.8327	9.80778	-68.3865	9.50299		1721.35	-90.0131	11.475	-81.1975	11.4994	-74.34	11.2517
1722.96	-82.3259	10.1112	-73.9165	9.84306	-68.4106	9.47282		1722.65	-89.7057	11.4729	-80.7669	11.5068	-74.3478	11.2031
1724.25	-82.6032	10.1558	-74.1062	9.78872	-68.3721	9.46066		1723.94	-89.8308	11.4779	-80.6798	11.5213	-74.2399	11.2151
1725.54	-82.5111	10.1153	-73.9525	9.8441	-68.3856	9.49502		1725.23	-90.0181	11.5282	-80.6449	11.5056	-74.312	11.2345
1726.83	-82.3155	10.2137	-73.973	9.70867	-68.3426	9.48654		1726.51	-89.5224	11.5464	-80.478	11.4152	-74.2577	11.2555
1728.15	-82.3001	10.1246	-74.0883	9.9129	-68.2411	9.50467		1727.82	-89.992	11.3997	-80.8732	11.5002	-74.4063	11.2143
1729.43	-82.3289	10.1217	-74.1211	9.78641	-68.317	9.48709		1729.11	-89.7505	11.3613	-80.683	11.5272	-74.1961	11.2398
1730.72	-82.55	10.092	-73.8242	9.86586	-68.2103	9.49874		1730.4	-89.798	11.4214	-80.8122	11.5008	-74.0943	11.2025
1732.01	-82.287	10.1095	-73.8689	9.84609	-68.2513	9.52357		1731.68	-90.0415	11.4773	-80.7805	11.4658	-74.379	11.1897
1733.29	-82.6146	10.0191	-73.9037	9.80773	-68.3643	9.4318		1732.98	-89.9283	11.4499	-80.6834	11.4851	-74.2063	11.2095
1734.59	-82.293	10.0892	-74.1215	9.79596	-68.2278	9.4669		1734.26	-89.7187	11.4475	-80.5057	11.4893	-74.2579	11.1899
1735.86	-82.0537	10.0916	-73.849	9.73389	-68.1898	9.49266		1735.55	-89.8877	11.4298	-80.6444	11.4931	-74.1972	11.2744
1737.16	-82.2007	10.1075	-74.1057	9.7972	-68.213	9.47671		1736.84	-89.8265	11.4181	-80.6734	11.595	-74.2975	11.2221
1738.44	-82.1995	10.1591	-73.806	9.73184	-68.2077	9.46384		1738.12	-89.8396	11.4566	-80.6306	11.5524	-74.0873	11.1809
1739.73	-82.4111	10.0276	-73.9085	9.76048	-68.0884	9.42312		1739.42	-89.8524	11.4556	-80.5929	11.5147	-74.1931	11.1934
1741.01	-82.2973	10.1473	-73.9117	9.85909	-68.2523	9.47835		1740.7	-89.704	11.3603	-80.8651	11.5059	-74.2126	11.1886
1742.31	-82.3951	10.1301	-73.8898	9.78237	-68.2337	9.46708		1741.99	-89.6379	11.3292	-80.5562	11.407	-74.0998	11.1944
1743.6	-82.2423	10.1468	-73.8953	9.84299	-68.2112	9.51653		1743.27	-89.8252	11.3486	-80.8985	11.4831	-74.0859	11.1976
1744.89	-82.3693	10.2485	-73.9802	9.76933	-68.2431	9.42958		1744.57	-89.5217	11.4316	-80.7888	11.3774	-74.2971	11.2305
1746.18	-82.2316	10.1233	-73.965	9.81928	-68.2383	9.43745		1745.86	-89.7625	11.4626	-80.6157	11.4262	-74.1582	11.1961
1747.48	-82.4289	10.1919	-73.8984	9.78585	-68.1563	9.47765		1747.16	-89.7216	11.3912	-80.5332	11.4675	-74.049	11.1694
1748.76	-82.45	10.1206	-74.0568	9.85208	-68.2376	9.45638		1748.44	-89.7887	11.4361	-80.7843	11.5043	-74.1643	11.1581
1750.04	-82.3369	10.0761	-73.8816	9.79415	-68.3091	9.43024		1749.73	-89.7554	11.3312	-80.5273	11.5066	-74.1128	11.18
1751.33	-82.1988	10.061	-73.9226	9.8399	-68.252	9.42927		1751.02	-89.7313	11.3999	-80.7035	11.4303	-74.0556	11.1893
1752.63	-82.2252	10.1758	-73.9306	9.78956	-68.3675	9.5025		1752.31	-89.4584	11.4288	-80.6809	11.5041	-74.0804	11.1263
1753.93	-82.3842	10.0248	-73.9129	9.74984	-68.2206	9.46275		1753.6	-89.8161	11.5251	-80.5397	11.5074	-74.106	11.2194
1755.22	-82.3128	10.0633	-73.7747	9.73134	-68.2642	9.4497		1754.9	-89.4748	11.381	-80.3722	11.4505	-74.1418	11.1379
1756.51	-82.4046	10.0591	-73.9331	9.78479	-68.151	9.4166		1756.18	-89.6264	11.3993	-80.5884	11.5166	-74.0687	11.1958
1757.79	-82.1197	10.1809	-74.0978	9.80293	-68.151	9.47013		1757.48	-89.5615	11.3709	-80.6062	11.4128	-74.0339	11.1757
1759.09	-82.3277	10.0922	-73.9741	9.81355	-68.1638	9.45314		1758.76	-89.7722	11.346	-80.3448	11.4381	-73.9539	11.1283
1760.36	-82.1402	9.98369	-73.8168	9.76297	-68.1983	9.46755		1760.05	-89.5711	11.4139	-80.7305	11.4277	-74.1063	11.171
1761.66	-82.3096	10.0214	-73.8986	9.84608	-68.1944	9.39886		1761.34	-89.8279	11.3996	-80.7039	11.3743	-74.0804	11.1829
1762.94	-82.2431	10.0966	-73.7965	9.74669	-68.1242	9.44634		1762.62	-89.8199	11.376	-80.5551	11.4826	-73.9899	11.1418
1764.24	-82.1678	10.0549	-74.0027	9.83245	-68.2119	9.51748		1763.92	-89.4223	11.3733	-80.4483	11.3752	-74.1398	11.172
1765.52	-82.1033	10.0884	-73.8716	9.73654	-68.1609	9.41336		1765.2	-89.6161	11.3667	-80.5671	11.3923	-73.9657	11.1494
1766.81	-82.0503	10.0944	-73.7824	9.81449	-68.1978	9.45295		1766.5	-89.3008	11.3859	-80.4135	11.3881	-73.9953	11.1249
1768.1	-82.1511	10.1255	-73.6367	9.82334	-68.2399	9.4448		1767.78	-89.5774	11.4176	-80.5538	11.4413	-74.0453	11.1534
1769.4	-82.1037	10.1055	-73.7606	9.83164	-68.1605	9.39718		1769.09	-89.4141	11.3812	-80.5295	11.4038	-74.0388	11.187
1770.68	-82.1581	10.0678	-73.8477	9.73714	-68.0894	9.41044		1770.37	-89.6401	11.2977	-80.4518	11.3601	-73.9893	11.0741
1771.97	-81.893	10.0918	-73.9224	9.77736	-68.0932	9.45114		1771.66	-89.3992	11.353	-80.7785	11.387	-74.0902	11.1703
1773.25	-81.9443	10.109	-73.852	9.75329	-68.2122	9.42656		1772.94	-89.1273	11.3942	-80.6701	11.3665	-74.1659	11.1427
1774.54	-82.178	10.0766	-73.6639	9.87206	-68.1123	9.42859		1774.22	-89.3004	11.3963	-80.3533	11.4066	-73.9017	11.0892
1775.83	-82.2813	10.0905	-73.7751	9.70457	-67.9636	9.38735		1775.51	-89.6394	11.4584	-80.4377	11.2961	-73.8244	11.1189
1777.13	-82.1231	10.0167	-73.7056	9.73465	-68.1761	9.40363		1776.81	-89.4159	11.5583	-80.3859	11.5424	-73.8087	11.1816
1778.42	-81.8511	10.0995	-73.6506	9.76019	-67.9794	9.36102		1778.1	-89.2411	11.5232	-80.3462	11.3846	-73.8709	11.1435
1779.71	-81.9302	9.96873	-73.8666	9.76009	-68.0335	9.46322		1779.39	-89.7554	11.6326	-80.5833	11.6007	-73.8521	11.1347
1781	-81.7956	10.0679	-73.7968	9.75064	-68.0664	9.43673		1780.68	-90.0631	11.7617	-80.5264	11.601	-73.8223	11.1624
1782.29	-82.2192	10.0681	-73.8342	9.77004	-67.9384	9.43797		1781.97	-90.2712	11.8409	-80.4782	11.6244	-73.9252	11.1447
1783.58	-81.7875	10.1116	-73.6266	9.87654	-68.0774	9.36925		1783.25	-90.0302	11.7747	-80.6831	11.5892	-73.9107	11.1429
1784.86	-81.9775	10.0637	-73.527	9.85796	-67.9376	9.46975		1784.54	-90.2578	11.7935	-80.3698	11.6466	-73.8516	11.1655
1786.16	-82.086	10.0164	-73.8041	9.76504	-67.9738	9.41777		1785.83	-90.3769	11.6867	-80.4297	11.5857	-73.8356	11.0988
1787.44	-81.9345	10.0635	-73.6482	9.85673	-67.9555	9.41189		1787.13	-90.6082	11.789	-80.5399	11.5444	-73.8485	11.1577
1788.74	-81.8956	10.1017	-73.6058	9.74707	-67.8524	9.40421		1788.42	-90.1926	11.8098	-80.6516	11.662	-73.8135	11.0921
1790.01	-82.1672	10.1458	-73.4905	9.75202	-67.9055	9.4209		1789.7	-90.0918	11.8298	-80.7809	11.4828	-73.8769	11.1179
1791.31	-81.8257	10.0517	-73.5495	9.72308	-67.9549	9.41912		1790.99	-90.021	11.8561	-80.5854	11.6017	-73.867	11.1017
1792.6	-81.8259	10.0466	-73.4312	9.69103	-67.9937	9.46655		1792.27	-90.0424	11.8248	-80.2799	11.6111	-73.6756	11.118
1793.89	-81.9443	9.97199	-73.6309	9.71485	-67.8651	9.47877		1793.57	-90.1034	11.8583	-80.5889	11.5977	-73.7006	11.0992
1795.17	-81.962	10.0111	-73.4939	9.75637	-67.9145	9.38699		1794.85	-90.0534	11.7836	-80.6336	11.6944	-73.7033	11.0985
1796.46	-81.5005	10.0579	-73.4325	9.65386	-67.976	9.39016		1796.15	-89.0805	11.5209	-80.3765	11.4939	-73.6807	11.1205
1797.75	-82.0345	10.0149	-73.5132	9.76075	-67.9238	9.43927		1797.44	-88.5301	11.3214	-80.0978	11.4398	-73.66	11.0795
1799.05	-82.2007	10.0529	-73.3556	9.79344	-68.0481	9.37045		1798.73	-88.668	11.2504	-80.1882	11.3967	-73.6489	11.1044
1800.33	-82.0617	9.94097	-73.5262	9.71621	-67.9443	9.40368		1800.02	-88.9696	11.1429	-80.0504	11.3955	-73.5467	11.1051
1801.64	-81.6714	10.0704	-73.2662	9.8324	-67.8086	9.43168		1801.32	-89.0594	11.3307	-80.1865	11.2642	-73.7266	11.1129
1802.93	-82.0071	10.0535	-73.6217	9.78251	-67.6894	9.38896		1802.61	-89.0637	11.4173	-80.4765	11.455	-73.6919	11.0885
1804.23	-81.7307	10.0852	-73.6656	9.719	-67.7888	9.37658		1803.91	-88.9141	11.3232	-80.3346	11.5387	-73.6672	11.0468
1805.51	-81.6509	10.0983	-73.5413	9.76876	-67.7719	9.38587		1805.19	-89.0872	11.4736	-80.4818	11.4067	-73.6709	11.1182
1806.8	-81.8236	10.0392	-73.3219	9.76008	-67.7132	9.43194		1806.49	-88.9846	11.3712	-80.2636	11.4689	-73.5259	11.0877
1808.1	-81.6868	9.98005	-73.5723	9.73181	-67.8853	9.37632		1807.77	-88.8338	11.3558	-79.9902	11.3734	-73.6697	11.0785
1809.39	-81.8049	10.0044	-73.7389	9.781	-67.8233	9.32674		1809.08	-88.7925	11.4137	-80.167	11.4739	-73.6514	11.0102
1810.67	-81.6181	10.0815	-73.578	9.70597	-67.7545	9.38631		1810.36	-89.0018	11.4473	-80.1598	11.4247	-73.6318	11.0711
1811.97	-81.8286	10.1213	-73.8405	9.66848	-67.8493	9.43379		1811.65	-89.1696	11.432	-80.0412	11.4904	-73.6419	11.0723
1813.25	-81.7899	10.0542	-73.3692	9.66327	-67.8649	9.4273		1812.94	-88.9509	11.316	-80.3334	11.3584	-73.6692	11.1109
1814.54	-81.7026	10.0037	-73.4347	9.66317	-67.8045	9.3826		1814.22	-88.9996	11.4082	-80.0486	11.365	-73.5746	11.0645
1815.83	-81.8257	10.0824	-73.4916	9.72039	-67.9014	9.3867		1815.51	-88.8453	11.3998	-80.0671	11.4325	-73.6569	11.0459
1817.11	-81.8432	10.0723	-73.4309	9.77242	-67.7173	9.41869		1816.8	-88.8079	11.3884	-80.2898	11.4318	-73.6325	11.0834
1819.59	-81.8988	10.0375	-73.4869	9.7589	-67.9442	9.4195		1819.27	-89.0034	11.3674	-80.0567	11.3694	-73.5304	11.0251
1820.89	-81.8605	9.94838	-73.4541	9.76391	-67.7958	9.37007		1820.58	-88.8466	11.4091	-80.2074	11.4575	-73.6088	11.052
1822.17	-81.7262	10.1343	-73.3765	9.7255	-67.8941	9.41145		1821.86	-88.7974	11.2659	-80.1276	11.478	-73.6352	11.0577
1823.47	-81.8718	10.1118	-73.55	9.7632	-67.8417	9.4417		1823.15	-88.899	11.3413	-80.1314	11.3955	-73.5913	11.0543
1824.75	-81.8756	9.9829	-73.5941	9.5785	-67.8563	9.41468		1824.44	-88.9789	11.2374	-80.1166	11.5267	-73.5761	11.0576
1826.04	-81.7289	10.0174	-73.6188	9.69043	-67.8602	9.39918		1825.72	-89.125	11.3725	-80.1263	11.3535	-73.4635	11.0756
1827.33	-81.8404	10.0067	-73.7344	9.78356	-67.8349	9.3658		1827.01	-88.9297	11.3509	-80.0478	11.3165	-73.6009	11.0842
1828.61	-81.8252	10.0209	-73.4578	9.70118	-67.8931	9.3974		1828.3	-88.7595	11.301	-79.972	11.3504	-73.5514	11.0686
1829.91	-81.5856	10.0311	-73.3052	9.80094	-67.7356	9.39568		1829.59	-88.8197	11.4083	-80.1966	11.4094	-73.5417	11.104
1831.2	-81.692	10.0936	-73.4474	9.75251	-67.9359	9.38072		1830.89	-88.6506	11.3326	-80.331	11.39	-73.6382	11.0713
1832.5	-81.8621	10.1111	-73.7664	9.72795	-67.8614	9.39886		1832.17	-88.8906	11.2854	-79.9879	11.4099	-73.6106	11.0231
1833.79	-81.7119	10.1064	-73.5745	9.6818	-67.8715	9.40865		1833.47	-88.8907	11.2608	-80.1481	11.3457	-73.5689	11.0059
1835.08	-81.626	10.1237	-73.5399	9.67578	-67.7886	9.38789		1834.76	-88.8194	11.3076	-79.9749	11.4846	-73.4683	11.0305
1836.36	-81.599	9.88323	-73.4723	9.80377	-67.8572	9.34156		1836.05	-88.8686	11.3646	-80.0525	11.372	-73.465	11.0522
1837.66	-81.6609	9.98688	-73.4907	9.69927	-67.8613	9.35691		1837.34	-88.9932	11.352	-80.0042	11.4168	-73.5314	11.0843
1838.94	-81.5	9.98698	-73.1982	9.68056	-67.6653	9.36072		1838.62	-88.9539	11.2754	-80.2036	11.3847	-73.5579	11.0181
1840.24	-82.0088	9.98588	-73.644	9.63862	-67.7327	9.37957		1839.92	-88.654	11.3889	-79.8054	11.4289	-73.5553	11.0914
1841.52	-81.7336	10.0573	-73.4196	9.7157	-67.8652	9.3788		1841.2	-88.7061	11.2825	-80.1235	11.4553	-73.4694	11.0761
1842.81	-81.7919	10.0289	-73.5307	9.67791	-67.7608	9.3684		1842.5	-88.8813	11.3246	-79.8801	11.3721	-73.6519	11.0181
1844.1	-81.7939	10.0087	-73.3797	9.71005	-67.8176	9.36172		1843.78	-88.7477	11.4188	-79.9678	11.3645	-73.6027	11.0145
1845.39	-81.8666	10.0765	-73.5291	9.64833	-67.834	9.39036		1845.07	-88.9143	11.3087	-80.0805	11.3619	-73.7124	11.0805
1846.67	-81.7705	9.99466	-73.4584	9.75756	-67.7067	9.35162		1846.35	-89.0975	11.3894	-80.1298	11.4149	-73.4958	11.0447
1847.97	-81.6963	10.049	-73.6604	9.74085	-67.8882	9.4201		1847.65	-88.7329	11.3307	-80.0653	11.3532	-73.5139	11.0539
1849.25	-81.5539	10.0334	-73.3423	9.77202	-67.8574	9.40979		1848.94	-88.8426	11.1972	-80.0469	11.3731	-73.6377	11.0065
1850.55	-81.8053	10.0039	-73.5411	9.66659	-67.8278	9.34065		1850.23	-88.7145	11.2765	-79.9686	11.3853	-73.5564	11.0418
1851.83	-81.6017	9.99174	-73.5192	9.79517	-67.7878	9.30898		1851.51	-88.9014	11.2214	-80.0114	11.3932	-73.4327	11.0254
1853.14	-81.7242	10.0718	-73.3707	9.71571	-67.7831	9.34328		1852.81	-88.7842	11.2786	-80.0149	11.3327	-73.5432	11.063
1854.43	-82.022	9.92428	-73.2745	9.72813	-67.768	9.40119		1854.11	-89.0818	11.3155	-80.2813	11.4764	-73.5345	11.0164
1855.72	-81.9422	10.0812	-74.0042	9.66489	-68.1477	9.34879		1855.4	-89.1085	11.2958	-80.2037	11.2658	-73.741	11.0087
1857	-82.0802	9.99716	-73.8579	9.69521	-68.2254	9.3992		1856.68	-88.5113	10.9875	-79.7819	11.3121	-73.5586	11.0222
1858.29	-81.9043	10.0926	-73.8608	9.6968	-68.137	9.37929		1857.97	-88.379	11.0318	-80.0002	11.2549	-73.6947	10.9953
1859.59	-82.212	9.9954	-73.7562	9.60937	-68.2852	9.39081		1859.26	-88.7406	10.9886	-79.795	11.2578	-73.7683	11.0061
1860.89	-81.8911	10.0309	-73.5209	9.6379	-68.196	9.3349		1860.57	-88.5324	11.1128	-79.8347	11.1963	-73.7219	11.0349
1862.17	-81.6592	9.93508	-73.4802	9.68339	-68.1156	9.38478		1861.85	-88.3901	11.081	-80.0362	11.1711	-73.6707	11.0139
1863.46	-81.9214	9.91974	-73.7065	9.77348	-68.2017	9.35536		1863.14	-88.5333	11.1557	-79.997	11.2346	-73.778	11.0294
1864.75	-81.7396	10.0215	-73.7771	9.65407	-68.2534	9.42079		1864.43	-88.5138	11.0552	-80.0557	11.2844	-73.727	10.9577
1866.04	-81.8775	9.9131	-73.7243	9.75765	-68.0162	9.36238		1865.72	-88.6137	11.126	-79.771	11.1817	-73.6688	10.9644
1867.33	-81.9663	9.97341	-73.7641	9.6062	-68.1477	9.35909		1867.01	-88.822	11.1188	-80.0905	11.2253	-73.7726	10.9967
1868.63	-81.9697	9.9979	-73.7681	9.7515	-68.2274	9.38826		1868.31	-88.9603	11.0198	-80.1971	11.2204	-73.7694	11.0079
1869.93	-82.283	10.157	-73.7618	9.66215	-68.2563	9.39904		1869.6	-88.7705	11.1063	-79.8143	11.2857	-73.8272	10.966
1871.22	-82.1936	10.0682	-73.7055	9.72435	-68.1126	9.29588		1870.9	-88.8138	11.0376	-80.0417	11.2336	-73.8787	10.9895
1872.5	-81.9339	10.0925	-73.9633	9.69938	-68.134	9.34344		1872.19	-88.7455	11.2047	-80.0231	11.2031	-73.8978	10.9527
1873.79	-82.1505	9.89872	-73.7659	9.71977	-68.1559	9.35751		1873.48	-88.7496	11.1331	-79.9568	11.3375	-73.7491	10.9508
1875.09	-82.0342	10.025	-73.7432	9.72978	-68.1294	9.34016		1874.76	-88.8007	11.0546	-79.8866	11.1967	-73.8564	10.9553
1876.39	-82.206	10.027	-73.8309	9.71169	-68.2843	9.30408		1876.07	-89.047	11.1432	-80.2738	11.2537	-73.7852	10.985
1877.67	-82.0794	10.0361	-73.8855	9.66726	-68.2508	9.33737		1877.35	-88.9324	11.08	-80.0766	11.1908	-73.7263	11.0522
1878.96	-81.9648	10.0214	-73.6592	9.70008	-68.0711	9.34109		1878.65	-88.8678	11.0197	-80.1988	11.2566	-73.8568	11.0083
1880.25	-82.1295	10.0964	-73.7108	9.68829	-68.2029	9.42737		1879.93	-88.8515	11.0711	-80.23	11.1912	-73.778	11.0141
1881.54	-81.9497	10.0644	-73.7953	9.67189	-68.2142	9.35769		1881.22	-88.8599	11.1759	-80.096	11.2117	-73.7089	10.9765
1882.83	-81.8994	9.97889	-73.759	9.70809	-67.9897	9.28826		1882.51	-88.8818	11.1332	-80.0598	11.218	-73.8042	10.9937
1884.12	-82.0072	9.89267	-74.0256	9.65304	-68.2505	9.38416		1883.81	-88.6714	11.0789	-79.9471	11.331	-73.6081	11.0338
1885.42	-81.7738	10.013	-73.7401	9.63883	-68.2467	9.32686		1885.1	-88.6499	11.0892	-80.1631	11.2263	-73.7756	10.9861
1886.71	-81.9081	9.84213	-73.5684	9.67818	-68.1522	9.30606		1886.4	-88.899	11.0696	-80.0521	11.239	-73.5196	10.9697
1888	-81.7405	10.0127	-73.6677	9.69017	-68.0102	9.34223		1887.68	-88.7464	11.1689	-79.934	11.1993	-73.8071	10.9615
1889.29	-81.9636	10.0028	-73.5775	9.72979	-68.0042	9.30413		1888.98	-88.8369	11.1481	-80.134	11.1963	-73.6242	11.0121
1890.59	-81.8009	10.0805	-73.7738	9.65778	-67.9056	9.3319		1890.26	-88.6796	11.1345	-80.4013	11.203	-73.7024	11.0139
1891.89	-82.0857	10.0373	-73.8389	9.66015	-68.0744	9.27823		1891.57	-88.6447	11.0899	-80.1371	11.2888	-73.6776	10.9707
1893.16	-81.9325	9.91003	-73.6955	9.69311	-68.0653	9.30496		1892.85	-88.5405	11.0826	-79.9244	11.1488	-73.6719	10.9596
1894.46	-81.8247	10.0928	-73.7025	9.67458	-68.165	9.30662		1894.14	-88.8175	11.0716	-79.9642	11.2333	-73.5406	10.9429
1895.75	-81.8743	9.98437	-73.6991	9.67293	-68.1498	9.3618		1895.43	-88.9575	11.0418	-79.8935	11.1468	-73.7393	10.9732
1897.04	-81.8909	9.84783	-73.576	9.61624	-68.1168	9.37138		1896.72	-88.8682	11.08	-80.2972	11.1327	-73.7162	10.9727
1898.33	-81.6256	9.9884	-73.5994	9.61072	-68.0955	9.32026		1898.01	-88.6211	11.098	-79.8143	11.1442	-73.5632	10.888
1899.62	-81.9672	9.98652	-73.4857	9.60117	-68.1407	9.3148		1899.31	-88.8174	11.1103	-79.806	11.1674	-73.6352	10.9583
1900.92	-81.8471	9.96482	-73.3552	9.69685	-68.1244	9.30977		1900.6	-88.6641	11.1711	-79.9521	11.2354	-73.6781	10.9697
1902.21	-81.6509	9.99427	-73.4969	9.69824	-68.0901	9.34457		1901.89	-88.521	10.9935	-79.8662	11.1973	-73.6827	10.9618
1903.5	-81.7693	9.95403	-73.6199	9.69142	-68.0125	9.34339		1903.18	-88.8113	11.1412	-80.051	11.1957	-73.7198	10.9372
1904.79	-81.7296	9.96327	-73.596	9.66619	-68.0352	9.30842		1904.47	-88.6234	11.0862	-79.7627	11.2302	-73.5951	10.8763
1906.09	-81.7319	9.98895	-73.4884	9.70749	-68.0149	9.30308		1905.76	-88.3716	11.1285	-79.7006	11.2324	-73.4375	10.9496
1907.38	-81.9154	9.8949	-73.5271	9.64646	-68.0781	9.31762		1907.07	-88.6425	11.0555	-80.1885	11.2004	-73.6877	10.9551
1908.66	-81.9574	9.98727	-73.6516	9.6367	-68.0844	9.34444		1908.35	-88.8	11.0935	-80.1579	11.1612	-73.4868	10.9621
1909.96	-81.792	9.97061	-73.5462	9.63311	-67.7826	9.33078		1909.64	-88.5084	11.1727	-79.9937	11.1756	-73.487	10.9449
1911.25	-82.0506	9.9183	-73.7065	9.59167	-67.9847	9.33249		1910.94	-88.4397	11.0862	-79.5678	11.2265	-73.5014	10.9068
1912.54	-81.8914	10.0214	-73.6838	9.74585	-68.0345	9.31534		1912.22	-88.0927	11.0271	-79.3427	11.0351	-73.1546	10.9285
1913.83	-81.8154	9.92096	-73.4666	9.66259	-68.0144	9.31899		1913.51	-85.6125	10.7958	-77.4072	10.8041	-71.3776	10.4901
1915.12	-81.9165	9.93258	-73.6093	9.63078	-68.0289	9.3437		1914.81	-80.8886	9.61925	-72.7796	9.61294	-67.4132	9.29777
1916.42	-81.7891	9.93446	-73.6471	9.57541	-68.0614	9.2405		1916.09	-72.9345	8.2612	-66.5947	7.99351	-62.0105	7.81967
1917.72	-81.8185	9.84286	-73.4385	9.64409	-67.9389	9.26348		1917.4	-66.8333	7.19535	-60.6142	6.7974	-57.1885	6.71984
1919.01	-81.6723	9.89332	-73.5122	9.6534	-67.9708	9.33005		1918.69	-63.3818	7.18062	-57.502	6.77344	-54.1548	6.54977
1920.31	-81.7178	9.96666	-73.4852	9.65359	-68.0138	9.34785		1920	-61.1815	7.59759	-54.9318	7.2163	-51.31	6.87609
1921.61	-81.5919	9.94845	-73.4775	9.64838	-67.8472	9.287		1921.29	-59.001	7.97785	-52.8589	7.41054	-48.8865	6.98834
1922.92	-81.7898	10.0067	-73.6209	9.6942	-67.9251	9.34991		1922.59	-57.2407	8.18792	-50.8181	7.50913	-46.8965	7.07874
1924.22	-81.7349	9.91781	-73.5118	9.60869	-67.9749	9.29753		1923.9	-55.7972	8.2462	-49.5071	7.458	-45.4225	6.89825
1925.51	-81.5609	9.91462	-73.4369	9.62258	-68.0121	9.29565		1925.19	-54.9997	8.33587	-48.3699	7.5299	-44.6653	6.88249
1926.81	-81.5859	9.92217	-73.4835	9.59218	-67.8218	9.25571		1926.5	-54.3496	8.39679	-48.0994	7.58234	-44.2804	6.91027
1928.1	-81.477	9.99894	-73.8178	9.54617	-67.9149	9.30622		1927.79	-53.8261	8.45668	-47.5465	7.56133	-43.876	6.97532
1929.41	-81.6948	9.96295	-73.5459	9.60994	-67.9025	9.30227		1929.09	-53.6618	8.69728	-47.4588	7.59449	-43.6348	7.01429
1930.69	-81.7966	9.90749	-73.2595	9.56016	-67.8534	9.2891		1930.37	-53.0344	8.57929	-47.2715	7.57814	-43.5335	7.06441
1932	-81.7657	9.82263	-73.4609	9.64935	-67.8636	9.28693		1931.67	-53.6562	8.87159	-47.2584	7.68717	-43.4109	7.06532
1933.29	-81.7811	9.90286	-73.4633	9.59743	-67.8685	9.2837		1932.97	-53.1016	8.87759	-47.3223	7.78166	-43.4402	7.06982
1934.59	-81.4428	9.89859	-73.3038	9.51633	-67.7194	9.26447		1934.26	-53.5478	8.83667	-47.2813	7.87222	-43.3605	7.12678
1935.89	-81.1815	9.76162	-73.0847	9.53393	-67.7817	9.21136		1935.57	-53.279	8.86719	-47.2882	7.92021	-43.4688	7.16481
1937.17	-79.4871	9.53209	-72.1238	9.2437	-66.5952	8.95469		1936.85	-53.3164	9.09866	-47.2622	8.04639	-43.4278	7.19276
1938.47	-75.5802	8.71725	-68.116	8.28885	-63.6218	7.92653		1938.15	-53.443	9.14071	-47.3417	7.9814	-43.3752	7.21425
1939.76	-71.3977	7.71748	-64.134	7.14009	-59.5355	6.68017		1939.43	-53.4318	9.05299	-47.2224	8.08593	-43.4335	7.29075
1941.08	-67.1449	6.81557	-60.6693	6.29053	-57.0275	5.91467		1940.74	-53.3511	9.20365	-47.2258	8.17638	-43.4774	7.29983
1942.37	-64.8687	6.36837	-59.1115	5.88801	-55.8306	5.68614		1942.05	-53.1522	9.29526	-47.3123	8.18637	-43.4326	7.31263
1943.67	-64.1184	6.24983	-58.7642	5.82511	-55.3455	5.59849		1943.34	-53.7202	9.23928	-47.2533	8.13017	-43.5836	7.33086
1944.98	-63.6348	6.24684	-58.4859	5.82486	-55.0377	5.61817		1944.65	-53.6989	9.38279	-47.271	8.24889	-43.5243	7.35621
1946.26	-63.1523	6.16979	-58.0164	5.79462	-54.883	5.53651		1945.94	-53.4456	9.33294	-47.0761	8.30946	-43.3956	7.3733
1947.58	-63.2337	6.15351	-58.0215	5.80834	-54.7981	5.53598		1947.24	-53.7504	9.32562	-47.4191	8.30449	-43.6826	7.41656
1948.86	-62.9438	6.13892	-57.7796	5.77527	-54.7415	5.53792		1948.54	-53.624	9.37824	-47.3534	8.34885	-43.4872	7.38088
1950.17	-62.6234	6.11972	-57.4517	5.74403	-54.5974	5.56788		1949.83	-53.4769	9.41958	-47.1016	8.28252	-43.4164	7.4137
1951.47	-62.5141	6.16762	-57.4415	5.75598	-54.3723	5.4674		1951.15	-53.8981	9.42546	-47.3087	8.27066	-43.5432	7.41284
1952.76	-62.4824	6.08318	-57.5665	5.7247	-54.3285	5.55969		1952.43	-53.837	9.48693	-47.5047	8.26887	-43.5084	7.42267
1954.07	-62.2431	6.15506	-57.1794	5.72515	-54.123	5.57834		1953.74	-53.6257	9.47115	-47.5367	8.32697	-43.2923	7.40265
1955.36	-62.1571	6.17822	-57.1791	5.72309	-53.8579	5.52848		1955.04	-53.7652	9.43903	-47.486	8.3535	-43.5214	7.37078
1956.66	-62.0535	6.16075	-56.9912	5.6711	-53.7363	5.58787		1956.33	-53.6505	9.43557	-47.26	8.41198	-43.4831	7.41921
1957.97	-61.8781	6.08693	-56.7191	5.68954	-53.6341	5.57968		1957.65	-53.5437	9.52566	-47.1989	8.37651	-43.3417	7.44419
1959.26	-61.6157	6.10445	-56.5783	5.74795	-53.6304	5.55415		1958.93	-53.6872	9.48949	-47.2458	8.35316	-43.4159	7.42325
1960.57	-61.4461	6.14935	-56.5768	5.78557	-53.4832	5.59162		1960.24	-53.6047	9.60577	-47.2587	8.36699	-43.4267	7.48272
1961.86	-61.403	6.18182	-56.227	5.8048	-53.1992	5.57593		1961.54	-53.7106	9.51932	-47.1836	8.39767	-43.2984	7.43584
1963.17	-60.9311	6.1671	-56.0387	5.80367	-52.9762	5.58318		1962.83	-53.6662	9.58798	-47.0218	8.33254	-43.2846	7.3707
1964.47	-60.9207	6.19544	-56.1159	5.77623	-52.7374	5.5789		1964.15	-53.649	9.50263	-47.0473	8.29171	-43.2357	7.39408
1965.76	-60.7155	6.18268	-55.7328	5.8784	-52.5034	5.63475		1965.43	-53.4702	9.53834	-47.145	8.26622	-43.1679	7.37571
1967.07	-60.3902	6.18938	-55.7246	5.76525	-52.2525	5.61781		1966.74	-53.659	9.5551	-46.8571	8.36259	-43.1955	7.41
1968.36	-60.0333	6.30787	-55.424	5.79363	-52.014	5.6006		1968.04	-53.5576	9.55994	-46.7769	8.19855	-43.2259	7.37024
1969.67	-59.898	6.23878	-54.9262	5.82892	-51.5721	5.60351		1969.33	-53.4436	9.68448	-46.8509	8.20467	-43.0701	7.41701
1970.97	-59.4908	6.312	-54.5689	5.80235	-51.1816	5.60669		1970.65	-53.4081	9.60608	-46.7939	8.32013	-43.1423	7.33984
1972.26	-59.2096	6.29835	-54.1757	5.89193	-51.0496	5.67628		1971.94	-53.4855	9.53401	-47.0866	8.25994	-43.1638	7.37132
1973.57	-58.781	6.24848	-53.7359	5.87488	-50.4966	5.65195		1973.23	-53.373	9.62108	-47.1436	8.26075	-43.0736	7.38448
1974.85	-58.3001	6.33564	-53.2984	5.8939	-50.05	5.608		1974.53	-53.0344	9.56718	-46.8224	8.31525	-42.9897	7.32903
1976.16	-57.9701	6.37484	-52.6942	5.85522	-49.517	5.68746		1975.83	-53.1861	9.59533	-47.0029	8.3355	-42.9936	7.33431
1977.46	-57.3171	6.39906	-52.2294	5.90382	-48.9802	5.66892		1977.14	-53.108	9.47086	-46.7931	8.3119	-42.9797	7.32081
1978.76	-56.8316	6.36773	-51.8666	5.98214	-48.4492	5.67138		1978.43	-53.1132	9.452	-46.6932	8.32508	-42.9133	7.34509
1980.07	-56.2754	6.46541	-51.3036	5.9089	-47.7699	5.67359		1979.74	-52.9865	9.60378	-46.6669	8.22915	-42.8866	7.28103
1981.35	-55.7747	6.42276	-50.4046	5.86781	-47.098	5.64031		1981.03	-53.3119	9.4901	-46.8023	8.31153	-42.9488	7.31813
1982.66	-55.0157	6.48936	-49.8174	5.87389	-46.534	5.58997		1982.33	-53.0092	9.55984	-46.3371	8.29788	-42.8538	7.28639
1983.96	-54.4255	6.40001	-49.1108	5.88245	-45.7542	5.55609		1983.64	-53.2567	9.45869	-46.5892	8.31911	-42.8176	7.33856
1985.26	-53.5944	6.36375	-48.4367	5.83195	-45.1095	5.54084		1984.93	-52.8807	9.60305	-46.6296	8.30061	-42.8838	7.2804
1986.57	-52.9186	6.35665	-47.7346	5.74353	-44.4974	5.52275		1986.24	-52.8221	9.48426	-46.3879	8.31863	-42.832	7.28796
1987.85	-52.3729	6.3201	-47.199	5.75092	-43.7725	5.4494		1987.53	-52.9068	9.48597	-46.3887	8.26416	-42.7869	7.27514
1989.16	-51.6408	6.37694	-46.3328	5.71363	-43.1915	5.32004		1988.83	-52.7845	9.51482	-46.3229	8.24407	-42.7011	7.24002
1990.46	-50.7006	6.23145	-45.7229	5.64741	-42.7321	5.25676		1990.14	-52.9018	9.49975	-46.3346	8.2341	-42.6573	7.28659
1991.76	-50.2017	6.22306	-45.0848	5.58603	-42.017	5.21457		1991.43	-53.0115	9.44214	-46.4433	8.27953	-42.7335	7.27021
1993.06	-49.6577	6.21605	-44.6357	5.5553	-41.4894	5.18356		1992.73	-52.8597	9.54929	-46.5972	8.14348	-42.7608	7.27081
1994.34	-48.8104	6.15566	-43.8614	5.55075	-40.8946	5.1141		1994.02	-52.4797	9.46964	-46.487	8.06965	-42.5673	7.19626
1995.64	-48.6348	6.01854	-43.3427	5.41052	-40.5482	5.01629		1995.32	-52.5166	9.47482	-46.5175	8.17847	-42.6941	7.22488
1996.93	-47.9591	5.92187	-43.1339	5.2605	-39.9859	4.97525		1996.61	-52.4808	9.48333	-46.3928	8.084	-42.6578	7.25279
1998.24	-47.3071	5.89237	-42.4363	5.2161	-39.5547	4.92319		1997.92	-52.4617	9.43988	-46.2435	8.17263	-42.5049	7.20355
1999.54	-46.7496	5.85084	-41.9803	5.23196	-39.1157	4.84724		1999.21	-52.6467	9.56025	-46.3504	8.14109	-42.5113	7.20261
2000.83	-46.4333	5.81622	-41.8438	5.15879	-38.8472	4.79929		2000.51	-52.6446	9.41116	-46.3666	8.16106	-42.5276	7.19308
2002.14	-45.7638	5.74081	-41.2091	5.03517	-38.5327	4.69314		2001.81	-52.4781	9.46735	-46.1866	8.10201	-42.4185	7.20958
2003.43	-45.4949	5.72896	-40.7546	5.01213	-38.1497	4.63673		2003.11	-52.4229	9.49245	-45.8947	8.14573	-42.5153	7.20901
2004.73	-45.2306	5.61519	-40.5614	4.89739	-37.9757	4.59471		2004.41	-52.386	9.43747	-46.0628	8.14654	-42.4119	7.18889
2006.02	-44.8174	5.52965	-40.1551	4.88327	-37.6099	4.51625		2005.7	-52.4549	9.50994	-45.9497	8.07337	-42.3863	7.22366
2007.32	-44.4835	5.46894	-40.1834	4.82797	-37.4592	4.48797		2007	-52.4868	9.38784	-46.1155	8.18925	-42.3324	7.15724
2008.62	-44.0376	5.44852	-39.8022	4.80254	-37.2359	4.36599		2008.29	-52.3584	9.33024	-45.9479	8.07888	-42.4961	7.20778
2009.92	-43.6895	5.41	-39.3005	4.71665	-36.8075	4.38617		2009.59	-52.4048	9.31371	-45.9473	8.06924	-42.3767	7.21841
2011.22	-43.2728	5.35442	-39.2402	4.62038	-36.5698	4.38599		2010.89	-52.2382	9.38037	-46.3063	8.1341	-42.1759	7.13825
2012.51	-43.2022	5.30535	-38.8585	4.61882	-36.5187	4.25214		2012.18	-52.3213	9.43098	-46.0292	8.04625	-42.4143	7.17657
2013.81	-42.9309	5.27438	-38.8843	4.65312	-36.2593	4.2538		2013.49	-52.123	9.32637	-45.9233	8.11598	-42.3505	7.11338
2015.11	-42.5612	5.23741	-38.5351	4.57792	-35.9844	4.16421		2014.79	-52.016	9.45223	-46.0496	8.10834	-42.2821	7.1374
2016.42	-42.6118	5.18561	-38.4347	4.48361	-35.9182	4.13055		2016.09	-52.0806	9.31789	-46.0091	8.04798	-42.2647	7.14078
2017.72	-42.3153	5.10074	-38.0515	4.46716	-35.7462	4.12209		2017.4	-52.1999	9.27676	-45.8157	8.02195	-42.3249	7.12987
2019.01	-41.8164	5.09265	-37.9877	4.43847	-35.6372	4.10218		2018.68	-52.0917	9.33922	-45.7564	8.01909	-42.2234	7.14046
2020.31	-41.989	5.03193	-38.1126	4.38765	-35.3845	4.08743		2019.99	-52.1632	9.41948	-45.9249	8.08509	-42.2756	7.09281
2021.61	-41.6646	5.01857	-37.6759	4.33625	-35.3899	3.96752		2021.29	-52.0565	9.38322	-45.9084	8.03178	-42.2029	7.13887
2022.92	-41.2953	4.98498	-37.3745	4.30492	-35.1172	4.02711		2022.58	-51.8782	9.29479	-45.65	8.04369	-42.1675	7.10409
2024.21	-41.2712	4.95104	-37.1619	4.27491	-34.969	3.94347		2023.89	-52.1544	9.39642	-46.0982	8.00814	-42.2358	7.08477
2025.51	-41.0871	4.87882	-37.0322	4.26977	-35.0107	3.87564		2025.18	-52.0369	9.38201	-45.6672	8.01094	-42.0965	7.06263
2026.81	-40.7931	4.8281	-36.996	4.15151	-34.8345	3.89855		2026.49	-51.829	9.37458	-45.6323	8.0343	-42.0115	7.11357
2028.11	-40.6691	4.80914	-36.8723	4.14991	-34.651	3.82315		2027.79	-52.1345	9.32207	-45.8424	7.98523	-42.0369	7.07892
2029.42	-40.5541	4.84854	-36.636	4.19422	-34.6219	3.82484		2029.09	-51.9453	9.40383	-45.7171	7.94441	-42.0714	7.12131
2030.71	-40.5482	4.7196	-36.497	4.13125	-34.597	3.77535		2030.39	-51.8845	9.31531	-45.6151	7.95152	-41.9755	7.06791
2032.01	-40.4098	4.74822	-36.5145	4.13596	-34.3999	3.73571		2031.68	-51.6497	9.26343	-45.7033	8.03561	-42.025	7.04341
2033.31	-40.1393	4.74398	-36.5969	3.99892	-34.2917	3.73103		2032.99	-51.7572	9.27191	-45.7333	7.96069	-42.0198	7.10659
2034.61	-40.0282	4.65226	-36.211	3.97951	-34.218	3.70189		2034.28	-51.7803	9.30444	-45.6274	8.04654	-42.0126	7.0438
2035.92	-39.736	4.65715	-36.0252	4.03582	-34.1166	3.68339		2035.59	-51.6714	9.36606	-45.8154	8.01551	-41.9459	7.0717
2037.22	-39.7852	4.6391	-36.2639	4.0931	-34.0892	3.65841		2036.89	-51.9073	9.36297	-45.6224	7.97881	-42.0062	7.03655
2038.51	-39.6623	4.63899	-35.7579	4.00638	-34.0571	3.63258		2038.18	-51.4701	9.28582	-45.447	7.96491	-41.8508	7.04197
2039.81	-39.395	4.62088	-35.9479	3.98024	-33.9739	3.63561		2039.49	-51.5969	9.41255	-45.7292	7.94114	-41.9447	7.04306
2041.11	-39.4922	4.56202	-35.9029	3.9146	-33.7957	3.64385		2040.78	-51.3954	9.24097	-45.5253	7.89937	-41.939	7.05215
2042.42	-39.4638	4.49387	-35.7809	3.86415	-33.7886	3.57808		2042.09	-51.6459	9.29187	-45.6178	7.93398	-41.8474	7.02392
2043.73	-39.0566	4.54844	-35.7142	3.92233	-33.6747	3.61289		2043.41	-51.6569	9.33132	-45.6196	7.97102	-41.8286	7.04846
2045.02	-39.2925	4.49023	-35.7371	3.87241	-33.5871	3.5751		2044.7	-51.5877	9.27611	-45.3545	7.91155	-41.9497	7.07368
2046.32	-38.9963	4.47005	-35.4445	3.8367	-33.5538	3.53945		2046	-51.7741	9.41516	-45.6823	7.85898	-41.8224	7.03054
2047.62	-39.025	4.44906	-35.5501	3.82401	-33.4312	3.51474		2047.29	-51.7479	9.28149	-45.3537	7.8815	-41.7364	7.00899
2048.92	-38.9777	4.46612	-35.4828	3.75549	-33.5204	3.51108		2048.59	-51.353	9.20673	-45.2894	7.9018	-41.8655	6.9743
2050.22	-38.7867	4.44406	-35.3408	3.86825	-33.3199	3.49426		2049.9	-51.415	9.2612	-45.4869	7.97461	-41.843	7.00985
2051.51	-38.6231	4.31951	-35.2286	3.79861	-33.2666	3.49921		2051.18	-51.2331	9.31784	-45.2942	7.89111	-41.6842	7.02639
2052.81	-38.7644	4.41572	-35.1404	3.78069	-33.271	3.45719		2052.49	-51.5846	9.39997	-45.4746	7.94554	-41.7027	7.00325
2054.11	-38.5925	4.34146	-35.3634	3.74831	-33.203	3.44662		2053.79	-51.4114	9.22346	-45.32	7.90951	-41.7051	6.98372
2055.42	-38.3654	4.38343	-34.9688	3.69683	-33.0843	3.36686		2055.08	-51.5418	9.22099	-45.554	7.87809	-41.7068	6.98396
2056.71	-38.5351	4.3667	-34.9465	3.76372	-33.2003	3.38927		2056.39	-51.3529	9.23783	-45.4131	7.86404	-41.7602	7.05131
2058.01	-38.481	4.32483	-34.9946	3.70096	-33.0909	3.33593		2057.68	-51.3493	9.14101	-45.6177	7.93438	-41.7628	7.00363
2059.31	-38.2088	4.31388	-34.871	3.66744	-33.1444	3.40936		2058.99	-51.3455	9.18424	-45.3212	7.88264	-41.6449	6.97902
2060.61	-38.2306	4.27131	-34.8435	3.6095	-32.8471	3.38769		2060.29	-51.5329	9.13226	-45.2587	7.88198	-41.702	6.99082
2061.92	-38.0986	4.28955	-34.8938	3.61461	-32.978	3.32724		2061.59	-51.376	9.24179	-45.258	7.94341	-41.7506	6.96547
2063.22	-38.0874	4.26495	-34.6574	3.68263	-32.8581	3.36688		2062.89	-50.9365	9.22398	-45.1802	7.87506	-41.5504	6.99685
2064.51	-38.0583	4.24104	-34.6106	3.65361	-32.8556	3.33411		2064.18	-51.2074	9.22229	-45.3205	7.86458	-41.7383	6.94437
2065.81	-37.8279	4.18941	-34.7294	3.57019	-32.9478	3.37822		2065.49	-51.2696	9.21679	-45.4127	7.91854	-41.6206	6.92286
2067.11	-37.7744	4.27353	-34.8124	3.59933	-32.7769	3.30554		2066.78	-51.2193	9.20295	-45.3936	7.88405	-41.551	6.96442
2068.42	-37.9305	4.13481	-34.4079	3.56231	-32.6625	3.26433		2068.09	-51.0316	9.23612	-45.4147	7.85301	-41.5968	6.92764
2069.72	-37.6721	4.17842	-34.5535	3.62496	-32.7612	3.26707		2069.39	-51.2488	9.24033	-45.1588	7.77394	-41.6549	6.92892
2071.01	-37.7578	4.19119	-34.3883	3.58159	-32.6489	3.20665		2070.68	-50.9926	9.12489	-45.3915	7.8461	-41.6385	6.94064
2072.31	-37.5565	4.19049	-34.2571	3.56476	-32.5517	3.27028		2071.99	-51.2954	9.27789	-45.2124	7.87861	-41.5685	6.91936
2073.61	-37.6772	4.18273	-34.2522	3.55381	-32.6674	3.28499		2073.29	-51.2385	9.15484	-45.1571	7.87016	-41.5835	6.91959
2074.92	-37.5396	4.18037	-34.3818	3.53509	-32.3885	3.1875		2074.59	-50.8497	9.15674	-44.9683	7.82382	-41.5346	6.94305
2076.22	-37.27	4.16172	-34.1703	3.53459	-32.4245	3.28108		2075.89	-51.238	9.23684	-45.159	7.79162	-41.4268	6.93553
2077.51	-37.4924	4.10984	-34.3921	3.56311	-32.5474	3.25378		2077.18	-50.9855	9.13031	-44.9996	7.8677	-41.508	6.90318
2078.82	-37.4902	4.08898	-34.3442	3.47279	-32.4169	3.24797		2078.49	-51.0433	9.11969	-45.1485	7.87093	-41.5842	6.91259
2080.11	-37.2427	4.07583	-34.0513	3.4893	-32.383	3.20466		2079.79	-51.0266	9.20293	-44.8435	7.81282	-41.4496	6.91476
2081.42	-37.4167	4.07617	-34.2827	3.56889	-32.4579	3.22139		2081.09	-51.0214	9.13497	-45.0751	7.83653	-41.4796	6.85882
2082.72	-37.2423	4.11737	-34.1649	3.50921	-32.3567	3.24382		2082.4	-50.9923	9.25611	-45.1197	7.89552	-41.5977	6.84871
2084.01	-37.1932	4.07091	-33.7538	3.46219	-32.2827	3.19509		2083.68	-50.7483	9.11002	-45.069	7.74995	-41.3892	6.85844
2085.32	-37.2236	4.07842	-34.2864	3.41431	-32.2667	3.19227		2084.99	-50.8619	9.12717	-44.9912	7.84004	-41.4729	6.92521
2086.61	-37.0986	4.08912	-34.0666	3.46536	-32.2463	3.17003		2086.29	-50.7568	9.13501	-45.2943	7.78328	-41.3791	6.84175
2087.92	-37.0605	4.01878	-34.0673	3.36727	-32.1176	3.11061		2087.59	-50.6092	9.04569	-45.2022	7.73981	-41.3294	6.8447
2089.22	-37.0401	4.06532	-33.8485	3.45411	-32.1505	3.14711		2088.9	-50.9953	9.17803	-44.9054	7.83719	-41.3254	6.88482
2090.51	-37.1377	4.01138	-33.9007	3.45043	-32.0709	3.17913		2090.18	-50.7721	9.18507	-44.9586	7.72792	-41.3786	6.83819
2091.81	-36.9547	3.92784	-33.6235	3.47374	-32.1152	3.10875		2091.49	-50.7805	9.13801	-45.0392	7.69883	-41.3153	6.85923
2093.11	-36.9003	4.0084	-33.8844	3.42154	-31.9757	3.13984		2092.78	-50.6838	9.15781	-44.8884	7.79664	-41.5052	6.86262
2094.42	-37.0732	4.02733	-34.031	3.38416	-32.1568	3.07744		2094.09	-50.5318	9.14386	-45.0942	7.83512	-41.322	6.85293
2095.71	-36.9009	3.97164	-33.7223	3.41878	-32.1041	3.10408		2095.39	-50.6335	9.02586	-44.7889	7.80498	-41.2247	6.87382
2097.01	-36.8612	3.98676	-33.6566	3.38044	-31.9742	3.11202		2096.68	-50.7834	9.06302	-44.9966	7.72779	-41.2321	6.87903
2098.31	-36.7045	3.93887	-33.8962	3.32531	-32.0153	3.14148		2097.99	-50.7171	9.09387	-44.7722	7.80989	-41.2747	6.87115
2099.61	-36.7685	3.97374	-33.6033	3.34054	-32.0362	3.126		2099.29	-50.7532	9.06674	-44.9276	7.82508	-41.3167	6.88393
2100.92	-36.5153	3.94402	-33.5506	3.35611	-31.9018	3.10081		2100.59	-50.8336	9.08269	-44.9005	7.84767	-41.2956	6.8588
2102.22	-36.6303	3.98656	-33.7383	3.38404	-32.0638	3.07762		2101.89	-50.8728	9.07061	-44.9421	7.71782	-41.3492	6.82052
2103.51	-36.6746	3.9341	-33.5456	3.32954	-31.8421	3.0427		2103.18	-50.5331	9.08692	-44.8694	7.75932	-41.1874	6.86162
2104.81	-36.6141	3.91552	-33.5492	3.3407	-32.0884	3.05308		2104.49	-51.0056	9.11716	-44.9796	7.70992	-41.2901	6.81321
2106.11	-36.5933	3.89007	-33.6828	3.31237	-31.7448	3.07443		2105.78	-50.7154	9.15344	-44.6882	7.79878	-41.2976	6.87699
2107.42	-36.2481	3.90534	-33.4734	3.36039	-31.8993	3.09094		2107.09	-50.5625	9.10946	-44.7618	7.90883	-41.1895	6.8638
2108.72	-36.6209	3.91632	-33.3202	3.31353	-31.7473	3.00483		2108.4	-50.6	9.06447	-44.5543	7.82931	-41.1642	6.84787
2110.01	-36.6388	3.92756	-33.4116	3.27849	-31.8283	3.04811		2109.68	-50.4768	9.03387	-44.6962	7.72348	-41.0979	6.82729
2111.31	-36.4896	3.90303	-33.3879	3.30876	-31.7335	2.98555		2110.99	-50.594	8.94486	-44.6992	7.73677	-41.2118	6.82383
2112.61	-36.3086	3.89134	-33.2159	3.29003	-31.6678	3.00794		2112.28	-50.6979	9.10162	-44.7018	7.68243	-41.0447	6.85897
2113.92	-36.4827	3.8524	-33.3554	3.37895	-31.8905	2.97468		2113.59	-50.6664	9.06965	-44.8437	7.71558	-41.3047	6.77894
2115.21	-36.2309	3.81195	-33.4129	3.32608	-31.6704	3.01957		2114.89	-50.4288	9.0237	-44.741	7.74567	-41.2184	6.84151
2116.51	-36.3007	3.81499	-33.3223	3.19688	-31.7729	2.9593		2116.18	-50.5519	8.98948	-44.4855	7.73581	-41.1427	6.80236
2117.81	-36.2856	3.84101	-33.2872	3.22833	-31.643	3.03796		2117.49	-50.5768	9.07209	-44.5739	7.73108	-41.1516	6.80788
2119.11	-36.3611	3.84399	-33.4359	3.21802	-31.7563	2.9591		2118.79	-50.5407	9.02466	-44.5069	7.74651	-41.0839	6.76412
2120.42	-36.2269	3.84793	-33.2734	3.22544	-31.578	2.95192		2120.09	-50.4304	8.99719	-44.5879	7.62293	-41.063	6.83606
2121.71	-36.3436	3.82551	-33.1943	3.21421	-31.5953	2.94587		2121.39	-50.3499	9.05983	-44.7072	7.62913	-41.1436	6.82721
2123.01	-36.2142	3.79278	-33.1215	3.20631	-31.5427	2.94089		2122.68	-50.3335	8.93781	-44.6884	7.76253	-41.053	6.80717
2124.31	-36.1127	3.79665	-33.4253	3.12244	-31.5379	3.00187		2123.99	-50.3632	9.04613	-44.7714	7.75913	-41.1052	6.78268
2125.6	-36.3136	3.7864	-33.311	3.25792	-31.4775	2.94208		2125.28	-50.6279	9.00556	-44.6327	7.73375	-41.122	6.82217
2126.9	-36.1128	3.82125	-33.1954	3.20531	-31.4976	2.99111		2126.58	-50.554	9.08089	-44.7197	7.70331	-41.0736	6.80156
2128.19	-36.0764	3.77069	-33.3112	3.19762	-31.5492	2.8677		2127.87	-50.5122	9.04438	-44.6589	7.55826	-41.0846	6.79061
2129.5	-35.926	3.78133	-32.9098	3.27662	-31.4694	2.95641		2129.17	-50.2344	8.94206	-44.2515	7.60199	-41.0736	6.77042
2130.79	-36.0798	3.73208	-33.0727	3.1566	-31.5016	2.91309		2130.47	-50.3482	9.05695	-44.7358	7.62467	-41.0315	6.78518
2132.1	-35.8524	3.85713	-33.1315	3.10197	-31.5364	2.89615		2131.76	-50.3793	8.98729	-44.4133	7.6503	-41.0123	6.76232
2133.4	-35.9033	3.82589	-33.0509	3.1357	-31.3762	2.90033		2133.07	-50.4087	8.99383	-44.4536	7.62326	-41.0885	6.7678
2134.68	-35.9816	3.78527	-33.0914	3.22147	-31.3196	2.90546		2134.36	-50.409	8.93805	-44.4035	7.68708	-41.0071	6.76407
2135.99	-35.9169	3.78638	-32.8652	3.15722	-31.48	2.94802		2135.66	-50.2422	8.94163	-44.382	7.63458	-41.0565	6.76255
2137.29	-36.0313	3.771	-32.9358	3.22637	-31.3765	2.89362		2136.96	-50.2361	9.02045	-44.5684	7.74573	-41.1054	6.78884
2138.59	-35.7293	3.68365	-32.9466	3.16352	-31.4773	2.85901		2138.26	-50.339	8.93569	-44.5061	7.73338	-40.9925	6.77801
2139.89	-35.7272	3.77359	-33.2502	3.20715	-31.3357	2.91668		2139.57	-50.4131	8.96219	-44.3195	7.71936	-40.8781	6.78342
2141.18	-35.7369	3.71114	-32.8966	3.19275	-31.2738	2.95761		2140.86	-50.4785	8.99705	-44.1226	7.72597	-40.9823	6.75194
2142.5	-35.7713	3.74539	-32.7811	3.22483	-31.3244	2.87895		2142.16	-50.3594	8.98929	-44.6151	7.76632	-40.9538	6.74511
2143.79	-35.6439	3.73894	-32.9006	3.13689	-31.216	2.89753		2143.47	-50.3404	9.01135	-44.3094	7.70529	-40.9612	6.74522
2145.1	-35.615	3.69401	-33.0183	3.14829	-31.2434	2.86792		2144.76	-50.2682	9.05099	-44.416	7.67341	-41.0132	6.80096
2146.4	-35.7115	3.70194	-32.8479	3.0575	-31.2839	2.88037		2146.08	-50.359	8.97049	-44.1388	7.70545	-40.8175	6.73071
2147.69	-35.6506	3.71881	-32.8392	3.19023	-31.2192	2.90156		2147.36	-50.1539	8.92207	-44.2776	7.62246	-40.8877	6.74817
2149	-35.4536	3.71197	-32.8043	3.14726	-31.1444	2.83517		2148.67	-50.4637	8.95248	-44.5013	7.72498	-40.8412	6.77045
2150.31	-35.5873	3.72137	-32.8068	3.1085	-31.2338	2.82079		2149.98	-50.4694	8.89847	-44.2134	7.66261	-40.839	6.75059
2151.6	-35.5906	3.68828	-32.7808	3.10321	-31.3094	2.84584		2151.27	-50.2481	8.9478	-44.4061	7.66051	-40.8075	6.69788
2152.92	-35.5539	3.66501	-32.6321	3.11558	-31.1513	2.84099		2152.58	-50.2638	9.01301	-44.1651	7.79125	-40.8851	6.79428
2154.22	-35.6145	3.72623	-32.7608	3.13877	-31.1325	2.8439		2153.89	-50.4525	8.96986	-44.4528	7.68851	-40.9688	6.73248
2155.51	-35.4271	3.6795	-32.6669	3.1157	-31.2606	2.84597		2155.18	-50.12	8.94919	-44.5233	7.60949	-40.8369	6.75199
2156.81	-35.4484	3.69356	-32.6278	3.10005	-31.0954	2.83132		2156.49	-50.1661	8.86405	-44.0871	7.68861	-40.8836	6.75075
2158.11	-35.4771	3.70664	-32.5519	3.16953	-31.0671	2.8111		2157.78	-50.3109	8.84787	-44.2551	7.71005	-40.8395	6.74365
2159.42	-35.446	3.62027	-32.8025	3.03251	-31.127	2.82886		2159.09	-50.033	8.9074	-44.168	7.62787	-40.8259	6.76434
2160.72	-35.6052	3.6249	-32.5876	3.11454	-30.973	2.82969		2160.39	-50.0682	8.90846	-44.0941	7.64111	-40.8044	6.76004
2162.01	-35.5849	3.61746	-32.5025	3.09077	-30.9283	2.83582		2161.68	-50.1231	8.92728	-44.3871	7.65789	-40.8898	6.74507
2163.31	-35.391	3.63576	-32.6166	3.14078	-31.1364	2.80665		2162.99	-49.9701	8.99629	-44.1904	7.65043	-40.7164	6.73375
2164.61	-35.3644	3.63072	-32.4025	3.08299	-31.0363	2.80043		2164.28	-50.1746	8.94322	-44.084	7.66735	-40.7564	6.73843
2165.92	-35.4061	3.61849	-32.3875	3.09967	-30.9971	2.77497		2165.59	-50.2025	8.95882	-44.4632	7.7714	-40.8165	6.74005
2167.21	-35.3465	3.68618	-32.4991	3.08146	-30.9016	2.80967		2166.89	-50.1197	8.96009	-44.1573	7.77581	-40.7491	6.69217
2168.51	-35.4519	3.61577	-32.4751	3.10674	-30.9827	2.8108		2168.18	-50.1158	8.89056	-44.105	7.70097	-40.7338	6.72189
2169.81	-35.3457	3.57713	-32.4558	3.09572	-30.8914	2.79672		2169.49	-50.4308	8.94156	-44.1209	7.58853	-40.769	6.71285
2171.11	-35.2171	3.65205	-32.5043	3.05244	-31.1676	2.81736		2170.78	-49.9928	8.96112	-44.0071	7.64404	-40.8049	6.73317
2172.42	-35.177	3.56224	-32.4853	3.02603	-30.8705	2.77718		2172.09	-50.1205	8.94899	-43.9773	7.57993	-40.694	6.74523
2173.71	-35.2917	3.62599	-32.4352	3.0828	-30.8392	2.758		2173.39	-50.3419	8.84351	-44.2501	7.63367	-40.8187	6.72881
2175	-35.196	3.63586	-32.6131	3.03512	-30.9073	2.79645		2174.68	-50.471	8.99693	-44.161	7.63422	-40.8085	6.73627
2176.31	-35.3707	3.62775	-32.3988	3.05325	-30.923	2.74458		2175.99	-49.901	8.85294	-43.9169	7.64225	-40.6658	6.73554
2177.61	-35.0793	3.59298	-32.3811	3.03456	-30.7209	2.7655		2177.28	-50.4022	8.90741	-43.9423	7.64086	-40.6397	6.71756
2178.92	-35.0789	3.60601	-32.4065	3.00378	-31.0459	2.71546		2178.59	-50.0327	8.85241	-44.3298	7.6918	-40.7734	6.7214
2180.22	-35.2987	3.61096	-32.351	2.98731	-30.855	2.72859		2179.9	-49.8972	8.90914	-43.8274	7.62074	-40.6401	6.69108
2181.51	-34.9414	3.53876	-32.4516	2.94615	-30.8095	2.75275		2181.18	-49.9448	8.89036	-44.0648	7.68265	-40.6659	6.66584
2182.81	-35.1983	3.58648	-32.3809	3.11126	-30.9271	2.77781		2182.49	-49.9275	8.97053	-44.1546	7.53129	-40.6774	6.69484
2184.11	-35.0236	3.53451	-32.3804	2.95318	-30.9617	2.76438		2183.78	-49.9623	8.97975	-44.276	7.56439	-40.7068	6.69444
2185.42	-35.0302	3.56704	-32.2344	3.04075	-30.8943	2.70569		2185.09	-49.9517	8.85174	-44.0028	7.66351	-40.6817	6.65698
2186.71	-35.1386	3.50367	-32.2132	2.95257	-30.8505	2.75506		2186.39	-50.0589	8.94832	-44.1233	7.56894	-40.7411	6.67878
2188.01	-35.0239	3.58042	-32.2863	2.94946	-30.8022	2.72625		2187.68	-49.7815	8.87273	-43.969	7.58063	-40.6055	6.6736
2189.31	-34.9975	3.51949	-32.1938	2.92289	-30.8806	2.78027		2188.99	-49.8847	8.9073	-44.1321	7.57441	-40.5652	6.64754
2190.61	-34.9356	3.60221	-32.3076	3.00269	-30.8243	2.74176		2190.28	-50.0122	8.92859	-44.0892	7.62656	-40.5807	6.70846
2191.92	-35.1195	3.55947	-32.3296	2.96933	-30.7938	2.74651		2191.59	-50.1005	8.86617	-44.2151	7.58142	-40.7245	6.66403
2193.21	-34.8614	3.53271	-32.3066	2.96473	-30.6976	2.69726		2192.89	-49.9004	8.83705	-43.8286	7.57811	-40.6235	6.70545
2194.51	-34.8879	3.5333	-32.0556	2.97672	-30.7533	2.67069		2194.17	-50.152	8.79959	-43.8558	7.68369	-40.6825	6.67327
2195.81	-34.9937	3.4926	-32.2179	3.01886	-30.8241	2.66313		2195.49	-50.0721	8.89518	-44.1234	7.6294	-40.5842	6.62476
2197.1	-34.9303	3.49572	-32.1517	2.93821	-30.7651	2.70881		2196.78	-49.8402	8.85733	-44.0905	7.63396	-40.6291	6.65888
2198.4	-34.8059	3.52222	-32.2147	2.92928	-30.7207	2.73459		2198.08	-49.8296	8.88241	-44.074	7.5126	-40.6271	6.61865
2199.69	-35.004	3.55463	-32.3404	2.94472	-30.6621	2.72434		2199.37	-49.8642	8.91174	-43.8331	7.63633	-40.628	6.64635
2201	-34.9249	3.55367	-31.9856	2.94498	-30.6812	2.67357		2200.67	-49.7678	8.84842	-43.8581	7.63576	-40.4926	6.67179
2202.3	-35.0443	3.55484	-32.2763	2.97543	-30.6136	2.66945		2201.98	-49.8739	8.90647	-44.1173	7.58326	-40.5826	6.66289
2203.6	-34.8455	3.53091	-32.4317	2.9378	-30.73	2.67502		2203.27	-49.8014	8.87291	-43.9789	7.51749	-40.5402	6.70432
2204.9	-34.8642	3.5169	-31.9925	2.96905	-30.7452	2.69895		2204.58	-49.6655	8.91292	-43.9864	7.58818	-40.5171	6.71156
2206.19	-34.6384	3.50806	-32.164	2.92655	-30.6413	2.66469		2205.86	-49.7205	8.91981	-43.7825	7.54146	-40.5956	6.65371
2207.5	-34.6954	3.51412	-32.2497	2.99492	-30.7077	2.64678		2207.17	-49.8245	8.9319	-44.055	7.54252	-40.5648	6.63348
2208.81	-34.8642	3.52836	-32.0724	2.97019	-30.555	2.67508		2208.49	-49.8452	8.96923	-43.8373	7.50543	-40.5733	6.65995
2210.1	-34.8411	3.48305	-31.9708	3.02314	-30.5388	2.65045		2209.78	-50.0675	8.96646	-43.9171	7.66468	-40.5412	6.63836
2211.42	-34.8575	3.50546	-32.1443	2.9166	-30.6081	2.63715		2211.09	-50.0217	8.9147	-43.8968	7.56779	-40.5398	6.64044
2212.71	-34.8042	3.48197	-31.8948	2.87117	-30.6666	2.61928		2212.39	-49.7119	8.76098	-43.9165	7.57701	-40.497	6.65998
2214.01	-34.4887	3.47982	-32.003	2.98653	-30.5432	2.67356		2213.68	-49.6988	8.93515	-43.8165	7.57626	-40.5274	6.63802
2215.31	-34.7345	3.41631	-32.1173	2.96878	-30.6451	2.6523		2214.98	-49.7536	8.90246	-43.7927	7.56765	-40.4894	6.66012
2216.6	-34.6157	3.50611	-31.826	2.97021	-30.5186	2.63308		2216.28	-49.7999	8.87625	-43.8339	7.53946	-40.4981	6.62793
2217.92	-34.6927	3.48453	-31.9891	2.92257	-30.5581	2.65287		2217.58	-49.8844	8.85215	-43.7204	7.56684	-40.3219	6.62112
2219.22	-34.792	3.49096	-31.9039	2.95263	-30.5343	2.59558		2218.89	-49.7286	8.84202	-43.8415	7.5237	-40.4417	6.62515
2220.5	-34.7835	3.4975	-32.0257	2.93846	-30.5382	2.67005		2220.18	-49.8038	8.86524	-43.6254	7.53738	-40.4777	6.61726
2221.81	-34.5293	3.40115	-31.9615	2.89123	-30.5319	2.67555		2221.49	-49.6642	8.85982	-43.7438	7.52032	-40.4263	6.63301
2223.1	-34.5428	3.46735	-32.0376	2.83241	-30.5869	2.65958		2222.78	-49.8724	8.83398	-43.7524	7.44537	-40.4528	6.61095
2224.42	-34.6191	3.35557	-32.0951	2.80536	-30.5669	2.64631		2224.09	-49.7922	8.86695	-43.7342	7.56021	-40.4536	6.65843
2225.72	-34.57	3.43738	-31.9054	2.95964	-30.5118	2.6534		2225.39	-49.6192	8.89945	-43.9876	7.55135	-40.3869	6.60865
2227	-34.5598	3.45526	-31.8508	2.93729	-30.6142	2.67096		2226.68	-49.5539	8.91039	-43.7396	7.5329	-40.555	6.63271
2228.31	-34.5104	3.43925	-31.7829	2.86031	-30.5687	2.62785		2227.99	-49.5394	8.88633	-43.7956	7.56672	-40.474	6.6574
2229.6	-34.526	3.38766	-31.8008	2.86579	-30.4837	2.6053		2229.28	-49.4374	8.85172	-43.7529	7.45233	-40.4066	6.63801
2230.91	-34.5652	3.4243	-31.9819	2.87723	-30.4877	2.6181		2230.58	-49.5229	8.83512	-43.89	7.48142	-40.4155	6.61707
2232.2	-34.4108	3.39572	-31.9495	2.87638	-30.3867	2.66833		2231.88	-49.728	8.83576	-43.9431	7.48178	-40.4834	6.56015
2233.5	-34.4623	3.36134	-31.9194	2.87784	-30.3049	2.6596		2233.17	-49.6413	8.88442	-43.4677	7.38166	-40.3778	6.59375
2234.81	-34.5457	3.43982	-31.8111	2.84741	-30.3187	2.60986		2234.49	-49.7161	8.91528	-43.5962	7.41467	-40.3481	6.61302
2236.11	-34.5943	3.43153	-31.8856	2.81434	-30.4338	2.65922		2235.79	-49.6443	8.76911	-43.8019	7.54334	-40.4484	6.62335
2237.42	-34.422	3.40571	-31.755	2.87689	-30.4833	2.5929		2237.09	-49.7703	8.86314	-43.64	7.54169	-40.3795	6.63124
2238.72	-34.3192	3.41786	-31.8694	2.82444	-30.376	2.61777		2238.39	-49.7362	8.76624	-43.5701	7.52366	-40.5341	6.61346
2240	-34.4695	3.40107	-31.9717	2.8753	-30.4197	2.6315		2239.68	-49.5639	8.84832	-43.7547	7.53898	-40.3426	6.62035
2241.31	-34.4726	3.43542	-31.7501	2.88142	-30.406	2.58683		2240.99	-49.3516	8.76332	-43.7671	7.52094	-40.346	6.56375
2242.61	-34.3659	3.35563	-31.8651	2.92852	-30.2951	2.65023		2242.28	-49.7014	8.78228	-43.5742	7.52861	-40.416	6.58956
2243.91	-34.3274	3.37571	-31.8	2.82747	-30.4588	2.56749		2243.59	-49.5179	9.04104	-43.8382	7.44687	-40.3389	6.56832
2245.21	-34.262	3.3823	-31.7684	2.85279	-30.3226	2.58669		2244.89	-49.2194	8.94605	-43.8017	7.42607	-40.3851	6.60982
2246.5	-34.2563	3.39271	-31.8306	2.91402	-30.3158	2.58397		2246.18	-49.5239	8.91341	-43.6077	7.5247	-40.2255	6.58646
2247.81	-34.3825	3.40473	-31.8418	2.86375	-30.4598	2.60193		2247.49	-49.6568	8.83821	-43.7216	7.60142	-40.3523	6.58995
2249.11	-34.427	3.2956	-31.7778	2.81247	-30.3186	2.61466		2248.78	-49.4091	8.86117	-43.6146	7.49179	-40.3309	6.60476
2250.42	-34.1331	3.33953	-31.5636	2.86422	-30.2073	2.54023		2250.09	-49.5286	8.77661	-43.6324	7.52365	-40.3206	6.5686
2251.72	-34.4647	3.3253	-31.6556	2.85827	-30.3226	2.61177		2251.39	-49.3736	8.78118	-43.6182	7.54421	-40.2655	6.603
2253	-34.4207	3.4103	-31.7124	2.84757	-30.4026	2.56123		2252.68	-49.325	8.75686	-43.821	7.38325	-40.2623	6.58972
2254.31	-34.171	3.43947	-31.6578	2.79611	-30.3365	2.55789		2253.98	-49.4897	8.86736	-43.3788	7.4556	-40.3503	6.6183
2255.6	-34.3783	3.41678	-31.6162	2.84705	-30.3764	2.53054		2255.28	-49.4996	8.77886	-43.8117	7.50334	-40.3265	6.55798
2256.91	-34.4207	3.39692	-31.6369	2.82568	-30.3551	2.62552		2256.58	-49.2792	8.79389	-43.6905	7.47273	-40.2546	6.6088
2258.21	-34.2566	3.30566	-31.6687	2.80266	-30.3254	2.57711		2257.89	-49.4232	8.75383	-43.665	7.59533	-40.1324	6.58455
2259.5	-34.3696	3.34455	-31.775	2.87894	-30.3222	2.55293		2259.17	-49.5636	8.91547	-43.6397	7.42967	-40.3743	6.61924
2260.81	-34.1855	3.34764	-31.688	2.77748	-30.2657	2.54986		2260.49	-49.1971	8.89415	-43.5292	7.44263	-40.1676	6.57134
2262.11	-34.2916	3.30492	-31.5643	2.77515	-30.16	2.57326		2261.78	-49.1354	8.71514	-43.6298	7.43501	-40.2278	6.57953
2263.42	-34.2727	3.33175	-31.527	2.81886	-30.1882	2.59089		2263.09	-49.5846	8.81135	-43.5361	7.46842	-40.2932	6.57146
2264.71	-34.2746	3.3671	-31.6066	2.81003	-30.2901	2.55004		2264.39	-49.5496	8.844	-43.758	7.50346	-40.2322	6.55949
2266	-34.184	3.33148	-31.5167	2.75534	-30.1335	2.56461		2265.68	-49.181	8.71653	-43.5396	7.37073	-40.1515	6.56509
2267.31	-34.1598	3.28776	-31.5188	2.82005	-30.2329	2.54826		2266.99	-49.4217	8.8271	-43.761	7.52238	-40.2929	6.58856
2268.61	-34.2019	3.27468	-31.7977	2.73329	-30.2527	2.56423		2268.29	-49.2363	8.80425	-43.712	7.53187	-40.2724	6.55962
2269.92	-34.1446	3.35853	-31.6156	2.80726	-30.3278	2.59212		2269.59	-49.2015	8.75239	-43.8088	7.51032	-40.1912	6.53751
2271.22	-34.0073	3.38422	-31.6071	2.78132	-30.1658	2.58419		2270.89	-49.3701	8.85416	-43.5525	7.47402	-40.321	6.59773
2272.5	-34.0507	3.30906	-31.8034	2.79301	-30.2092	2.50848		2272.18	-49.3033	8.7622	-43.4777	7.49639	-40.2103	6.56383
2273.81	-34.0886	3.39463	-31.659	2.79352	-30.1353	2.53694		2273.49	-49.2293	8.79647	-43.5589	7.50824	-40.2057	6.57129
2275.11	-34.1347	3.29768	-31.752	2.81965	-30.2158	2.47188		2274.78	-49.5331	8.89358	-43.6854	7.53758	-40.2213	6.58291
2276.42	-34.1572	3.3138	-31.5937	2.80088	-30.2143	2.56144		2276.08	-49.3932	8.7281	-43.4904	7.48018	-40.1348	6.54063
2277.72	-34.1568	3.36756	-31.3527	2.73272	-30.153	2.54818		2277.39	-49.3192	8.79778	-43.4832	7.5078	-40.0816	6.55164
2279	-34.1171	3.34794	-31.5392	2.77599	-30.0481	2.49747		2278.68	-49.3614	8.72094	-43.5366	7.4645	-40.1441	6.55076
2280.31	-34.2495	3.34401	-31.5105	2.75236	-30.0943	2.50915		2279.99	-49.2373	8.78569	-43.6003	7.42176	-40.1777	6.58489
2281.6	-34.007	3.27194	-31.67	2.82142	-30.1481	2.5458		2281.28	-49.0874	8.77115	-43.5482	7.54373	-40.1768	6.54792
2282.91	-33.8544	3.33148	-31.5786	2.79851	-30.0968	2.51317		2282.58	-49.5101	8.81151	-43.498	7.48204	-40.1829	6.54841
2284.21	-34.1362	3.33574	-31.5987	2.77203	-30.26	2.51387		2283.89	-49.5168	8.82008	-43.3799	7.46349	-40.1499	6.57582
2285.5	-34.031	3.30928	-31.4504	2.77073	-30.1461	2.48627		2285.17	-49.1356	8.66634	-43.5779	7.40202	-40.1661	6.54877
2286.83	-33.844	3.34055	-31.5128	2.75451	-30.1237	2.47946		2286.5	-49.7954	8.90481	-43.3497	7.50063	-39.9838	6.53132
2288.14	-34.0512	3.30942	-31.557	2.74633	-30.2172	2.53829		2287.81	-49.147	8.70968	-43.5704	7.53337	-40.0553	6.51068
2289.43	-34.1564	3.27275	-31.4537	2.82265	-30.0963	2.52512		2289.11	-49.2013	8.77609	-43.7098	7.52928	-40.1165	6.52859
2290.73	-34.0245	3.23232	-31.3983	2.80293	-30.1423	2.51023		2290.41	-49.0376	8.77731	-43.3921	7.4956	-39.9883	6.58421
2292.03	-33.9793	3.30621	-31.6471	2.82757	-30.0365	2.46736		2291.71	-49.4614	8.82334	-43.3257	7.45335	-40.1194	6.53803
2293.33	-33.9962	3.24411	-31.3875	2.78187	-30.2326	2.50004		2293	-49.393	8.7762	-43.2516	7.46049	-40.1276	6.54012
2294.63	-33.9164	3.33791	-31.3487	2.79879	-30.0999	2.55825		2294.31	-49.177	8.81396	-43.2973	7.40282	-40.0908	6.53023
2295.93	-34.1337	3.28188	-31.3774	2.7179	-30.1556	2.55221		2295.6	-49.23	8.75479	-43.4582	7.46763	-40.1581	6.51528
2297.23	-34.0842	3.25763	-31.4294	2.83437	-30.1854	2.49202		2296.91	-49.2303	8.71444	-43.5457	7.35007	-40.0085	6.5597
2298.53	-33.8402	3.22849	-31.3754	2.845	-30.1219	2.50827		2298.21	-49.1536	8.8015	-43.3661	7.34636	-40.064	6.49481
2299.83	-33.9595	3.30539	-31.3843	2.66223	-30.1093	2.48318		2299.51	-49.3386	8.69151	-43.4524	7.45953	-40.0453	6.52096
2301.14	-33.877	3.23268	-31.637	2.62993	-30.0898	2.49482		2300.81	-49.2893	8.78018	-43.4613	7.41958	-40.0328	6.52821
2302.43	-33.7151	3.17869	-31.1789	2.73559	-30.0781	2.4946		2302.11	-48.9967	8.75157	-43.4354	7.38744	-40.0148	6.49552
2303.73	-33.9987	3.27034	-31.436	2.7607	-30.007	2.54421		2303.41	-48.9247	8.68577	-43.4252	7.41154	-40.0746	6.53296
2305.03	-33.8592	3.2562	-31.4117	2.67866	-30.0691	2.52315		2304.71	-49.2035	8.80166	-43.5366	7.38421	-40.0371	6.54578
2306.33	-33.6792	3.25897	-31.4276	2.69078	-30.0629	2.49692		2306	-49.0937	8.73516	-43.4083	7.4763	-39.949	6.53145
2307.64	-33.8561	3.28815	-31.4803	2.69628	-30.0551	2.51851		2307.31	-49.2221	8.76909	-43.5014	7.39515	-40.1794	6.56632
2308.93	-33.8001	3.24383	-31.4925	2.73773	-30.0585	2.44817		2308.61	-49.1906	8.77721	-43.3161	7.41284	-40.113	6.49506
2310.23	-33.9534	3.28312	-31.2478	2.76605	-30.1034	2.4932		2309.91	-49.126	8.69789	-43.2595	7.36476	-40.0442	6.54979
2311.53	-33.7837	3.24441	-31.1833	2.75199	-29.9775	2.49855		2311.21	-49.1111	8.66874	-43.3348	7.38374	-40.0456	6.49955
2312.82	-33.9161	3.20672	-31.3145	2.70693	-30.0211	2.44683		2312.5	-49.4436	8.68807	-43.3249	7.3623	-39.9824	6.50065
2314.13	-33.8517	3.26072	-31.2146	2.72163	-30.0452	2.48542		2313.81	-49.1395	8.75674	-43.1664	7.39337	-40.0047	6.52884
2315.43	-33.6871	3.28767	-31.2551	2.72363	-30.0502	2.43557		2315.09	-49.2653	8.73051	-43.4096	7.44686	-39.9336	6.47373
2316.73	-33.7078	3.29478	-31.2936	2.69392	-30.0417	2.47846		2316.41	-49.1667	8.72914	-43.4684	7.47163	-40.0931	6.48747
2318.03	-33.799	3.19104	-31.3366	2.67931	-30.0197	2.48529		2317.71	-49.1695	8.75759	-43.4219	7.44752	-40.0557	6.55353
2319.33	-33.785	3.24073	-31.3614	2.68343	-29.8694	2.4438		2319	-48.8346	8.75458	-43.3507	7.39212	-39.9083	6.54135
2320.64	-33.7199	3.20886	-31.4044	2.66482	-29.9876	2.46415		2320.31	-49.3158	8.6679	-43.6838	7.37389	-40.0572	6.46552
2321.93	-33.762	3.23941	-31.4084	2.69867	-30.0102	2.45591		2321.61	-48.8736	8.67743	-43.3079	7.40929	-40.064	6.4819
2323.23	-33.7687	3.22776	-31.2261	2.7229	-29.9047	2.42256		2322.91	-49.024	8.77182	-43.2396	7.47703	-39.95	6.5172
2324.53	-33.7989	3.23877	-31.1676	2.69996	-29.8694	2.47346		2324.21	-49.0954	8.67217	-43.4074	7.37276	-40.0624	6.49384
2325.83	-33.7942	3.26433	-31.3744	2.72667	-29.9086	2.42788		2325.5	-48.9851	8.72332	-43.2068	7.36153	-40.0034	6.50848
2327.14	-33.6347	3.24924	-31.3118	2.63194	-29.9679	2.44433		2326.81	-49.0586	8.63754	-43.5291	7.31131	-39.8925	6.5002
2328.44	-33.7798	3.20749	-31.3321	2.70413	-29.9412	2.47938		2328.11	-49.5604	8.83932	-43.2517	7.43476	-40.1027	6.51934
2329.74	-33.6971	3.22941	-31.2189	2.65838	-29.9071	2.42911		2329.42	-49.2805	8.68515	-43.0951	7.49471	-39.9251	6.54805
2331.04	-33.768	3.21257	-31.0835	2.67285	-29.787	2.49193		2330.71	-49.0776	8.68572	-43.2732	7.45737	-39.9514	6.53947
2332.33	-33.8301	3.18717	-31.1397	2.69977	-29.8765	2.42145		2332.01	-48.7128	8.78234	-43.4251	7.38625	-39.943	6.50146
2333.64	-33.6935	3.2344	-31.3322	2.66017	-29.9506	2.45782		2333.31	-49.1518	8.83402	-43.3047	7.37057	-39.9651	6.48968
2334.93	-33.5122	3.24915	-31.0784	2.61267	-29.9025	2.43664		2334.61	-48.7744	8.66525	-43.306	7.38015	-39.8299	6.4783
2336.24	-33.7853	3.21769	-31.226	2.70245	-29.8872	2.40158		2335.92	-49.4184	8.87409	-43.3237	7.50556	-40.0064	6.51033
2337.54	-33.6941	3.22357	-31.2032	2.69479	-29.8129	2.43246		2337.21	-48.9966	8.75918	-43.3177	7.35687	-39.9356	6.4847
2338.83	-33.7231	3.15039	-30.9188	2.75869	-29.7763	2.46549		2338.51	-48.6519	8.63115	-43.3963	7.40685	-39.8383	6.47111
2340.15	-33.6352	3.1701	-31.0484	2.65395	-29.8756	2.41613		2339.81	-49.5592	8.83925	-43.3767	7.39859	-39.9853	6.46585
2341.44	-33.8182	3.18911	-31.432	2.65517	-29.8965	2.43457		2341.11	-49.0962	8.83963	-43.2905	7.3785	-39.9533	6.47274
2342.74	-33.5538	3.18901	-31.3058	2.70101	-29.907	2.42998		2342.42	-48.9205	8.75275	-43.1688	7.44673	-39.8711	6.54693
2344.04	-33.6178	3.15119	-31.2007	2.65722	-29.8055	2.43093		2343.71	-49.0311	8.68089	-43.2048	7.35011	-39.9191	6.46352
2345.33	-33.6903	3.21904	-31.1878	2.7416	-29.8052	2.41117		2345.01	-48.9933	8.60826	-43.137	7.36228	-39.9455	6.44944
2346.65	-33.5441	3.17477	-31.2377	2.62668	-29.8593	2.42565		2346.32	-49.2535	8.83337	-42.9684	7.42558	-39.8509	6.42962
2347.94	-33.4832	3.26025	-31.022	2.62747	-29.7782	2.40353		2347.62	-48.7192	8.6558	-43.3808	7.34238	-39.9386	6.49884
2349.25	-33.4839	3.20261	-31.0881	2.6966	-29.9961	2.43021		2348.93	-49.392	8.86644	-43.0935	7.43112	-39.9451	6.49377
2350.55	-33.4827	3.14333	-31.1969	2.65354	-29.8325	2.41602		2350.23	-48.9194	8.66249	-43.2238	7.36574	-39.8594	6.45885
2351.84	-33.5366	3.12382	-30.8876	2.68931	-29.8587	2.35949		2351.52	-49.2007	8.85279	-43.2277	7.40423	-39.8773	6.46348
2353.15	-33.6597	3.15169	-31.1805	2.60019	-29.7862	2.39059		2352.82	-49.0176	8.7158	-43.1373	7.36309	-39.8281	6.48397
2354.44	-33.5477	3.13395	-31.0206	2.66002	-29.7122	2.42207		2354.12	-48.8128	8.69308	-43.1321	7.35191	-39.9083	6.45166
2355.74	-33.5139	3.1688	-31.0044	2.72108	-29.7335	2.34385		2355.42	-48.9105	8.76636	-43.1321	7.39277	-39.7219	6.47202
2357.04	-33.5654	3.14526	-31.0539	2.58122	-29.8413	2.43845		2356.72	-48.7929	8.79787	-43.0912	7.37183	-39.9902	6.4626
2358.33	-33.5611	3.2241	-31.1409	2.67001	-29.8253	2.38031		2358.01	-48.9562	8.64729	-43.1229	7.2798	-39.9104	6.44578
2359.65	-33.4569	3.178	-31.0773	2.66062	-29.7659	2.3666		2359.32	-49.233	8.87707	-42.9965	7.33501	-39.6939	6.47057
2360.94	-33.574	3.13046	-30.9524	2.57867	-29.8015	2.40328		2360.61	-48.9523	8.6452	-43.2722	7.35723	-39.8885	6.48408
2362.25	-33.5556	3.18075	-31.1877	2.65561	-29.8589	2.44698		2361.92	-49.216	8.83059	-43.3119	7.36626	-39.8199	6.47248
2363.55	-33.4579	3.24196	-30.9306	2.58254	-29.7458	2.40722		2363.22	-48.8648	8.61389	-42.9853	7.34927	-39.8406	6.44971
2364.84	-33.5066	3.14202	-31.0889	2.67064	-29.6662	2.40646		2364.52	-49.2096	8.8072	-42.8834	7.3702	-39.8544	6.45701
2366.15	-33.4483	3.15413	-31.2547	2.60431	-29.7426	2.36498		2365.82	-48.7001	8.65065	-43.0843	7.28149	-39.7975	6.45738
2367.45	-33.6301	3.22422	-31.124	2.6595	-29.6837	2.39428		2367.12	-49.3661	8.74854	-42.8695	7.32325	-39.8485	6.43651
2368.75	-33.4372	3.1979	-31.1435	2.6582	-29.701	2.37575		2368.43	-48.8272	8.56906	-42.8694	7.23212	-39.857	6.4534
2370.07	-33.3839	3.15259	-31.0033	2.69995	-29.7082	2.3832		2369.73	-49.0812	8.80767	-43.0033	7.39167	-39.7589	6.47531
2371.35	-33.6058	3.17434	-31.1064	2.60213	-29.7266	2.38295		2371.03	-48.6103	8.62371	-42.819	7.47223	-39.7842	6.44838
2372.67	-33.5714	3.14998	-31.2242	2.59393	-29.7344	2.37867		2372.34	-49.1788	8.82157	-43.1634	7.2796	-39.7423	6.4041
2373.97	-33.4909	3.16972	-31.0565	2.56318	-29.6998	2.36498		2373.64	-48.6782	8.54599	-43.0041	7.27464	-39.7865	6.44695
2375.26	-33.3217	3.12201	-31.0368	2.65534	-29.6586	2.36937		2374.94	-49.0546	8.8307	-42.7166	7.34137	-39.753	6.43498
2376.58	-33.4371	3.15528	-31.1114	2.60393	-29.6865	2.37726		2376.24	-48.5645	8.68894	-43.1259	7.29945	-39.7696	6.43894
2377.86	-33.4949	3.11117	-31.2398	2.66802	-29.6333	2.39526		2377.54	-48.6828	8.68932	-43.0196	7.41496	-39.8927	6.4886
2379.17	-33.4475	3.17736	-31.0083	2.65203	-29.8157	2.39736		2378.84	-48.4314	8.72682	-43.1328	7.29089	-39.7775	6.45551
2380.47	-33.5199	3.17441	-30.8217	2.64781	-29.7459	2.3671		2380.15	-48.8138	8.66831	-42.9613	7.36958	-39.7093	6.47739
2381.76	-33.4469	3.20027	-30.8587	2.62342	-29.7174	2.37274		2381.44	-48.7525	8.58021	-43.0097	7.3884	-39.7767	6.48261
2383.07	-33.5222	3.12864	-31.0108	2.63165	-29.5828	2.34105		2382.74	-49.1717	8.79588	-43.0476	7.34418	-39.6867	6.43594
2384.36	-33.3779	3.15449	-31.0605	2.58837	-29.7166	2.37262		2384.04	-48.8055	8.56424	-42.8741	7.39249	-39.6796	6.43466
2385.67	-33.3912	3.14067	-30.9678	2.56815	-29.7087	2.36122		2385.34	-49.356	8.7944	-43.0193	7.3297	-39.822	6.45723
2386.97	-33.2623	3.10038	-30.971	2.57146	-29.7709	2.36388		2386.64	-48.6453	8.50149	-43.0445	7.37	-39.6908	6.42571
2388.26	-33.3237	3.12264	-30.7551	2.56166	-29.6981	2.3372		2387.94	-49.1745	8.78395	-42.8091	7.35366	-39.5791	6.41348
2389.57	-33.148	3.13751	-31.1301	2.59372	-29.8032	2.3288		2389.24	-48.6818	8.60567	-42.9729	7.31428	-39.7774	6.43299
2390.87	-33.3136	3.07921	-30.9908	2.65895	-29.674	2.35572		2390.54	-48.9741	8.77218	-43.1304	7.41128	-39.757	6.4321
2392.17	-33.3762	3.1104	-30.7773	2.62485	-29.626	2.34234		2391.84	-48.6837	8.64075	-42.7859	7.31312	-39.6698	6.42028
2393.48	-33.2955	3.12904	-30.9873	2.61874	-29.707	2.33858		2393.15	-48.9871	8.78363	-42.845	7.3404	-39.7314	6.43158
2394.78	-33.3623	3.0791	-31.0644	2.55607	-29.6252	2.29623		2394.45	-48.6737	8.6868	-43.0295	7.35699	-39.7216	6.41506
2396.08	-33.2033	3.08734	-31.194	2.63019	-29.6039	2.39155		2395.75	-48.4723	8.69818	-43.0121	7.35804	-39.6045	6.43218
2397.39	-33.3433	3.11045	-30.6661	2.59417	-29.595	2.33485		2397.06	-48.4407	8.59425	-43.0528	7.33748	-39.8321	6.39009
2398.68	-33.3473	3.08754	-30.8348	2.61251	-29.5824	2.38506		2398.36	-49.1435	8.85235	-42.8617	7.30445	-39.7566	6.44049
2399.99	-33.2445	3.08807	-30.7882	2.61671	-29.4467	2.36666		2399.66	-48.6178	8.59204	-42.9766	7.40039	-39.7624	6.43019
2401.3	-33.2855	3.106	-30.6996	2.57069	-29.5037	2.32545		2400.97	-49.1864	8.71584	-42.9126	7.31625	-39.6776	6.43448
2402.6	-33.2064	3.12353	-30.9116	2.59625	-29.6439	2.32694		2402.26	-48.7977	8.57914	-43.024	7.31379	-39.7192	6.38595
2403.92	-33.3361	3.07943	-30.968	2.60425	-29.6108	2.35547		2403.58	-48.9717	8.82921	-42.9849	7.30699	-39.6134	6.39658
2405.21	-33.3167	3.10566	-30.9517	2.5697	-29.5659	2.33373		2404.89	-48.4169	8.6291	-43.0958	7.32944	-39.678	6.44037
2406.51	-33.2413	3.14407	-30.7981	2.60752	-29.5146	2.27427		2406.18	-48.9873	8.73481	-42.9963	7.39289	-39.6267	6.42253
2407.82	-33.1414	3.03753	-30.794	2.66301	-29.663	2.36832		2407.49	-48.5635	8.70189	-42.8698	7.2602	-39.5843	6.40267
2409.11	-33.1154	3.15265	-30.8194	2.6088	-29.6059	2.36088		2408.79	-48.3733	8.5491	-42.9558	7.22687	-39.6217	6.42173
2410.43	-33.3465	3.05739	-30.8423	2.60696	-29.4932	2.34163		2410.1	-49.0552	8.74648	-42.7673	7.39073	-39.7113	6.37086
2411.73	-33.2848	3.0721	-30.8133	2.57189	-29.512	2.34742		2411.4	-48.2923	8.55603	-43.1469	7.30842	-39.6076	6.39197
2413.02	-33.0635	3.05845	-30.5913	2.56415	-29.6439	2.3359		2412.7	-49.2155	8.74656	-42.9979	7.28589	-39.6332	6.43219
2414.32	-33.2135	3.08904	-30.9078	2.47759	-29.6618	2.33299		2414	-48.4562	8.53694	-42.8033	7.33764	-39.5726	6.43033
2415.64	-33.2854	3.00214	-30.859	2.59489	-29.4792	2.33445		2415.31	-49.1298	8.74889	-42.9049	7.29003	-39.6535	6.37998
2416.93	-33.2407	3.01008	-30.913	2.53066	-29.4568	2.37498		2416.6	-48.4612	8.58553	-42.6891	7.30096	-39.5756	6.38336
2418.24	-33.2693	3.0426	-31.053	2.57869	-29.4997	2.33055		2417.92	-49.1147	8.71092	-42.7811	7.33043	-39.546	6.40091
2419.54	-33.0569	3.11211	-30.6068	2.57937	-29.4458	2.33947		2419.21	-48.3912	8.66563	-42.9808	7.35608	-39.6149	6.41564
2420.83	-33.1773	3.0579	-30.764	2.53998	-29.4599	2.32518		2420.51	-48.925	8.75862	-42.6187	7.26976	-39.5873	6.42356
2422.14	-33.2025	3.08644	-30.8471	2.51479	-29.5704	2.39105		2421.81	-48.726	8.67149	-43.0364	7.32925	-39.6636	6.38581
2423.43	-33.0648	3.13014	-30.7696	2.65814	-29.4915	2.3949		2423.11	-48.3593	8.51441	-42.8872	7.29969	-39.693	6.36228
2424.74	-33.1682	3.02499	-30.7607	2.51852	-29.521	2.2848		2424.42	-48.9545	8.78161	-42.614	7.3192	-39.5014	6.4357
2426.04	-33.1013	3.06517	-30.8231	2.48594	-29.5186	2.30061		2425.71	-48.4782	8.64602	-43.07	7.40236	-39.6493	6.38686
2427.33	-33.0438	3.0359	-30.8013	2.54413	-29.4531	2.3708		2427.01	-48.9443	8.75284	-42.7832	7.27975	-39.5792	6.38699
2428.64	-33.0674	2.99545	-30.8136	2.51215	-29.4686	2.32201		2428.31	-48.4688	8.69281	-42.6343	7.24439	-39.6657	6.41586
2429.93	-33.0379	3.01057	-30.7789	2.51552	-29.4421	2.31259		2429.61	-48.5159	8.54124	-42.8183	7.33262	-39.5811	6.39899
2431.24	-33.0438	3.07045	-30.6565	2.56517	-29.5446	2.32305		2430.91	-48.9558	8.73674	-42.7677	7.25283	-39.596	6.3808
2432.53	-32.97	3.07903	-30.6908	2.5551	-29.5385	2.28394		2432.21	-48.2926	8.6161	-42.738	7.30695	-39.5855	6.39308
2433.83	-32.9975	3.10303	-30.611	2.59018	-29.4839	2.3606		2433.51	-49.0175	8.73657	-42.977	7.29441	-39.6573	6.38204
2435.13	-33.0709	3.08778	-30.6209	2.44492	-29.5244	2.28295		2434.8	-48.4382	8.44795	-42.7749	7.31294	-39.5825	6.36672
2436.43	-33.0958	2.99829	-30.6035	2.52922	-29.4239	2.29942		2436.11	-48.7256	8.68709	-42.8733	7.35221	-39.5155	6.38202
2437.73	-33.0891	3.03514	-30.487	2.58912	-29.403	2.28264		2437.41	-48.5835	8.56718	-42.8439	7.32444	-39.643	6.40773
2439.04	-33.0374	3.05965	-30.4972	2.53433	-29.4812	2.30024		2438.71	-48.7677	8.77732	-43.107	7.23836	-39.513	6.35541
2440.33	-33.1401	3.06092	-30.688	2.58804	-29.4816	2.34845		2440	-48.6442	8.52206	-42.8258	7.2564	-39.5365	6.35196
2441.65	-33.1573	3.07167	-30.7501	2.59271	-29.3311	2.33584		2441.32	-48.8444	8.72315	-42.9116	7.2908	-39.6094	6.39047
2442.94	-33.0722	3.06266	-30.8159	2.55203	-29.4099	2.25037		2442.61	-48.358	8.5925	-42.7925	7.2499	-39.6186	6.38563
2444.25	-33.0156	3.01989	-30.6821	2.58757	-29.3538	2.34896		2443.92	-48.813	8.6572	-42.7002	7.2919	-39.536	6.32137
2445.56	-32.9648	3.01904	-30.7192	2.49838	-29.4925	2.27872		2445.23	-49.0176	8.69912	-42.7664	7.26567	-39.5191	6.37579
2446.85	-33.0911	3.03968	-30.8268	2.53049	-29.5644	2.26924		2446.53	-48.4985	8.58125	-42.7695	7.32657	-39.5516	6.38121
2448.16	-33.0284	3.0373	-30.5573	2.55867	-29.5197	2.32934		2447.83	-48.7559	8.75699	-42.671	7.2151	-39.5065	6.33268
2449.47	-32.758	3.04617	-30.5577	2.5258	-29.4146	2.3032		2449.15	-48.3005	8.48697	-42.7367	7.13084	-39.4498	6.35001
2450.76	-32.9752	3.04593	-30.8155	2.57615	-29.496	2.2993		2450.44	-48.7548	8.74219	-42.8445	7.18941	-39.5808	6.3994
2452.08	-32.9422	3.02996	-30.6526	2.55892	-29.427	2.29001		2451.74	-48.2669	8.57015	-42.7693	7.27297	-39.5641	6.32672
2453.39	-32.9191	3.01922	-30.5623	2.5197	-29.3578	2.29548		2453.07	-48.6654	8.67134	-42.7532	7.25749	-39.4534	6.38212
2454.68	-32.9787	3.00594	-30.7126	2.49501	-29.6106	2.32743		2454.35	-48.438	8.43966	-42.8936	7.20168	-39.6195	6.37411
2455.99	-33.0617	3.01558	-30.5998	2.46234	-29.4282	2.23768		2455.66	-48.7762	8.69948	-42.4963	7.32918	-39.5276	6.36334
2457.29	-32.9775	2.97257	-30.563	2.50785	-29.3369	2.23946		2456.97	-48.3508	8.57344	-42.4603	7.26115	-39.4591	6.3272
2458.6	-33.0932	3.09321	-30.7244	2.5477	-29.3917	2.2939		2458.27	-48.8974	8.67785	-42.7564	7.27835	-39.4989	6.37299
2459.91	-33.1354	3.03975	-30.5255	2.41844	-29.4508	2.35517		2459.58	-48.3714	8.56972	-42.7227	7.33852	-39.4688	6.42724
2461.22	-32.9657	2.98993	-30.5606	2.55613	-29.3362	2.27038		2460.89	-48.6097	8.71265	-42.6109	7.2012	-39.4781	6.38206
2462.5	-33.1626	3.02149	-30.6506	2.44946	-29.3961	2.27748		2462.18	-48.3055	8.54231	-42.7096	7.2411	-39.5005	6.355
2463.82	-33.0157	3.02597	-30.7135	2.47407	-29.4388	2.32082		2463.49	-48.7624	8.70471	-42.8758	7.2519	-39.5085	6.34664
2465.11	-32.9354	3.0249	-30.588	2.53505	-29.3453	2.26789		2464.79	-48.4079	8.52449	-42.779	7.25452	-39.4817	6.38218
2466.42	-32.844	3.02577	-30.3971	2.51475	-29.2257	2.26185		2466.09	-48.798	8.6776	-42.7522	7.20841	-39.4845	6.37087
2467.73	-32.9727	2.9704	-30.7537	2.51053	-29.4828	2.28562		2467.41	-48.6742	8.53444	-42.7229	7.29037	-39.4817	6.36555
2469.04	-32.9737	2.95403	-30.7228	2.53548	-29.2802	2.27778		2468.71	-48.5878	8.67676	-42.4003	7.25207	-39.4226	6.38917
2470.33	-32.8044	2.99168	-30.3987	2.5684	-29.1349	2.2777		2470	-48.5765	8.56406	-42.7497	7.23371	-39.5178	6.35004
2471.65	-32.6004	2.9996	-30.3451	2.47281	-28.9838	2.25034		2471.31	-48.7214	8.67448	-42.6514	7.19607	-39.2909	6.4085
2472.93	-32.6911	3.03162	-30.2476	2.46488	-28.9179	2.29156		2472.61	-48.0544	8.54835	-42.3598	7.27276	-39.165	6.36279
2474.25	-32.6267	3.01674	-30.1043	2.39626	-28.9457	2.29694		2473.92	-48.6806	8.68658	-42.2628	7.2797	-39.2117	6.36632
2475.56	-32.6447	3.00229	-30.2183	2.49198	-28.9639	2.28217		2475.23	-48.3074	8.52177	-42.4695	7.21289	-39.3018	6.36716
2476.86	-32.5116	3.01378	-30.0537	2.48749	-29.0073	2.24794		2476.54	-48.5468	8.64623	-42.1564	7.22776	-39.1641	6.39416
2478.17	-32.6911	3.03122	-30.1001	2.48139	-28.9183	2.25679		2477.84	-48.5736	8.71614	-42.5281	7.21433	-39.1756	6.3621
2479.47	-32.6663	3.008	-30.1559	2.54007	-28.8468	2.26708		2479.14	-48.1651	8.4551	-42.4319	7.23079	-39.1893	6.35161
2480.76	-32.5835	2.97379	-30.194	2.51786	-28.9178	2.25263		2480.44	-48.604	8.72273	-42.413	7.2492	-39.0871	6.32491
2482.07	-32.4931	2.98154	-30.1962	2.46246	-28.9065	2.26449		2481.74	-48.2177	8.51196	-42.3485	7.17787	-39.1233	6.34697
2483.37	-32.5568	2.95436	-30.3237	2.56343	-28.9565	2.29259		2483.04	-48.5695	8.62965	-42.2826	7.28886	-39.0452	6.31464
2484.67	-32.6533	2.99295	-29.9658	2.56906	-28.9819	2.27767		2484.34	-48.4846	8.6407	-42.5143	7.2008	-39.1701	6.36928
2485.99	-32.4978	3.00974	-30.1127	2.5152	-28.9673	2.27265		2485.66	-48.6604	8.61682	-42.4754	7.2159	-39.1386	6.31008
2487.29	-32.6861	2.91386	-30.03	2.45761	-28.7927	2.22985		2486.97	-48.3884	8.6585	-42.3479	7.24686	-39.1019	6.36631
2488.6	-32.5532	3.0129	-30.1079	2.43334	-28.9067	2.23998		2488.27	-48.3812	8.62461	-42.2309	7.24968	-39.1396	6.32089
2489.92	-32.6094	3.00391	-30.2866	2.53149	-29.0815	2.30286		2489.59	-48.3644	8.66335	-42.137	7.20771	-39.077	6.31601
2491.22	-32.4267	2.97311	-30.0606	2.48225	-28.9674	2.26894		2490.9	-48.3385	8.70862	-42.1774	7.21952	-39.0325	6.33704
2492.51	-32.5382	2.99934	-30.3725	2.45259	-28.8958	2.22224		2492.19	-47.8057	8.48033	-42.2426	7.22133	-38.9982	6.35487
2493.82	-32.7101	2.95728	-30.0084	2.4367	-28.9063	2.25452		2493.5	-48.2224	8.66666	-42.3388	7.35094	-39.0337	6.36246
2495.11	-32.5454	2.93373	-30.0371	2.50064	-28.9024	2.23088		2494.79	-47.8955	8.54413	-42.3416	7.28433	-39.0733	6.32402
2496.42	-32.5473	2.9752	-30.0467	2.44913	-28.9451	2.25697		2496.1	-48.3668	8.71499	-42.2576	7.26102	-39.0692	6.28135
2497.73	-32.4879	2.96252	-30.1805	2.45859	-28.8284	2.26033		2497.41	-47.9645	8.50627	-42.5582	7.21972	-39.0753	6.33977
2499.03	-32.3468	2.95747	-30.1085	2.46132	-28.8037	2.24925		2498.71	-48.485	8.71559	-42.3183	7.22805	-39.1127	6.32583
2500.33	-32.4666	3.02852	-30.1458	2.49488	-28.952	2.24978		2500	-47.971	8.45564	-42.5056	7.29185	-39.0939	6.35565
2501.65	-32.5603	2.92591	-30.0601	2.45879	-28.9289	2.18504		2501.31	-48.6408	8.71769	-42.2825	7.27728	-39.113	6.36974
2502.93	-32.362	3.00648	-30.1308	2.45457	-28.8958	2.22565		2502.61	-48.0948	8.48092	-42.3128	7.22549	-39.1009	6.29745
2504.24	-32.3327	2.93366	-29.9021	2.5626	-28.9774	2.27711		2503.92	-48.6604	8.70245	-42.3094	7.25775	-38.9904	6.32096
2505.55	-32.4121	2.93971	-30.0763	2.46081	-28.9264	2.20688		2505.23	-48.1442	8.51448	-42.3113	7.20762	-39.0518	6.31595
2506.84	-32.5549	2.96661	-30.0237	2.47016	-28.8661	2.22044		2506.52	-48.6003	8.76053	-42.2627	7.18619	-39.0922	6.30745
2508.16	-32.4188	2.93801	-29.9064	2.46108	-28.8848	2.28699		2507.83	-48.1767	8.46819	-42.4146	7.24628	-39.0477	6.33747
2509.48	-32.5776	2.99468	-30.1393	2.4679	-28.9366	2.29894		2509.15	-48.581	8.61861	-42.5915	7.14443	-39.0688	6.31793
2510.78	-32.4292	3.00306	-30.2348	2.46168	-28.7803	2.23077		2510.46	-48.4722	8.68041	-42.489	7.25272	-39.0925	6.32774
2512.09	-32.5487	2.94357	-30.2167	2.52986	-28.7314	2.25858		2511.76	-48.0594	8.51821	-42.2876	7.21338	-39.0458	6.28783
2513.41	-32.5896	2.93703	-30.1706	2.42878	-28.7823	2.19026		2513.08	-48.5135	8.71711	-42.5446	7.21329	-39.0616	6.33928
2514.7	-32.3701	2.98876	-29.9815	2.48786	-28.8422	2.17042		2514.38	-48.0309	8.42711	-42.3842	7.1961	-39.027	6.33516
2516	-32.3741	2.94425	-30.0097	2.4789	-28.7588	2.26202		2515.68	-48.5054	8.66034	-42.2055	7.148	-39.013	6.34859
2517.32	-32.5198	2.9782	-30.0733	2.50757	-28.8361	2.25148		2516.99	-48.6213	8.64292	-42.3243	7.16455	-39.1175	6.31874
2518.62	-32.585	2.89958	-30.0852	2.48763	-28.8181	2.21824		2518.29	-48.5182	8.67658	-42.1715	7.18813	-39.0254	6.32916
2519.92	-32.4635	2.98753	-30.0425	2.51627	-28.8958	2.19307		2519.59	-47.9708	8.52657	-42.2113	7.15918	-39.0997	6.34625
2521.24	-32.4564	2.93082	-30.1788	2.47091	-28.8518	2.27351		2520.91	-48.379	8.69232	-42.1278	7.23495	-39.1101	6.33564
2522.53	-32.3394	2.98243	-29.9564	2.46545	-28.9047	2.24265		2522.21	-47.9694	8.60669	-42.3242	7.22881	-39.0764	6.30475
2523.83	-32.4458	2.96335	-30.2	2.47637	-28.8627	2.21794		2523.51	-48.5259	8.67785	-42.2129	7.15781	-38.9959	6.28191
2525.15	-32.2958	2.90805	-29.9324	2.46201	-28.8203	2.18016		2524.81	-48.0002	8.5128	-42.256	7.2121	-38.9495	6.33169
2526.44	-32.3961	2.97603	-30.0237	2.41786	-28.7935	2.27648		2526.12	-48.6321	8.63372	-42.2347	7.21449	-39.0125	6.31156
2527.75	-32.2899	2.90424	-30.1166	2.54385	-28.8209	2.25782		2527.43	-48.3708	8.61954	-42.3305	7.19115	-38.9931	6.31893
2529.07	-32.4214	2.97468	-29.9369	2.41002	-28.8496	2.22463		2528.74	-48.6198	8.73353	-42.3393	7.18992	-39.0474	6.27728
2530.36	-32.3749	2.97529	-30.0275	2.38866	-28.7829	2.24177		2530.04	-48.0428	8.55431	-42.4176	7.14896	-39.0181	6.30521
2531.66	-32.3415	2.90538	-30.0516	2.42327	-28.8612	2.22771		2531.34	-48.4097	8.67213	-42.3005	7.19959	-39.0977	6.29409
2532.97	-32.3531	2.88699	-29.964	2.49855	-28.7361	2.24843		2532.64	-48.1937	8.53473	-42.2695	7.27548	-39.027	6.28178
2534.26	-32.4137	2.94578	-29.9624	2.4175	-28.8597	2.23724		2533.94	-48.556	8.68009	-42.3539	7.17665	-38.9714	6.30703
2535.58	-32.3404	2.9088	-30.0581	2.40521	-28.834	2.22627		2535.24	-48.0423	8.45709	-42.1233	7.22263	-39.0809	6.29753
2536.88	-32.2498	2.89581	-29.9541	2.45316	-28.7831	2.25473		2536.56	-48.544	8.65981	-42.224	7.24692	-39.0242	6.2911
2538.18	-32.4761	2.91951	-29.9934	2.4288	-28.838	2.2288		2537.85	-48.3675	8.61717	-42.4017	7.13738	-39.1095	6.31836
2539.5	-32.3966	2.9463	-29.9645	2.40691	-28.7383	2.24559		2539.16	-48.4636	8.68939	-42.0567	7.24138	-39.0288	6.26694
2540.81	-32.3814	2.86127	-30.021	2.45121	-28.747	2.24994		2540.48	-48.2622	8.47324	-42.125	7.2201	-39.0331	6.29016
2542.11	-32.2244	2.87471	-29.9393	2.42168	-28.806	2.16279		2541.79	-48.5395	8.63175	-42.3293	7.17852	-38.9826	6.29867
2543.42	-32.3906	2.88899	-30.1996	2.47458	-28.733	2.22572		2543.09	-48.4958	8.66404	-42.26	7.27926	-39.0391	6.28769
2544.74	-32.406	2.90992	-29.825	2.40473	-28.8021	2.20909		2544.41	-48.433	8.69265	-42.2608	7.11285	-39.0741	6.30834
2546.03	-32.4072	2.90208	-29.9614	2.43769	-28.7817	2.19014		2545.71	-48.1656	8.4721	-42.1152	7.15044	-38.9983	6.26101
2547.33	-32.2645	2.93014	-30.215	2.42689	-28.7316	2.27119		2547.01	-48.5693	8.64383	-42.4255	7.08145	-38.9784	6.2869
2548.64	-32.2497	2.84762	-30.2471	2.45904	-28.7073	2.22922		2548.31	-48.4905	8.66389	-41.925	7.1418	-39.0924	6.28222
2549.94	-32.3584	2.89777	-30.0403	2.41189	-28.6952	2.18248		2549.61	-48.4914	8.69826	-42.0522	7.15832	-38.9951	6.30138
2551.24	-32.3867	2.83741	-29.8879	2.33348	-28.7431	2.21171		2550.92	-48.0908	8.47816	-42.0896	7.12735	-39.08	6.24033
2552.56	-32.2361	2.88481	-29.9581	2.44281	-28.8016	2.19908		2552.23	-48.3604	8.60139	-42.1716	7.14143	-38.9784	6.30122
2553.85	-32.265	2.85807	-30.0893	2.39605	-28.6597	2.19009		2553.53	-48.3974	8.60986	-42.3163	7.15989	-38.9962	6.29643
2555.16	-32.299	2.95409	-29.8575	2.44574	-28.7776	2.24514		2554.83	-48.4294	8.59401	-42.05	7.16693	-39	6.27757
2556.48	-32.313	2.9379	-30.0416	2.45877	-28.7506	2.21155		2556.15	-48.2659	8.60004	-42.1984	7.18617	-38.9336	6.25415
2557.79	-32.52	2.88228	-30.0049	2.34881	-28.772	2.21382		2557.47	-48.3351	8.56634	-41.9288	7.14686	-38.9607	6.29198
2559.1	-32.4383	2.97004	-30.0405	2.38848	-28.7417	2.18454		2558.77	-48.1871	8.55596	-42.0677	7.19251	-38.9413	6.29635
2560.41	-32.2673	2.86994	-29.97	2.44308	-28.7106	2.16327		2560.08	-48.0816	8.61381	-42.2279	7.12217	-38.9906	6.29116
2561.72	-32.3311	2.87965	-30.018	2.40451	-28.8395	2.19018		2561.4	-48.0965	8.63953	-41.9197	7.14247	-38.9574	6.26804
2563.01	-32.3219	2.86305	-30.0021	2.42681	-28.7154	2.21495		2562.69	-48.1089	8.57656	-42.2091	7.19132	-38.9393	6.30185
2564.32	-32.113	2.91371	-29.9897	2.43899	-28.5727	2.18515		2564	-48.22	8.64013	-42.1947	7.17532	-39.0049	6.26658
2565.64	-32.3409	2.91887	-29.9101	2.3508	-28.6759	2.21016		2565.31	-48.1945	8.59048	-42.1317	7.17964	-38.9569	6.28654
2566.94	-32.3765	2.92753	-30.056	2.36122	-28.5356	2.14763		2566.61	-48.2971	8.59606	-41.8616	7.14414	-38.8148	6.29616
2568.26	-32.3026	2.8866	-29.8842	2.31556	-28.7482	2.2418		2567.93	-48.3784	8.60608	-41.9931	7.16221	-39.0265	6.27839
2569.58	-32.3351	2.82279	-29.9759	2.50691	-28.6538	2.1667		2569.24	-48.3573	8.67747	-41.9646	7.10344	-38.8708	6.28658
2570.88	-32.3066	2.92438	-30.0587	2.42907	-28.7998	2.23094		2570.56	-48.0278	8.50874	-42.2768	7.17761	-38.9814	6.22992
2572.17	-32.2709	2.89657	-29.8651	2.46016	-28.7475	2.18475		2571.85	-48.3054	8.59184	-42.051	7.14865	-38.873	6.31446
2573.5	-32.3838	2.89636	-29.7974	2.47046	-28.7344	2.19155		2573.16	-48.3553	8.63646	-42.172	7.07213	-38.89	6.3372
2574.81	-32.317	2.8872	-29.7535	2.44857	-28.8686	2.18537		2574.49	-48.3583	8.65049	-42.2576	7.15929	-38.9442	6.266
2576.11	-32.1261	2.88766	-29.8133	2.47575	-28.704	2.23137		2575.79	-48.4274	8.58177	-42.2412	7.09655	-38.9059	6.27635
2577.42	-32.0194	2.88663	-30.0625	2.45844	-28.6992	2.20519		2577.09	-48.2882	8.61878	-42.2238	7.11055	-38.8999	6.27295
2578.73	-32.3048	2.89738	-30.0261	2.45121	-28.7843	2.2142		2578.41	-48.3473	8.63023	-42.1844	7.16784	-38.9495	6.29143
2580.04	-32.0732	2.86138	-29.9849	2.37342	-28.656	2.17088		2579.71	-48.3574	8.67454	-42.3777	7.08616	-38.8986	6.2776
2581.33	-32.2217	2.85309	-29.9319	2.46347	-28.69	2.19158		2581	-47.7141	8.46532	-42.0984	7.12341	-38.968	6.2954
2582.65	-32.3855	2.88259	-29.9781	2.39031	-28.6951	2.1729		2582.31	-48.5138	8.6369	-42.2337	7.10283	-38.9013	6.27392
2583.94	-32.314	2.82016	-29.9483	2.41873	-28.5904	2.19202		2583.62	-48.2832	8.57774	-42.1359	7.17979	-38.8646	6.27362
2585.25	-32.3143	2.81562	-29.8186	2.48118	-28.6051	2.18943		2584.93	-48.3825	8.66072	-42.4252	7.1892	-38.8663	6.28205
2586.57	-32.1902	2.82801	-29.9842	2.43276	-28.5717	2.20283		2586.23	-48.2652	8.61044	-41.8787	7.12082	-38.8594	6.2989
2587.87	-32.1199	2.84135	-29.8439	2.43934	-28.7145	2.13047		2587.54	-48.2713	8.62388	-42.0436	7.23037	-38.8343	6.28086
2589.17	-32.3031	2.81173	-29.9765	2.4271	-28.7283	2.17514		2588.84	-48.0648	8.58806	-42.1621	7.08714	-38.8515	6.26117
2590.48	-32.1242	2.84989	-29.9982	2.37809	-28.6996	2.13119		2590.15	-48.2756	8.60147	-42.0113	7.23648	-38.8546	6.271
2591.78	-32.2425	2.84662	-29.8477	2.51887	-28.5396	2.16883		2591.46	-48.4001	8.5845	-42.1017	7.01396	-38.8843	6.24378
2593.1	-32.3837	2.90782	-29.7434	2.46419	-28.5798	2.19777		2592.76	-48.4375	8.65418	-41.9624	7.17709	-38.9386	6.2377
2594.42	-32.2495	2.81912	-29.7926	2.40888	-28.6321	2.20609		2594.09	-48.1921	8.59802	-41.8474	7.1201	-38.7998	6.26936
[truncated: 10,286 more rows]
[truncated: 53 more columns]

## Sheet: Fig 2A-G
Fig 2A				Fig 2B
	Enrichment Score			SM
HARS	-8.02895			#1					#2					WT
DHPS	-6.505			333853879	218787046	373704259	257260625	337463139	352641920	338297839	308746376	345998692	369730232	2262346561	2429747377	2350512243	2706626979	2695542509
WDR82	-5.65394		Mean	3.04214e+08					3.43083e+08					2.48896e+09
C5AR1	-5.36026		SD	6.38657e+07					2.24268e+07					2.02536e+08
HRH2	-5.35596			Number of families	1
TTI1	-4.70728			Number of comparisons per family	2
AHR	-4.64096			Alpha	0.05
TELO2	-4.60066
NAA50	-4.5823			Dunnett's multiple comparisons test	Mean Diff.	95.00% CI of diff.	Below threshold?	Summary	Adjusted P Value	C-?
SGMS1	-4.3436			WT vs. #1	2184741344	1989603820 to 2379878869	Yes	****	<0.0001	A	C3
SMOC1	-4.28633			WT vs. #2	2145872122	1950734597 to 2341009647	Yes	****	<0.0001	B	C4
UEVLD	-4.13109
AMBN	-4.10519			Test details	Mean 1	Mean 2	Mean Diff.	SE of diff.	n1	n2	q	DF
HDAC5	-4.06615			WT vs. #1	2488955134	304213790	2184741344	77976486	5	5	28.02	12
TSPAN5	-4.00082			WT vs. #2	2488955134	343083012	2145872122	77976486	5	5	27.52	12
LDAH	-3.8976
WDYHV1	-3.88652			PC
PSMG3	-3.88336			#1					#2					WT
SLC17A5	-3.86979			8058372081	6588912319	8434062499	7185100944	8010168050	8374097787	8208541389	7957769688	8374204820	8774132790	8526961299	9286608726	9071482935	9873199973	9836448567
SMARCB1	-3.84158		Mean	7.65532e+09					8.33775e+09					9318940300
FBXO11	-3.82895		SD	7.50523e+08					2.97557e+08					5.62257e+08
MID1IP1	-3.80311			Number of families	1
COL5A3	-3.77773			Number of comparisons per family	2
IGSF8	-3.76477			Alpha	0.05
KDM7A	-3.73736
				Dunnett's multiple comparisons test	Mean Diff.	95.00% CI of diff.	Below threshold?	Summary	Adjusted P Value	C-?
				WT vs. C3	1663617121	764586279 to 2562647964	Yes	**	0.0011	A	C3
				WT vs. C4	981191005	82160163 to 1880221848	Yes	*	0.0331	B	C4
				Test details	Mean 1	Mean 2	Mean Diff.	SE of diff.	n1	n2	q	DF
				WT vs. C3	9318940300	7655323179	1663617121	359250566	5	5	4.631	12
				WT vs. C4	9318940300	8337749295	981191005	359250566	5	5	2.731	12
Fig 2C
Time (h)	WT_PBS						SGMS1 KO_#1_PBS						SGMS1 KO_#2 _PBS						hC5aR1 KO_B2.3 _PBS							WT + LukF (62.5)						SGMS1 KO_C3.5 + LukF (62.5)						SGMS1 KO_C4.10 + LukF (62.5)						hC5aR1 KO_B2.3 + LukF (62.5)
				Mean	SEM					Mean	SEM					Mean	SEM					Mean	SEM						Mean	SEM					Mean	SEM					Mean	SEM					Mean	SEM
0	2.12003	6.40735	6.72617	5.08452	1.4851		4.08797	2.48542	13.0682	6.54721	3.29316		11.3095	11.2562	10.6419	11.0692	0.214203		5.01579	6.46808	8.12127	6.53505	0.8971			8.55306	8.61932	8.17571	8.44936	0.138159		4.13422	2.4907	13.1895	6.60482	3.32637		19.2072	14.2694	13.1884	15.555	1.85255		12.6227	12.9899	9.27286	11.6285	1.18256
0.5	2.26544	6.66196	6.84603	5.25781	1.49713		4.16246	2.21946	12.9786	6.45351	3.31041		11.6167	11.2045	10.7661	11.1958	0.245592		5.41585	6.60088	8.56032	6.85902	0.91686			8.90602	8.97558	8.35502	8.74554	0.196288		3.93332	2.39218	13.1875	6.50432	3.37106		19.4344	14.467	13.3073	15.7363	1.87915		13.0566	13.2803	9.54923	11.962	1.20813
1	2.28993	6.60224	6.97225	5.28814	1.50291		4.22029	2.50237	13.3754	6.69934	3.37465		11.6096	11.5003	10.879	11.3297	0.227524		5.53128	6.51271	8.48169	6.84189	0.867468			8.97324	9.06529	8.52427	8.85427	0.167125		4.02403	2.62162	13.1387	6.59479	3.29691		19.4991	14.8539	13.3404	15.8978	1.8529		12.8823	13.0864	9.72672	11.8985	1.08748
1.5	2.37271	6.53203	7.00491	5.30322	1.4716		4.07131	2.41718	13.4376	6.64204	3.43118		11.7619	11.6421	10.9394	11.4478	0.256553		5.72617	6.28031	8.48824	6.83157	0.843638			8.99008	8.95218	8.46282	8.80169	0.169789		4.15637	2.68864	13.2123	6.68575	3.29064		19.8342	15.126	13.2248	16.0616	1.96448		13.0883	13.0543	9.63605	11.9262	1.14513
2	2.37922	6.6869	6.82891	5.29834	1.46014		4.16246	2.46943	13.7231	6.785	3.50332		11.9119	11.4091	11.1463	11.4891	0.224602		6.0954	6.61612	8.5494	7.08697	0.746505			9.54623	8.85859	8.37551	8.92678	0.339673		4.37808	2.65531	13.2879	6.77375	3.2948		20.1852	14.944	13.6572	16.2621	1.99638		13.407	13.1836	9.86901	12.1532	1.14391
2.5	2.54695	6.6285	6.96431	5.37992	1.4198		4.25361	2.45201	13.0882	6.59794	3.28654		12.3958	11.7691	11.0108	11.7252	0.400414		5.91079	6.44631	8.4926	6.9499	0.786691			9.45609	9.13807	8.49085	9.02834	0.283989		4.25376	2.68791	12.9346	6.62543	3.18682		19.8698	15.0341	13.2676	16.0572	1.97332		13.0865	12.8931	9.83768	11.9391	1.05219
3	2.51812	6.6088	7.0471	5.39134	1.44217		4.39124	2.61112	13.5662	6.8562	3.39414		12.4371	11.6926	11.0635	11.7311	0.396986		5.79536	6.89696	8.64769	7.11334	0.830476			9.74334	8.90409	8.46785	9.03843	0.374277		4.43919	2.76885	13.061	6.75636	3.18901		19.8079	15.0392	13.4296	16.0922	1.91506		13.4442	13.2794	9.86131	12.195	1.1678
3.5	2.71251	6.45066	7.15938	5.44085	1.37943		4.50955	2.50473	13.1305	6.71493	3.25958		12.3208	11.456	11.1613	11.646	0.347933		5.85307	6.44631	8.74817	7.01585	0.882926			9.50344	8.99898	8.45492	8.98578	0.302752		4.45599	2.90105	13.0615	6.80617	3.15969		19.9752	15.1977	13.4362	16.203	1.95343		13.485	12.861	9.75087	12.0323	1.15485
4	2.64338	6.47364	7.02362	5.38021	1.3776		4.53322	2.52262	13.5189	6.85826	3.38053		12.0087	11.6508	10.9016	11.5204	0.326171		5.85821	6.21391	9.05397	7.04203	1.0112			9.48508	9.04319	8.26016	8.92947	0.358147		4.40023	3.0979	13.1887	6.89561	3.16893		20.2254	15.0341	13.5913	16.2836	2.01444		13.1346	12.9253	9.83383	11.9646	1.06709
4.5	2.6009	6.31416	7.04393	5.31966	1.37561		4.42891	2.71514	13.2944	6.81282	3.27834		11.8342	10.8937	10.7812	11.1697	0.333825		5.75819	6.37991	8.8268	6.9883	0.936605			9.78765	9.0627	8.37802	9.07613	0.40698		4.4728	2.93438	13.109	6.83872	3.16643		20.1795	14.3981	13.1228	15.9001	2.17113		14.2194	12.829	9.98384	12.3441	1.24651
5	2.64988	6.39226	7.16856	5.40357	1.39496		4.66119	2.83894	13.7131	7.07109	3.36243		12.2044	11.0442	11.2591	11.5026	0.356369		5.70562	5.80026	9.07363	6.85984	1.10723			9.70511	8.81826	8.39347	8.97228	0.386389		4.41971	3.21271	13.57	7.06749	3.26989		20.3904	14.4435	13.5882	16.1407	2.13915		13.4832	12.0873	9.90805	11.8262	1.04028
Fig 2E
C5aR1													LukS-PV
+ PBS								+ MβCD					+ PBS								+ MβCD
			Mean	SEM							Mean	SEM					Mean	SEM							Mean	SEM
65.7	91.1	60.1	72.3	9.53799				60.8	87.3	60.2	69.4333	8.93501		57.8	46.9	43.7	49.4667	4.26784				46.7	47.1	42	45.2667	1.63741
100	100	100	100	0				97.209	77.509	141.34	105.353	18.871		100	100	100	100	0				65.77	108.91	96.96	90.5467	12.8597
Fig 2F
Time (h)	PBS						+ MβCD - 2.5						+ MβCD - 5						PVL - 15.6						PVL - 15.6 + MβCD - 5						PVL - 15.6 + MβCD - 2.5						LukAB - 15.6						LukAB - 15.6 + MβCD - 2.5						LukAB - 15.6 + MβCD - 5
				Mean	SD					Mean	SD					Mean	SD					Mean	SD					Mean	SD					Mean	SD					Mean	SD					Mean	SD
0	4.83753	7.06782	6.32218	6.07585	1.13537		4.02024	7.57994	5.14572	5.58197	1.81951		4.30343	8.50035	6.60789	6.47055	2.10183		4.72084	9.67512	4.8726	6.42285	2.81757		4.72526	9.65976	6.09341	6.82615	2.54755		5.20054	8.65276	4.94613	6.26648	2.07049		15.5867	7.18636	2.77632	8.51646	6.50795		8.01944	5.38509	1.88217	5.09557	3.07886		6.89731
0.5	4.86035	6.53658	5.67716	5.69136	0.838202		4.14244	6.66944	4.63966	5.15052	1.33872		4.49778	7.22968	6.34397	6.02381	1.39381		14.3038	14.3905	9.23541	12.6432	2.95157		5.5195	10.7537	6.50082	7.59135	2.7823		7.62421	10.5389	9.052	9.07171	1.45745		42.7732	25.5316	9.2462	25.8503	16.7657		28.6678	31.231	13.9454	24.6147	9.32838		20.488
1	4.71555	6.40478	5.83172	5.65068	0.859045		4.22368	6.62909	4.58278	5.14518	1.29758		4.91058	7.2628	6.10578	6.09305	1.17616		25.3865	25.1668	19.1652	23.2395	3.53013		6.52038	11.9389	7.46901	8.64277	2.89369		12.5901	15.4189	13.8952	13.9681	1.41584		51.0158	53.3637	27.5248	43.9681	14.2886		38.1291	59.4943	36.3109	44.6448	12.8922		29.974
1.5	4.80978	6.60859	5.29029	5.56955	0.931353		4.20216	6.62909	3.91327	4.91484	1.49159		4.94985	8.42714	6.21882	6.53194	1.75966		33.5275	33.0224	26.4305	30.9934	3.95968		7.83331	13.5402	7.6816	9.68503	3.33952		17.0096	21.7954	17.4467	18.7506	2.64595		55.7609	68.4045	44.7776	56.3143	11.8231		43.8741	69.4815	52.942	55.4325	12.9841		35.3417
2	4.93904	6.35316	5.59895	5.63038	0.707584		4.23981	6.20058	4.31553	4.91864	1.11084		5.02868	7.84044	5.59871	6.15594	1.4864		39.292	40.8361	32.3886	37.5056	4.49816		8.96136	15.2177	7.45125	10.5435	4.11787		21.8672	25.5031	20.1843	22.5182	2.71846		59.1024	75.2222	57.7939	64.0395	9.7066		48.1349	70.5397	60.7132	59.7959	11.2305		40.0654
2.5	5.147	6.48087	5.77955	5.80247	0.66723		4.5359	6.40171	4.34157	5.09306	1.13748		5.05058	8.72903	6.27546	6.68503	1.87311		43.1151	45.2478	38.0369	42.1332	3.70437		9.30694	16.1643	7.93031	11.1338	4.41052		24.9195	29.4067	22.5495	25.6252	3.48261		62.2111	77.3587	68.9058	69.4919	7.5908		51.8195	71.9763	66.8601	63.5519	10.4777		45.3555
3	4.96943	6.86402	5.23821	5.69055	1.02509		4.36085	7.2853	4.32753	5.32456	1.69813		5.53818	8.4111	6.19483	6.7147	1.50537		46.7515	47.7981	43.2112	45.9203	2.40378		9.60365	17.1564	8.53018	11.7634	4.70122		27.4572	30.968	25.3153	27.9135	2.85385		64.808	78.4189	76.283	73.17	7.31998		55.7506	70.1005	71.0114	65.6209	8.56003		50.004
3.5	5.07029	6.56512	6.11536	5.91692	0.766918		4.71788	6.26751	4.86203	5.28248	0.856106		5.91101	7.97187	6.14857	6.67715	1.12753		49.9869	50.0174	46.1277	48.7107	2.23697		10.7076	18.4516	9.07201	12.7438	5.01035		29.8652	33.4399	26.8041	30.0364	3.32121		66.3905	80.2092	80.3728	75.6575	8.0259		58.3228	70.845	72.0216	67.0631	7.59218		54.4342
4	5.23629	6.95234	6.16697	6.11853	0.859047		4.95298	6.2009	4.94939	5.36776	0.721524		6.26412	8.29676	7.03778	7.19956	1.02593		52.0793	53.1158	49.2162	51.4704	2.01984		11.1458	19.2126	9.5037	13.2874	5.19667		31.5916	34.3507	28.4946	31.479	2.92969		67.8064	81.2731	82.8144	77.298	8.25598		60.8309	68.7886	74.2495	67.9563	6.74786		57.0552
4.5	5.394	6.68876	5.88305	5.9886	0.653801		5.11411	5.6241	4.75066	5.16296	0.438764		6.91052	9.27355	7.43504	7.87303	1.24091		54.4553	55.1698	50.2671	53.2974	2.64852		12.0476	19.3338	10.3227	13.9014	4.78304		33.6605	34.8062	30.2134	32.8933	2.39055		70.2844	81.7487	85.1325	79.0552	7.78187		62.2444	67.702	75.1839	68.3768	6.49606		60.9333
5	5.19462	6.88848	5.67744	5.92018	0.872629		5.27265	7.5934	5.01311	5.95972	1.42074		7.73608	9.37185	7.69698	8.26831	0.9559		56.4196	55.7697	54.4908	55.56	0.98137		12.9986	19.3488	11.0522	14.4665	4.3387		34.8112	35.8474	31.6044	34.0877	2.21213		72.6072	80.6187	86.6622	79.9627	7.05044		64.8407	65.959	76.0345	68.9447	6.16532		64.9297
Fig 2D
	POPC/SM/Cho, pH 7.4			POPC/SM/Cho + LukF (500)			POPC/SM/Cho + LukS (500)			POPC/SM/Cho + PVL (1000)			POPC/SM/Cho + 1% Saponin
	0.373353	1.00391	0.549167	0.321677	0.78754	0.445056	0.291684	0.660799	0.323552	0.465396	0.778148	0.642678	59.9205	59.1877	62.9406
Mean	0.642142			0.518091			0.425345			0.628741			60.6829
SD	0.325396			0.241366			0.204531			0.156841			1.9892
[truncated: 20 more columns]

## Sheet: Fig 3BFG
Fig 3B
C5aR1	WT								C5aR1 KO								SGMS1 KO #1								SGMS1 KO #2
					Mean	SEM							Mean	SEM							Mean	SEM							Mean	SEM
% positive	73.5	72.4	89.1	88.7	80.925	4.61056			19	16	3.26	8.48	11.685	3.57516			53.1	61.6	72.9	79.7	66.825	5.90443			55.9	50.8	77.2	78.4	65.575	7.13867
LukS-PV	WT								C5aR1 KO								SGMS1 KO #1								SGMS1 KO #2
					Mean	SEM							Mean	SEM							Mean	SEM							Mean	SEM
% positive	70.2	84.4	89	84.5	82.025	4.08501			12.8	12.9	3.22	4.39	8.3275	2.62205			57.7	81.6	67.5	57.2	66	5.71504			54.5	76.8	77.6	66.9	68.95	5.39637
C5aR1	WT								C5aR1 KO								SGMS1 KO #1								SGMS1 KO #2
					Mean	SEM							Mean	SEM							Mean	SEM							Mean	SEM
Relative MFI	100	100	100	100	100	0			10	13.9	7.56	10.73	10.5475	1.30695			91.2	85.7	31.77	39.35	62.005	15.3872			82.3	87.6	53.1	59.68	70.67	8.42302
LukS-PV	WT								B3.11								SGMS1 KO #1								SGMS1 KO #2
					Mean	SEM							Mean	SEM							Mean	SEM							Mean	SEM
Relative MFI	100	100	100	100	100	0			20.2	28.4	4.77	7.56	15.2325	5.52562			69.4	60.1	30.77	30.68	47.7375	10.004			60.7	61.7	52.88	53.33	57.1525	2.34752
Fig 3F
	WT						Mean	SEM		SGMS1 KO #1						Mean	SEM		SGMS1 KO #2						Mean	SEM		C5aR1 KO						Mean	SEM
1h	240000	270000	160000	150000	340000	430000	265000	43874.8		180000	110000	160000	130000	240000	140000	160000	18797.2		150000	360000	74000	140000	270000	190000	197333	41846.3		400000	450000	180000	130000	270000	320000	291667	50558
4h	2730000	2450000	1435000	1470000	3850000	4200000	2.68917e+06	474283		1995000	2800000	420000	840000	3150000	2450000	1942500	446736		1225000	1400000	665000	735000	3500000	1750000	1.54583e+06	424969		2135000	1400000	700000	735000	3150000	1750000	1645000	378475
Fig 3G
Time (h)	WT/U.I						C5aR1/U.I.						SMGS1 KO #1/U.I.						SMGS1 KO #2/U.I.						WT + S. aureus						C5aR1 + S. aureus						SMGS1 KO #1 + S. aureus						SMGS1 KO #2 + S. aureus
				Mean	SEM					Mean	SEM					Mean	SEM					Mean	SEM					Mean	SEM					Mean	SEM					Mean	SEM					Mean	SEM
0	0.913291	4.09946	2.19411	2.40229	0.925639		5.32096	9.72435	13.275	9.44012	2.30054		2.23	6.77349	5.78183	4.92844	1.37926		2.35887	4.7243	3.90939	3.66419	0.69376		3.38584	5.80244	3.66248	4.28359	0.763612		7.32434	10.9399	12.5974	10.2872	1.55679		5.17183	8.12411	6.35941	6.55178	0.85766		1.51517	4.83063	3.76689	3.3709	0.977358
0.5	0.98619	4.37201	2.36752	2.57524	0.982904		5.40737	9.413	13.1554	9.32526	2.23709		2.49386	7.66955	5.28523	5.14955	1.49563		2.63604	6.54828	3.03234	4.07222	1.24331		4.1251	7.33194	4.40174	5.28626	1.02595		8.7974	13.7184	13.2442	11.92	1.56729		5.92257	9.91634	7.4929	7.77727	1.16163		1.85883	6.79701	3.67767	4.11117	1.44191
1	1.04469	3.82163	2.60852	2.49161	0.803763		5.55007	8.96978	13.5221	9.34732	2.30906		2.63781	6.61235	6.07934	5.10983	1.24555		2.68743	4.29555	3.53618	3.50639	0.464463		5.04004	6.93644	4.38854	5.455	0.764221		9.6768	13.2501	13.5036	12.1435	1.23551		6.6361	7.95122	7.87139	7.48624	0.425695		2.28038	5.62809	3.48739	3.79862	0.978849
1.5	1.08104	3.88987	3.26087	2.74393	0.85104		5.53592	8.76251	14.8583	9.7189	2.73329		2.79703	6.61966	6.92711	5.44793	1.32842		2.87135	4.20343	3.63849	3.57109	0.386014		6.07298	8.35591	4.99303	6.47397	0.991268		10.0792	14.3693	13.8268	12.7584	1.34873		7.17142	9.15367	7.52329	7.94946	0.610612		2.70784	6.53066	3.65406	4.29752	1.14949
2	1.12802	4.07681	2.98051	2.72845	0.860524		5.76966	9.12822	14.4761	9.79132	2.53511		3.03227	7.05535	7.17291	5.75351	1.36104		3.01034	4.3628	3.89792	3.75702	0.396727		7.61841	8.79913	5.02442	7.14732	1.11483		11.2304	14.8687	14.0595	13.3862	1.10293		8.20112	9.02831	7.86164	8.36369	0.346459		3.29707	6.7605	4.60296	4.88684	1.00983
2.5	1.187	3.65972	3.26897	2.70523	0.767449		5.69752	8.47621	14.7969	9.65688	2.69229		3.21278	6.51675	6.89736	5.5423	1.16993		3.24184	3.1302	3.32411	3.23205	0.0561906		10.5935	9.89731	6.40675	8.96587	1.29524		13.2122	14.8942	14.8424	14.3163	0.552256		9.23387	8.47701	8.319	8.67663	0.282332		3.83329	6.22003	4.43202	4.82845	0.716937
3	1.1512	3.84972	3.08023	2.69371	0.80261		5.93778	9.20825	14.4434	9.86313	2.47709		3.33065	7.3829	6.48662	5.73339	1.22892		3.34325	4.45279	3.03256	3.60953	0.431064		16.9245	12.9364	7.69569	12.5189	2.6723		16.2312	18.1654	14.8739	16.4235	0.955051		11.3789	10.0738	8.34627	9.93297	0.878263		4.8952	7.59153	4.60673	5.69782	0.95051
3.5	1.24763	4.09876	3.16453	2.83697	0.839189		5.87969	9.10658	13.9859	9.65739	2.35622		3.39448	7.3885	7.07773	5.95357	1.28269		3.34788	4.16513	4.00035	3.83779	0.249531		29.0904	18.2747	12.1235	19.8295	4.95922		22.3153	24.7322	16.4382	21.1619	2.46273		16.0477	10.4457	9.27483	11.9227	2.08999		6.2084	8.76248	5.92165	6.96418	0.902956
4	1.34131	4.1588	3.17975	2.89329	0.825853		6.1059	9.11776	13.8502	9.69128	2.25389		3.64462	7.68867	7.37633	6.23654	1.2991		3.36196	4.44473	3.36397	3.72355	0.360588		53.431	34.2468	19.6618	35.7799	9.77844		34.3952	38.4879	18.5455	30.4762	6.08122		23.028	13.0594	12.1791	16.0888	3.47889		9.71716	10.8893	6.52164	9.04269	1.30514
4.5	1.43774	4.29885	4.44472	3.39377	0.97892		5.92536	9.19065	14.4223	9.8461	2.47466		3.46989	7.6672	7.61253	6.24988	1.39008		3.51717	4.55454	3.46006	3.84393	0.35569		80.0022	59.7423	32.7495	57.498	13.6867		51.4343	58.408	25.1437	44.9953	10.1279		33.7715	15.7268	16.4333	21.9772	5.90067		15.7387	14.1005	8.97504	12.9381	2.03718
5	1.53523	4.61915	3.82325	3.32588	0.924334		6.14171	9.19032	14.9921	10.108	2.59577		3.73393	8.04614	8.15067	6.64358	1.45514		3.59808	4.58361	3.87333	4.01834	0.293591		88.0971	79.292	53.4289	73.606	10.4039		73.3188	79.1261	34.0855	62.1768	14.1453		45.7162	21.8346	23.5238	30.3582	7.69449		23.6536	19.8716	14.1503	19.2251	2.76233
5.5	1.66691	4.35813	3.26748	3.09751	0.781524		6.21377	9.70894	14.4254	10.116	2.37922		3.88515	9.00209	7.36827	6.75184	1.50895		3.71755	5.91012	3.01222	4.2133	0.872503		87.0157	87.9503	76.9433	83.9698	3.5236		88.2501	91.1391	44.7178	74.7023	15.0154		56.9306	30.5313	34.7699	40.7439	8.1853		31.014	28.311	22.7023	27.3424	2.44776
6	1.68906	4.04215	4.29413	3.34178	0.829556		6.77215	9.03381	15.1898	10.3319	2.51516		3.8416	7.86383	7.9571	6.55418	1.35656		3.95571	3.86933	3.38845	3.73783	0.176462		85.496	87.65	92.3938	88.5133	2.03746		91.0394	92.897	57.9818	80.6394	11.3415		62.9029	39.4481	48.1963	50.1824	6.84323		36.7024	35.6255	32.5995	34.9758	1.22817
6.5	1.78481	5.76834	4.36726	3.97347	1.16668		6.89622	9.80575	15.2299	10.644	2.44197		4.02024	8.68	8.33008	7.01011	1.49834		3.99057	5.13132	3.32436	4.14875	0.527587		86.722	88.1829	94.9727	89.9592	2.54197		90.439	95.889	68.7132	85.0137	8.30073		63.0917	49.2047	61.2595	57.852	4.35588		38.2621	43.2854	41.8964	41.148	1.49759
7	1.94035	6.02304	4.08643	4.01661	1.17909		7.25853	10.6714	15.4719	11.1339	2.38224		4.01643	9.50884	8.57371	7.36633	1.69656		4.07485	6.09517	3.86463	4.67822	0.711071		88.6754	89.9191	93.9715	90.8553	1.59892		91.0915	96.3701	74.2947	87.2521	6.65547		62.6843	56.512	67.5605	62.2523	3.19674		39.6752	49.4475	48.5425	45.8884	3.11755
7.5	1.89283	5.35815	3.64731	3.63276	1.00038		7.69115	9.5677	15.6873	10.9821	2.41419		4.22675	8.376	8.70973	7.10416	1.44193		4.25751	4.51845	3.61767	4.13121	0.267589		89.6077	88.0103	94.5001	90.706	1.95226		91.1475	95.8201	78.0315	88.333	5.32446		63.3021	59.8434	72.2167	65.1208	3.68579		40.0792	53.2516	54.2566	49.1958	4.56753
8	1.95449	5.54002	4.28426	3.92626	1.05042		8.0777	10.0303	15.3575	11.1551	2.17546		4.47023	8.88648	9.18125	7.51266	1.52359		4.38521	4.84513	3.44026	4.22353	0.41353		90.7173	89.0292	95.1111	91.6192	1.81268		90.5306	95.8084	78.0418	88.1269	5.26769		63.4638	62.645	72.5615	66.2235	3.17785		41.3679	56.0206	57.8697	51.7527	5.2198

## Sheet: Fig 4A-E
Fig 4A
Dinstance	green_Value	red_Value	blue_Value			Distance	green_Value	red_Value	blue_Value
0	9	14	22			0	6	15	22
1.202	10.7411	6.716	17.7942			1.202	7.3698	13.691	17.7942
2.404	9.0592	8.579	10.7806			2.404	6.3394	10.785	10.7806
3.606	5.358	15.795	7.7409			3.606	4.1468	21.511	7.7409
4.808	5.5266	10.742	7.1908			4.808	7.4272	24.501	7.1908
6.01	7.7367	9.864	13.7216			6.01	9.7928	19.32	13.7216
7.211	8.9941	8.704	12.8543			7.211	8.3092	8.234	12.8543
8.413	9.2559	11.406	9.6505			8.413	6.4862	10.466	9.6505
9.615	14.0828	8.648	5.5004			9.615	7.9495	16.112	5.5004
10.817	12.963	6.38	9.4599			10.817	7.3386	15.365	9.4599
12.019	9.0621	13.024	6.5935			12.019	11.1158	13.897	6.5935
13.221	10.8935	11.912	6.5543			13.221	10.1826	13.391	6.5543
14.423	7.1893	8.65	11.4194			14.423	5.156	8.708	11.4194
15.625	6.5	5.726	7.4376			15.625	4.4495	14.416	7.4376
16.827	9.7959	10.512	8.5376			16.827	8.2633	13.382	8.5376
18.029	11.9778	13.108	7.6795			18.029	8.9314	17.09	7.6795
19.231	10.3669	9.427	5.9261			19.231	5.803	21.84	5.9261
20.433	7.6982	10.158	6.0228			20.433	12.1695	9.894	6.0228
21.634	7.9793	13.798	9.5245			21.634	10.2544	17.268	9.5245
22.836	8.3802	17.155	8.3287			22.836	12.2758	17.411	8.3287
24.038	6.7574	17.594	4.8602			24.038	11.4899	12.983	4.8602
25.24	9.003	20.58	5.9032			25.24	4.6414	11.522	5.9032
26.442	6.5651	18.585	6.9384			26.442	7.5218	12.032	6.9384
27.644	9.6864	13.155	6.5641			27.644	11.5146	11.722	6.5641
28.846	10.6213	15.898	9.9521			28.846	11.1998	14.399	9.9521
30.048	14.5976	19.331	8.8039			30.048	14.8409	17.304	8.8039
31.25	17.5	28.262	8.971			31.25	12.5778	64.939	8.971
32.452	19.1982	62.7	9.2633			32.452	14.3783	136.111	9.2633
33.654	22.6864	98.413	12.8365			33.654	26.8585	252.258	12.8365
34.855	30.0251	114.128	8			34.855	42.3704	248.311	8
36.057	19.7663	92.244	8.0187			36.057	40.1297	172.86	8.0187
37.259	25.6568	80.301	6.1111			37.259	15.9165	77.256	6.1111
38.461	41.5621	80.084	4.9902			38.461	7.0642	47.631	4.9902
39.663	50.9852	45.477	6.2903			39.663	4.546	78.541	6.2903
40.865	55.3669	39.486	9.1325			40.865	9.8541	112.747	9.1325
42.067	56.6894	78.507	13.622			42.067	18.0045	136.113	13.622
43.269	59.7633	141.278	16.2601			43.269	20.715	114.207	16.2601
44.471	52.071	177.811	18.3699			44.471	9.6703	42.972	18.3699
45.673	40.4852	163.131	13.7357			45.673	5.9681	24.776	13.7357
46.875	34.75	98.725	9.0083			46.875	8.882	24.031	9.0083
48.077	22.0296	33.531	9.0058			48.077	7.3871	55.267	9.0058
49.278	19.7988	27.726	6.7893			49.278	7.0765	115.94	6.7893
50.48	18.2101	33.534	6.1883			50.48	20.3899	153.857	6.1883
51.682	25.2707	34.183	6.7832			51.682	18.28	146.247	6.7832
52.884	34.6095	29.804	9.6426			52.884	25.2169	156.26	9.6426
54.086	29.3343	39.863	7.7378			54.086	32.5793	175.959	7.7378
55.288	26.7456	41.317	10.1809			55.288	22.7339	131.525	10.1809
56.49	21.1805	44.197	12.8623			56.49	17.7308	77.609	12.8623
57.692	15.7692	52.865	13.232			57.692	11.7809	43.97	13.232
58.894	17.7737	53.718	20.6452			58.894	13.3161	27.621	20.6452
60.096	21.7456	38.705	13.0695			60.096	18.1138	15.91	13.0695
61.298	25.2515	38.821	8.974			61.298	20.9752	18.253	8.974
62.5	30	34.674	9.7462			62.5	16.542	15.349	9.7462
63.701	45.182	32.461	3.2727			63.701	7.7748	10.052	3.2727
64.903	44.7663	40.813	4.8554			64.903	7.4798	20.713	4.8554
66.105	43.6198	62.327	5.2627			66.105	13.8249	14.155	5.2627
67.307	34.0533	66.244	10.768			67.307	11.1939	13.167	10.768
68.509	32.9098	94.47	15.5827			68.509	15.8421	17.897	15.5827
69.711	40.3669	110.607	13.5525			69.711	17.8456	9.385	13.5525
70.913	31.4956	124.132	13.9336			70.913	12.142	18.495	13.9336
72.115	28.9941	99.587	14.9646			72.115	15.518	16.921	14.9646
73.317	20.9675	61.264	5.5438			73.317	11.3811	16.985	5.5438
74.519	14.8343	38.132	6.5556			74.519	9.3497	17.042	6.5556
75.721	12.9142	29.868	5.2789			75.721	13.4163	13.669	5.2789
76.922	12.0769	23.57	6.6348			76.922	9.3361	8.118	6.6348
78.124	10.25	12.646	13.4576			78.124	9.8725	7.495	13.4576
79.326	12.7811	13.006	16.9334			79.326	11.8426	9.263	16.9334
80.528	17.997	14.411	19.9955			80.528	14.7313	6.385	19.9955
81.73	25.8107	16.53	24.2931			81.73	14.0922	11.343	24.2931
82.932	18.3846	18.079	19.1863			82.932	11.5651	13.149	19.1863
84.134	13.7692	20.534	19.3658			84.134	6.4084	18.078	19.3658
85.336	4.9231	37.694	13.2686			85.336	11.8939	19.036	13.2686
86.538	16.3373	28.256	4.922			86.538	10.4624	18.951	4.922
87.74	10.571	31.203	5.1359			87.74	17.1636	44.987	5.1359
88.942	11.5562	22.919	7.3153			88.942	22.3006	84.019	7.3153
90.144	13.7633	35.713	11.717			90.144	20.2562	155.241	11.717
91.345	13.0059	48.234	6.5292			91.345	13.9338	189.087	6.5292
92.547	13.2825	47.46	7.9051			92.547	21.9745	127.79	7.9051
93.749	17	66.877	6.2019			93.749	27.654	68.227	6.2019
94.951	13.3817	122.964	7.3884			94.951	9.8353	27.839	7.3884
96.153	13.7337	196.604	9.7204			96.153	9.6429	22.423	9.7204
97.355	8.0163	199.066	4.9917			97.355	16.6592	35.598	4.9917
98.557	9.6272	124.096	8.282			98.557	18.4707	55.324	8.282
99.759	9.1479	66.911	8.3914			99.759	25.8686	106.175	8.3914
100.961	18.1834	38.711	9.1311			100.961	16.3629	126.312	9.1311
102.163	13.2041	31.148	17.0857			102.163	15.2116	129.81	17.0857
103.365	14.1065	30.623	14.338
104.566	20.926	32.518	11.9469
105.768	17.5503	35.148	8.4409
106.97	23.7382	30.048	7.1843
108.172	12.7663	23.291	7.5567
109.374	22.75	25.155	6.9755
110.576	25.4379	33.291	6.2295
111.778	27.9956	47.485	5
112.98	9.7751	37.897
114.182	12.503	41.821
115.384	10.0414	68.185
116.586	10.2899	106.308
117.788	7.0799	156.869
118.989	8.2293	207.696
120.191	8.6154	178.629
121.393	7.8417	117.955
122.595	7.0089	68.508
123.797	7.9497	44.007
124.999	11	49.08
126.201	6.7367	51.071
Fig 4B
Draq7														LysoTracker													Draq7													LysoTracker
Time (h)	WT + PVL - 62.5						WT + PBS							WT + PVL - 62.5						WT + PBS							KO #1 + PVL - 62.5						KO#1 + PBS							KO#1 + PVL - 62.5						KO#1 + PBS
				Mean	SEM					Mean	SEM						Mean	SEM					Mean	SEM						Mean	SEM					Mean	SEM						Mean	SEM					Mean
0	10.8313	10.3585	7.32681	9.50555	1.09788		7.92994	5.84037	6.07612	6.61548	0.660744			81.6912	88.0795	92.0724	87.281	3.02326		79.8127	80.4781	89.905	83.3986	3.25887			20.5101	15.7934	16.2394	17.5143	1.50342		14.357	14.92	14.5324	14.6031	0.16634			67.4256	62.7881	78.294	69.5026	4.59505		67.2288	53.0771	75.3341	65.2134
0.25	16.6524	11.2747	8.00988	11.979	2.5196		6.27297	5.74652	5.65131	5.89027	0.193318			63.6756	73.1147	78.3604	71.7169	4.29639		79.7142	77.3498	88.5858	81.8833	3.42005			19.8252	15.9664	16.463	17.4182	1.21202		14.0898	15.6756	14.7467	14.8374	0.460033			66.4889	51.8707	72.7981	63.7192	6.19792		65.0174	49.5177	70.5062	61.6804
0.5	35.2178	16.7825	15.2735	22.4246	6.41142		5.02468	5.98242	5.94938	5.65216	0.313886			48.1479	53.4259	58.8722	53.482	3.09597		78.1487	75.7483	88.7002	80.8658	3.97806			18.6937	16.6036	16.0153	17.1042	0.812718		13.064	15.5326	14.6525	14.4164	0.722327			64.6813	49.5602	68.3314	60.8576	5.74615		64.9906	46.1181	69.4774	60.1954
0.75	45.7745	21.3761	24.7695	30.64	7.63038		4.71379	6.10089	5.37415	5.39628	0.400574			41.1293	42.4423	47.9364	43.836	2.08494		76.5235	75.2549	87.4448	79.7411	3.86923			18.2853	17.0321	16.3943	17.2373	0.555446		12.9849	15.9641	14.5987	14.5159	0.861018			64.0442	46.1152	66.7116	58.957	6.46691		61.7243	43.793	66.9245	57.4806
1	50.6544	28.0755	32.9118	37.2139	6.86373		4.59124	6.45243	5.54158	5.52842	0.53732			34.8671	37.1018	40.5017	37.4902	1.6381		77.5579	74.621	87.4342	79.871	3.87545			17.7815	16.8401	16.3209	16.9808	0.427473		12.795	16.3641	15.6001	14.9197	1.08503			61.7046	44.3407	65.164	57.0698	6.44243		62.1006	42.7498	66.853	57.2345
1.25	55.8019	33.3025	42.282	43.7955	6.53897		4.16585	5.03687	6.23789	5.14687	0.600668			32.3724	33.1215	39.3173	34.9371	2.20075		75.374	71.0207	88.0195	78.1381	5.09804			18.1595	17.242	16.8471	17.4162	0.388745		13.1727	17.1051	15.889	15.3889	1.16239			62.2647	42.3406	64.4082	56.3378	7.02589		61.4275	42.091	68.4762	57.3315
1.5	60.7742	39.8369	47.8877	49.4996	6.09758		4.08875	6.85671	6.22994	5.72514	0.83796			32.1083	31.4984	36.0051	33.2039	1.41159		75.0518	73.1245	87.203	78.4598	4.40685			18.0657	17.3293	17.1428	17.5126	0.281752		12.7416	17.5647	16.3757	15.5606	1.45073			61.5493	43.3459	64.8036	56.5663	6.6766		62.9355	43.1102	67.1026	57.7161
1.75	61.7875	44.5684	52.2859	52.8806	4.97961		4.13457	7.43326	6.25601	5.94128	0.965166			29.2255	29.2025	32.5855	30.3378	1.12385		75.6107	75.26	85.3812	78.7506	3.31683			17.8116	17.463	17.7667	17.6804	0.109479		12.876	17.8585	16.0854	15.6066	1.45809			60.8751	41.6327	63.1319	55.2132	6.82145		58.4813	41.9166	63.7446	54.7142
2	63.6302	51.0832	55.0611	56.5915	3.70197		4.05283	7.34317	6.02438	5.8068	0.956049			28.8075	27.2714	29.8622	28.647	0.752191		74.7571	69.4989	85.0865	76.4475	4.57844			18.1933	18.1255	17.9069	18.0752	0.0863896		13.0107	17.4657	16.8557	15.7774	1.39448			62.2335	41.0083	60.3659	54.5359	6.78524		61.0752	37.7907	63.4994	54.1218
2.25	66.2173	54.451	58.0827	59.5837	3.47855		4.39786	7.44699	4.64874	5.49786	0.97725			27.5208	24.5419	28.9043	26.989	1.28708		75.0949	70.1505	85.0549	76.7668	4.38298			18.3919	18.2123	18.4228	18.3424	0.0656251		13.1195	17.9986	17.3396	16.1526	1.52841			59.4601	39.7158	61.2317	53.4692	6.89568		61.1269	38.2491	62.8327	54.0696
2.5	68.8386	58.9057	61.4843	63.0762	2.97581		4.21469	7.95399	6.44909	6.20592	1.08627			27.7136	22.4316	27.3094	25.8182	1.6973		74.0642	70.3964	85.9478	76.8028	4.69347			18.4486	18.2755	18.5471	18.4237	0.0793855		12.9847	18.7685	17.5326	16.4286	1.75852			59.7045	39.7316	61.2361	53.5574	6.92703		58.2915	36.8296	64.233	53.118
2.75	70.2451	64.2172	63.2738	65.912	2.18359		4.52046	8.00949	7.14851	6.55949	1.04937			26.8355	22.3418	25.8427	25.0066	1.3629		74.854	71.202	85.6914	77.2491	4.35078			18.7451	18.6519	19.2744	18.8905	0.19384		13.1209	18.9997	17.5125	16.5444	1.76475			61.5385	40.2718	62.0461	54.6188	7.17499		59.1549	39.3343	63.8349	54.1081
3	73.9098	67.565	65.9899	69.1549	2.42054		4.30499	8.45893	7.64522	6.80305	1.27092			27.3696	20.4435	24.497	24.1034	2.00908		73.7668	71.9767	86.291	77.3449	4.50284			18.9333	18.7207	20.1043	19.2528	0.430155		13.3617	19.651	17.9507	16.9878	1.87832			62.2006	38.3503	60.1763	53.5757	7.6351		60.6425	38.6359	62.7577	54.012
3.25	73.2378	71.3036	67.6232	70.7216	1.64672		4.8006	8.89743	7.48645	7.0615	1.20159			25.4939	20.4828	22.8727	22.9498	1.4471		75.4831	72.7912	83.3503	77.2082	3.16784			18.7899	19.2926	19.622	19.2348	0.241923		13.4143	20.2549	17.8435	17.1709	2.00312			61.0526	40.1165	58.7512	53.3068	6.62854		60.0176	39.3616	59.0772	52.8188
3.5	76.3577	74.2682	68.6368	73.0876	2.30567		4.62541	8.89176	7.18548	6.90088	1.23978			26.1892	19.7399	21.581	22.5034	1.91801		72.6049	73.5007	84.4279	76.8445	3.8005			18.9687	19.5265	19.6723	19.3892	0.214389		13.0381	20.4584	18.249	17.2485	2.1997			61.1676	41.2168	56.4369	52.9404	6.01878		58.2375	39.4468	60.4406	52.7083
3.75	79.7018	76.6599	69.9496	75.4371	2.88083		4.85458	9.38826	7.65943	7.30076	1.32099			26.5852	18.453	20.7955	21.9446	2.41685		73.2282	71.4732	86.232	76.9778	4.65473			19.5406	19.9842	20.7838	20.1029	0.363729		13.5775	20.6543	18.2047	17.4788	2.07489			62.1721	40.9776	59.0068	54.0522	6.60083		59.9931	37.3614	60.368	52.5742
4	80.5476	78.8106	72.3231	77.2271	2.50277		5.05272	9.73987	7.90343	7.56534	1.36358			25.5489	18.0083	20.3375	21.2982	2.22914		73.3919	71.9052	84.4205	76.5725	3.94741			19.208	19.9741	20.3444	19.8421	0.33462		13.5505	20.7995	18.7024	17.6841	2.15365			60.7419	40.8156	57.859	53.1388	6.21755		55.6457	36.8152	60.7267	51.0625
Fig 4C
Draq7																											LTR
Time (h)	+ PVL - 62.5/DMSO						+ PVL - 62.5/Ca-074Me - 100						+ Ca-074Me - 100						+ DMSO								Time (h)	+ PVL - 62.5/DMSO						+ PVL - 62.5/Ca-074Me - 100						+ Ca-074Me - 100						+ DMSO
				Mean	SEM					Mean	SEM					Mean	SEM					Mean	SEM								Mean	SEM					Mean	SEM					Mean	SEM					Mean
0	29.5694	12.0223	11.1964	17.596	5.99144		27.605	3.52721	1.83061	10.9876	8.32311		36.2436	1.6096	0.684956	12.846	11.7018		27.5921	2.13466	2.12351	10.6168	8.48768				0.5	82.9586	45.9728	53.8016	60.911	11.2531		83.7364	61.9147	66.145	70.5987	6.68141		85.2278	94.5094	96.2439	91.9937	3.41979		92.819	95.3268	102.628	96.9247
0.5	32.9515	25.9066	23.5247	27.461	2.83006		28.2364	4.71778	3.0958	12.0167	8.12337		35.9993	1.86419	0.663725	12.8424	11.5836		27.7648	2.12168	2.1513	10.6793	8.54278				1	76.9623	34.7949	42.6991	51.4855	12.9412		80.6897	51.5829	55.5025	62.5917	9.11945		83.5746	93.9595	95.1592	90.8978	3.67795		91.5368	96.4225	99.1443	95.7012
1	36.9183	32.509	28.0888	32.5054	2.54885		29.0645	6.40189	3.88087	13.1157	8.00751		36.5978	1.86878	0.552017	13.0062	11.8019		28.3236	2.44281	2.1013	10.9559	8.6844				1.5	73.8425	28.4439	35.5741	45.9535	14.0956		78.6136	44.9364	48.4128	57.3209	10.6935		82.5462	92.8832	92.293	89.2408	3.35162		90.7593	96.4404	100.752	95.9838
1.5	40.2833	38.1169	31.1589	36.5197	2.75241		29.8131	9.74716	4.91259	14.8243	7.62324		37.0914	1.70133	0.530786	13.1078	11.9965		27.6647	2.35955	2.07961	10.7013	8.48208				2	69.0247	24.1327	32.38	41.8458	13.7964		74.8789	39.4922	45.0684	53.1465	10.9848		81.7395	91.662	92.6752	88.6922	3.48864		90.468	96.7121	100.881	96.0204
2	44.734	46.424	37.1236	42.7605	2.86039		31.0698	15.0868	7.42645	17.861	6.96477		36.7761	1.6281	0.467091	12.9571	11.9142		27.6971	2.43266	1.96277	10.6975	8.50088				2.5	64.1749	20.6551	28.108	37.646	13.4378		70.6479	36.5128	40.2975	49.1527	10.803		79.4148	89.5428	89.4904	86.1493	3.36731		89.4711	95.5982	100.31	95.1264
2.5	47.9628	55.324	41.7805	48.3558	3.9146		31.302	22.0391	11.8782	21.7398	5.60915		36.6589	1.63065	0.573248	12.9543	11.8562		26.869	2.62485	1.75765	10.4171	8.22971				3	59.833	18.1883	25.9439	34.6551	12.7865		68.3189	33.1198	37.0825	46.1737	11.1315		77.6838	89.3387	89.2994	85.4406	3.87843		88.9411	94.4368	97.9504	93.7761
3	50.1312	66.206	48.8198	55.0523	5.58967		32.4013	29.8604	17.1495	26.4704	4.71784		36.8604	2.01676	0.44586	13.1077	11.885		27.6506	2.73239	1.66507	10.6827	8.48955				3.5	56.9848	16.4512	24.351	32.5956	12.406		65.6393	28.7898	35.4393	43.2895	11.3386		75.4839	84.9356	88.4076	82.9424	3.86159		88.4055	92.396	98.8612	93.2209
3.5	53.312	73.3679	55.4664	60.7154	6.35675		32.9775	34.7761	23.0146	30.2561	3.65779		36.4155	1.68909	0.360934	12.8218	11.803		27.1972	2.69619	0.591334	10.1616	8.53945				4	54.9982	14.609	22.5857	30.731	12.3502		63.2911	25.7474	30.4852	39.8412	11.8044		73.7131	83.0464	86.6879	81.1491	3.86378		88.2593	95.0817	97.5801	93.6404
4	55.7223	77.9223	60.1948	64.6132	6.77868		34.3408	38.9963	26.5397	33.2923	3.63392		36.8488	1.97968	0.488323	13.1056	11.8794		27.4179	1.797	0.54567	9.92019	8.75631				4.5	52.1723	13.8479	21.3967	29.139	11.721		60.1028	24.021	28.3156	37.4798	11.3792		72.4405	82.2231	84.9681	79.8773	3.80187		79.292	92.4845	98.2206	89.999
4.5	57.6725	82.6689	65.4227	68.588	7.38736		34.9563	44.3467	31.0384	36.7804	3.94856		36.7004	1.81427	0.509554	13.0081	11.8521		23.8969	2.63329	0.427046	8.98574	7.48273				5	50.0691	13.5281	20.1403	27.9125	11.2415		58.7841	21.6881	25.1616	35.2113	11.829		71.0426	81.4006	81.5924	78.0118	3.48508		89.4257	92.7892	96.1566	92.7905
5	58.5634	86.9306	68.0836	71.1925	8.33513		35.4885	48.3836	34.0391	39.3037	4.55918		36.7611	1.39637	0.403397	12.8536	11.9572		27.0817	2.68071	0.427046	10.0632	8.53412				5.5	47.9916	12.1725	20.2298	26.7979	10.8491		56.6886	18.6978	21.4589	32.2818	12.2294		69.9703	79.0775	78.7261	75.9246	2.9789		88.825	92.7252	98.0071	93.1858
Fig 4D
Draq7																											LTR
Time (h)	+ PVL - 62.5/DMSO						+ PVL - 62.5/MCC950 - 5						+ MCC950 - 5						+ DMSO								Time (h)	+ PVL - 62.5/DMSO						+ PVL - 62.5/MCC950 - 5						+ MCC950 - 5						+ DMSO
				Mean	SEM					Mean	SEM					Mean	SEM					Mean	SEM														Mean	SEM					Mean	SEM					Mean
0	29.5694	12.0223	11.1964	17.596	5.99144		29.8455	0.803179	1.23234	10.627	9.61004		31.6953	1.0795	0.960554	11.2451	10.2252		27.5921	2.13466	2.12351	10.6168	8.48768				0.5	82.9586	45.9728	53.8016				80.3245	52.0563	56.1508	62.8439	8.81987		87.646	94.3782	97.9115	93.3119	3.01098		92.819	95.3268	102.628	96.9247
0.5	32.9515	25.9066	23.5247	27.461	2.83006		29.6507	1.56028	1.36769	10.8596	9.39575		31.6711	1.20217	1.37685	11.4167	10.1273		27.7648	2.12168	2.1513	10.6793	8.54278				1	76.9623	34.7949	42.6991				76.3427	44.9291	48.408	56.5599	9.94223		89.4803	95.7368	96.386	93.8677	2.2017		91.5368	96.4225	99.1443	95.7012
1	36.9183	32.509	28.0888	32.5054	2.54885		30.6157	4.87711	2.12431	12.5391	9.07321		31.4161	1.09849	1.8105	11.4417	9.98932		28.3236	2.44281	2.1013	10.9559	8.6844				1.5	73.8425	28.4439	35.5741				75.5391	39.3498	43.7635	52.8841	11.3989		88.2172	97.1675	96.0786	93.8211	2.81953		90.7593	96.4404	100.752	95.9838
1.5	40.2833	38.1169	31.1589	36.5197	2.75241		31.5047	9.70877	4.3112	15.1749	8.31224		31.77	1.11284	1.8259	11.5696	10.1023		27.6647	2.35955	2.07961	10.7013	8.48208				2	69.0247	24.1327	32.38				71.8496	37.194	39.3888	49.4775	11.204		89.7654	95.1423	94.4765	93.1281	1.69229		90.468	96.7121	100.881	96.0204
2	44.734	46.424	37.1236	42.7605	2.86039		32.6612	19.6301	8.88864	20.3933	6.87313		32.1598	0.787232	1.66457	11.5372	10.3144		27.6971	2.43266	1.96277	10.6975	8.50088				2.5	64.1749	20.6551	28.108				69.9365	34.3256	33.8284	46.0302	11.954		90.1613	95.4037	96.0608	93.8753	1.86666		89.4711	95.5982	100.31	95.1264
2.5	47.9628	55.324	41.7805	48.3558	3.9146		33.639	29.0194	14.5698	25.7427	5.74344		31.9583	0.933408	1.61644	11.5027	10.2297		26.869	2.62485	1.75765	10.4171	8.22971				3	59.833	18.1883	25.9439				67.582	30.8528	33.8013	44.0787	11.7824		88.4668	94.3075	96.9586	93.2443	2.50833		88.9411	94.4368	97.9504	93.7761
3	50.1312	66.206	48.8198	55.0523	5.58967		34.1486	39.704	23.0887	32.3138	4.88336		31.37	1.00894	1.61677	11.3319	10.0206		27.6506	2.73239	1.66507	10.6827	8.48955				3.5	56.9848	16.4512	24.351				66.3042	29.1742	32.0636	42.514	11.9243		89.9951	93.401	93.4237	92.2733	1.13911		88.4055	92.396	98.8612	93.2209
3.5	53.312	73.3679	55.4664	60.7154	6.35675		35.743	46.154	29.9534	37.2835	4.73969		31.421	1.31083	1.3581	11.3633	10.0289		27.1972	2.69619	0.591334	10.1616	8.53945				4	54.9982	14.609	22.5857				63.5465	26.6636	29.0877	39.7659	11.9109		88.4257	92.2644	93.6463	91.4455	1.56169		88.2593	95.0817	97.5801	93.6404
4	55.7223	77.9223	60.1948	64.6132	6.77868		37.9537	51.8299	35.0576	41.6137	5.17606		31.5509	0.724086	1.27087	11.182	10.1857		27.4179	1.797	0.54567	9.92019	8.75631				4.5	52.1723	13.8479	21.3967				61.1227	25.1672	26.0745	37.4548	11.8368		88.8858	92.5151	91.605	91.0019	1.0902		79.292	92.4845	98.2206	89.999
4.5	57.6725	82.6689	65.4227	68.588	7.38736		39.7704	56.9144	40.6691	45.7846	5.57093		31.7319	1.01055	1.36119	11.3679	10.1825		23.8969	2.63329	0.427046	8.98574	7.48273				5	50.0691	13.5281	20.1403				58.7618	23.5627	24.8971	35.7406	11.5171		87.8675	91.2874	92.8798	90.6782	1.47863		89.4257	92.7892	96.1566	92.7905
5	58.5634	86.9306	68.0836	71.1925	8.33513		40.2419	60.2281	44.7792	48.4164	6.04937		31.5199	0.755292	1.04175	11.1057	10.2075		27.0817	2.68071	0.427046	10.0632	8.53412				5.5	47.9916	12.1725	20.2298				57.3581	21.5749	23.032	33.9883	11.6924		87.9879	88.3362	91.5541	89.2927	1.13515		88.825	92.7252	98.0071	93.1858
Fig 4E
Draq7																			TMRM
Time (h)	Cas9 (WT)						SGMS1 KO_#1						SGMS1 KO #2						Ca9 (WT)						SGMS1 KO #1						SGMS1 KO #2
				Mean	SEM					Mean	SEM					Mean	SEM					Mean	SEM					Mean	SEM					Mean	SEM
0	5.01044	9.30281	9.28745	7.8669	1.42824		5.51064	3.04302	16.7091	8.42093	4.20487		9.08446	8.59224	18.1049	11.9272	3.09213		42.5739	36.4409	36.4409	38.4853	2.04433		27.9045	48.1152	48.1152	41.3783	6.73688		44.8042	56.0044	56.0044	52.271	3.73339
0.5	13.5107	12.6913	18.9295	15.0439	1.95718		5.27682	3.09477	16.6844	8.35199	4.21355		9.37232	8.9239	18.8017	12.366	3.22047		34.6052	30.4894	30.4894	31.8614	1.37192		28.2237	47.2356	47.2356	40.8983	6.33727		44.5845	56.9618	56.9618	52.836	4.12577
1	24.2295	18.798	28.0685	23.6987	2.68928		5.16953	2.85275	16.7824	8.26824	4.30931		9.84288	9.28007	18.8378	12.6536	3.09638		31.2082	28.2101	28.2101	29.2095	0.999348		26.5932	47.2165	47.2165	40.342	6.87441		42.9944	55.8687	55.8687	51.5773	4.29145
1.5	33.5075	24.1653	33.7701	30.481	3.15874		5.06008	2.92187	16.4904	8.15746	4.21196		10.2795	9.40915	18.571	12.7532	2.91971		30.0691	26.5336	26.5336	27.7121	1.1785		25.9136	48.7545	48.7545	41.1409	7.61361		41.2754	57.0598	57.0598	51.7983	5.26146
2	41.3241	31.1598	38.0016	36.8285	2.99224		5.05987	2.93925	16.8792	8.29279	4.33665		10.4556	9.34543	18.8378	12.8796	2.99629		28.4034	26.8003	26.8003	27.3347	0.534367		25.5229	50.3286	50.3286	42.06	8.26857		41.3647	57.5401	57.5401	52.1483	5.39179
2.5	46.6963	35.9239	44.1433	42.2545	3.24994		5.13147	3.06029	17.0739	8.42189	4.36713		10.3259	9.22616	18.9941	12.8487	3.08904		29.3413	25.0444	25.0444	26.4767	1.43232		28.0291	49.9126	49.9126	42.6181	7.2945		42.4614	55.7397	55.7397	51.3136	4.42608
3	51.2773	42.2747	47.5521	47.0347	2.61168		5.02245	3.33688	17.1946	8.51797	4.3655		10.3608	9.29478	19.2909	12.9822	3.16935		28.8983	24.544	24.544	25.9955	1.45143		27.9531	52.4728	52.4728	44.2995	8.17322		42.0505	55.8981	55.8981	51.2823	4.61587
3.5	54.84	45.7059	50.6732	50.4063	2.64017		5.0231	3.14644	17.1718	8.44711	4.39585		11.0106	9.56273	19.4582	13.3438	3.08562		27.6268	22.9115	22.9115	24.4832	1.57176		27.4694	50.6216	50.6216	42.9042	7.71738		41.4453	57.8571	57.8571	52.3865	5.47059
4	58.0358	49.3077	53.4838	53.6091	2.52037		5.24005	3.44044	17.293	8.65782	4.34871		11.0677	9.24904	18.6816	12.9994	2.88917		26.5452	22.4561	22.4561	23.8191	1.36304		28.0708	51.6082	51.6082	43.7624	7.84581		42.2771	57.3	57.3	52.2923	5.00762
[truncated: 21 more columns]

## Sheet: Fig 5
Fig 5
	20min	20min	50min	50min	80min	80min
Distance_(microns)	LTR	GFP	LTR	GFP	LTR	GFP
0	1	0	20	0	0	0
3.225	2.2683	0	25.5	0	0	0
6.451	1.5214	0	18.698	0	0	0
9.676	1.371	0	18.107	0	0	0
12.901	4.5819	0	30.619	0	0	0
16.126	18.6404	0	44.421	0	0	0
19.352	25.8683	0	49.857	0	0	0
22.577	21.3257	0	57.194	0	0	0
25.802	28.8361	0	72.857	0	0	0
29.028	30.5527	0	91.518	0	0	0
32.253	32.7675	0	108.333	0	0	0
35.478	48.9813	0	127.313	0	0	0
38.704	63.7298	0	136.286	0	0	0
41.929	72.4729	0	124.349	0	0	0
45.154	77.5623	0	114.833	0	0	0
48.379	75.1468	15.486	99	0	0	0
51.605	59.7276	100.689	74.206	14.921	0	54.506
54.83	49.8607	176.552	58.905	58.363	0	117.711
58.055	51.4874	191.926	55	126.929	0	154.407
61.281	52.0831	163.502	55.619	169.129	0	192.5
64.506	53.9688	151.394	54.937	189.857	0	236.535
67.731	66.2022	154.179	51.75	214.5	0	255
70.957	74.3436	118.088	48.611	212.048	0	254.19
74.182	77.7444	45.315	51.667	185.55	0	244.029
77.407	75.4017	0	54.571	98.857	0	247.238
80.632	67.1213	0	53.758	19.363	0	239.669
83.858	62.3983	0	49.452	1.349	0	217.864
87.083	57.2717	0	52.232	0	0	216.93
90.308	55.3051	0	58.111	0	0	226.583
93.534	46.3036	0	55.915	0	0	237.157
96.759	38.8484	0	48.357	0	0	251.25
99.984	21.8948	0	42.52	0	0	225.103
103.209	19.4719	0	46.365	0	0	230.285
106.435	21.1749	0	46.089	0	0	218.95
109.66	23.3907	0	38.238	1.31	0	217.058
112.885	27.7627	0	38.681	14.5	0	231.413
116.111	33.5142	0	38.429	63.714	0	248.012
119.336	40.2328	0	28.77	129.756	0	254.405
122.561	52.1403	0	28.643	147.056	0	255
125.787	52.4537	0	31.393	136.982	0	255
129.012	41.7438	0	36.698	104.73	0	255
132.237	28.3397	0.458	43.266	91.78	0	255
135.462	20.1728	8.407	44.5	124	0	255
138.688	26.4655	26.001	38.667	168.038	0	255
141.913	30.3496	42.132	32.937	202.857	0	255
145.138	27.4713	84.188	27.696	212.482	0	255
148.364	21.2921	85.463	29.111	183.317	0	255
151.589	14.4361	68.714	37.337	169.25	0	255
154.814	13.1492	74.55	51	162.429	0	255
158.04	16.4061	84.047	59.403	176.319	0	255
161.265	13.8902	104.726	62.889	148.008	0	255
164.49	10.3037	128.803	63.786	93.357	0	255
167.715	18.9663	114.312	65.222	19.048	0	255
170.941	28.5565	75.766	69.992	1.369	0	184.926
174.166	28.7002	13.668	66.357	0	0	87.901
177.391	22.5169	0	59.248	0	0	18.537
180.617	26.2693	0	61	0	0	0.769
183.842	21.8913	0	67.536	0	0	0
187.067	15.1144	0	68.675	0	0	0
190.292	13.6013	0	58.607	0	0	0
193.518	19.7985	0	57.714	0	0	0
196.743	32.4903	0	62.722	0	0	0
199.968	39.091	0	69.135	0	0	0
203.194	41.998	0	73.625	0	0	0
206.419	49.4393	0	71.683	0	0	0
209.644	50.618	0	65.577	0	0	0
212.87	46.1755	0	60.643	0	0	0
216.095	46.3616	0	64.224	0	0	0
219.32	41.6012	0	74.571	0	0	0
222.545	38.1322	0	89.464	0	0	0
225.771	35.5533	0	108.167	0	0	0
228.996	36.7282	0	113.861	0	0	0
232.221	45.3489	0	92.429	0	0	0
235.447	62.2743	0	78.155	0	0	0
238.672	77.2121	0	71.984	0	0	0
241.897	82.8442	0	44.464	0	0	0
245.123	80.8529	0	20.206	0	0	0
248.348	70.9609	0	6.944	0	0	0
251.573	57.2931	0	2.143	0	0	0
254.798	38.78	0	0.569	0	0	0
258.024	16.4767	0	0	0	0	0
261.249	1.6758	0	0	0	0	0
264.474	0	0	0	0	0	0
267.7	0	0	0	0	0	0
270.925	0	0	0	0	0	0

## Sheet: Fig 6ABCEFG
Fig 6A
Time (hr)	PBS +DMSO			Mean	SEM		DMSO + PVL			Mean	SEM		PBS + BafA1			Mean	SEM		BafA1 + PVL			Mean	SEM
0	4.42955	11.5187	2.03119	5.99315	2.84821		20.5769	11.2713	16.0733	15.9738	2.68675		3.64672	11.5187	3.73085	6.29875	2.61008		9.7579	21.2245	9.38828	13.4569	3.88525
1	4.50686	11.2476	2.16779	5.97408	2.72184		27.13	38.038	32.5701	32.5794	3.14887		3.83644	11.2476	3.50178	6.19527	2.52801		13.3111	21.6282	21.1037	18.681	2.68922
2	4.33708	12.2632	2.02747	6.20925	3.09954		32.2253	49.3033	43.9068	41.8118	5.04004		3.82954	12.2632	3.45432	6.51569	2.8758		15.8886	23.8923	30.3475	23.3761	4.1819
3	3.25901	13.1474	2.26486	6.22375	3.47368		35.6266	58.4773	53.5281	49.2106	6.94068		4.04733	13.1474	3.5272	6.9073	3.12364		17.1154	24.7594	37.0658	26.3136	5.81136
4	4.85159	14.1219	2.14316	7.03888	3.62679		39.4957	64.9623	58.8932	54.4504	7.67985		5.04846	14.1219	3.42269	7.53101	3.32869		18.4631	26.2871	42.9808	29.2437	7.23036
5	5.33737	14.1188	2.15723	7.20447	3.57698		42.5249	69.2088	62.6441	58.1259	8.02742		5.95614	14.1188	3.24878	7.77457	3.26698		20.2259	27.499	46.5693	31.4314	7.85477
6	5.15514	14.3704	1.93763	7.15439	3.72564		44.921	73.152	64.805	60.9593	8.37336		7.33546	14.3704	2.99809	8.23465	3.31355		21.6193	28.409	49.0936	33.0407	8.26234
7	5.45472	14.7062	1.9846	7.38184	3.79671		48.0325	75.3366	66.7353	63.3681	8.05983		8.50546	14.7062	3.11842	8.77669	3.34785		23.2892	29.4841	51.49	34.7544	8.55676
8	3.73745	14.2451	1.74907	6.57722	3.87668		50.346	76.513	68.2905	65.0498	7.7256		5.98954	14.2451	2.82186	7.68551	3.4049		23.2277	31.7757	53.5054	36.1696	9.01231
9	4.05	14.0593	1.65945	6.58957	3.79806		52.481	77.3701	69.2049	66.352	7.32509		7.06467	14.0593	2.76902	7.96432	3.2901		24.9032	32.6636	54.5839	37.3836	8.88716
10	3.64551	14.6138	1.71595	6.65841	4.0165		55.0699	80.6193	69.7942	68.4945	7.40407		7.04915	14.6138	2.44737	8.03677	3.54669		26.2792	34.7084	55.2969	38.7615	8.61835
11	4.24176	14.9639	1.77327	6.99299	4.04868		58.1963	80.8693	70.664	69.9099	6.55597		6.92497	14.9639	2.24836	8.04576	3.7132		28.1546	36.4266	55.9928	40.1913	8.2537
12	4.59887	14.5121	1.69214	6.93437	3.88067		60.3166	81.2928	71.3122	70.9739	6.05768		8.49181	14.5121	2.31122	8.43838	3.52219		29.6447	37.124	56.5794	41.1161	8.02748
13	4.67896	13.936	1.66586	6.76028	3.6918		62.8916	82.3869	71.7699	72.3494	5.63527		8.67024	13.936	2.19321	8.26649	3.39587		31.377	37.0871	56.8559	41.7734	7.71935
14	4.5526	14.1044	1.67807	6.77836	3.75585		65.769	82.5211	72.139	73.4763	4.88192		8.86279	14.1044	2.01002	8.32575	3.50166		32.614	37.4734	57.8966	42.6614	7.74573
Within each row, compare columns (simple effects within rows)
Number of families	15
Number of comparisons per family	3
Alpha	0.05
Dunnett's multiple comparisons test	Mean Diff.	95.00% CI of diff.	Below threshold?	Summary	Adjusted P Value
Row 1
WT + PVL - 62 vs. WT_UT	9.981	-21.26 to 41.22	No	ns	0.3468
WT + PVL - 62 vs. WT + BafA-50nM	9.675	-21.47 to 40.82	No	ns	0.3601
WT + PVL - 62 vs. WT + BafA-50nM + PVL - 62	2.517	-35.99 to 41.02	No	ns	0.9541
Row 2
WT + PVL - 62 vs. WT_UT	26.61	12.97 to 40.24	Yes	*	0.0136
WT + PVL - 62 vs. WT + BafA-50nM	26.38	16.20 to 36.57	Yes	**	0.0078
WT + PVL - 62 vs. WT + BafA-50nM + PVL - 62	13.9	5.240 to 22.56	Yes	*	0.02
Row 3
WT + PVL - 62 vs. WT_UT	35.6	10.72 to 60.48	Yes	*	0.025
WT + PVL - 62 vs. WT + BafA-50nM	35.3	13.53 to 57.06	Yes	*	0.0196
WT + PVL - 62 vs. WT + BafA-50nM + PVL - 62	18.44	-3.269 to 40.14	No	ns	0.0681
Row 4
WT + PVL - 62 vs. WT_UT	42.99	9.149 to 76.83	Yes	*	0.0315
WT + PVL - 62 vs. WT + BafA-50nM	42.3	8.769 to 75.84	Yes	*	0.032
WT + PVL - 62 vs. WT + BafA-50nM + PVL - 62	22.9	-10.11 to 55.91	No	ns	0.0989
Row 5
WT + PVL - 62 vs. WT_UT	47.41	7.334 to 87.49	Yes	*	0.0362
WT + PVL - 62 vs. WT + BafA-50nM	46.92	8.237 to 85.60	Yes	*	0.0345
WT + PVL - 62 vs. WT + BafA-50nM + PVL - 62	25.21	-16.61 to 67.02	No	ns	0.1271
Row 6
WT + PVL - 62 vs. WT_UT	50.92	8.213 to 93.63	Yes	*	0.0357
WT + PVL - 62 vs. WT + BafA-50nM	50.35	7.880 to 92.82	Yes	*	0.0361
WT + PVL - 62 vs. WT + BafA-50nM + PVL - 62	26.69	-20.13 to 73.52	No	ns	0.1402
Row 7
WT + PVL - 62 vs. WT_UT	53.8	10.63 to 96.98	Yes	*	0.0327
WT + PVL - 62 vs. WT + BafA-50nM	52.72	6.509 to 98.94	Yes	*	0.0388
WT + PVL - 62 vs. WT + BafA-50nM + PVL - 62	27.92	-24.81 to 80.64	No	ns	0.1592
Row 8
WT + PVL - 62 vs. WT_UT	55.99	14.69 to 97.28	Yes	*	0.0278
WT + PVL - 62 vs. WT + BafA-50nM	54.59	8.609 to 100.6	Yes	*	0.036
WT + PVL - 62 vs. WT + BafA-50nM + PVL - 62	28.61	-26.25 to 83.47	No	ns	0.1633
Row 9
WT + PVL - 62 vs. WT_UT	58.47	21.72 to 95.22	Yes	*	0.0203
WT + PVL - 62 vs. WT + BafA-50nM	57.36	17.52 to 97.21	Yes	*	0.0247
WT + PVL - 62 vs. WT + BafA-50nM + PVL - 62	28.88	-23.83 to 81.59	No	ns	0.1502
Row 10
WT + PVL - 62 vs. WT_UT	59.76	24.61 to 94.92	Yes	*	0.0178
WT + PVL - 62 vs. WT + BafA-50nM	58.39	18.67 to 98.10	Yes	*	0.0237
WT + PVL - 62 vs. WT + BafA-50nM + PVL - 62	28.97	-23.88 to 81.81	No	ns	0.15
Row 11
WT + PVL - 62 vs. WT_UT	61.84	30.05 to 93.62	Yes	*	0.0137
WT + PVL - 62 vs. WT + BafA-50nM	60.46	22.67 to 98.25	Yes	*	0.0201
WT + PVL - 62 vs. WT + BafA-50nM + PVL - 62	29.73	-25.34 to 84.81	No	ns	0.154
Row 12
WT + PVL - 62 vs. WT_UT	62.92	35.24 to 90.59	Yes	*	0.0101
WT + PVL - 62 vs. WT + BafA-50nM	61.86	29.44 to 94.29	Yes	*	0.0142
WT + PVL - 62 vs. WT + BafA-50nM + PVL - 62	29.72	-22.42 to 81.85	No	ns	0.1402
Row 13
WT + PVL - 62 vs. WT_UT	64.04	38.32 to 89.76	Yes	**	0.0084
WT + PVL - 62 vs. WT + BafA-50nM	62.54	29.82 to 95.25	Yes	*	0.0142
WT + PVL - 62 vs. WT + BafA-50nM + PVL - 62	29.86	-21.74 to 81.46	No	ns	0.1366
Row 14
WT + PVL - 62 vs. WT_UT	65.59	43.03 to 88.15	Yes	**	0.0062
WT + PVL - 62 vs. WT + BafA-50nM	64.08	34.11 to 94.05	Yes	*	0.0114
WT + PVL - 62 vs. WT + BafA-50nM + PVL - 62	30.58	-22.70 to 83.85	No	ns	0.1386
Row 15
WT + PVL - 62 vs. WT_UT	66.7	49.69 to 83.70	Yes	**	0.0034
WT + PVL - 62 vs. WT + BafA-50nM	65.15	39.97 to 90.33	Yes	**	0.0078
WT + PVL - 62 vs. WT + BafA-50nM + PVL - 62	30.81	-23.59 to 85.22	No	ns	0.1418
Fig 6B
	WT									Mean	SEM			WT +BafA1									Mean	SEM			∆pvl									Mean	SEM			∆pvl +BafA1									Mean
1 hr	2100	950	1150	3750	4650	2850	32000	20000	35000	11383.3	4614.62			800	500	450	100	1150	300	9500	3000	10000	2866.67	1332.32			1150	800	1050	4200	1450	2250	18500	11000	17000	6377.78	2398.02			700	200	150	50	100	50	1450	1750	3100	838.889
4 hr	350000	435000	390000	400000	390000	375000	1100000	450000	850000	526667	87809			95000	75000	70000	20000	15000	70000	105000	320000	180000	105556	31318.8			220000	380000	290000	645000	420000	570000	1050000	600000	1650000	647222	149497			25000	45000	60000	70000	140000	125000	300000	1050000	30000	205000
Within each row, compare columns (simple effects within rows)
Number of families	2
Number of comparisons per family	6
Alpha	0.05
Šídák's multiple comparisons test	Mean Diff.	95.00% CI of diff.	Below threshold?	Summary	Adjusted P Value
1 hr
Wt S.aureus Moi:10 Lysate vs. Wt S.aureus Moi:10+baf lysate	8517	-273084 to 290118	No	ns	>0.9999
Wt S.aureus Moi:10 Lysate vs. Pvl- Moi:10 Lysate	5006	-276595 to 286607	No	ns	>0.9999
Wt S.aureus Moi:10 Lysate vs. Pvl- Moi:10 Lysate+baf	10544	-271057 to 292145	No	ns	>0.9999
Wt S.aureus Moi:10+baf lysate vs. Pvl- Moi:10 Lysate	-3511	-285112 to 278090	No	ns	>0.9999
Wt S.aureus Moi:10+baf lysate vs. Pvl- Moi:10 Lysate+baf	2028	-279573 to 283629	No	ns	>0.9999
Pvl- Moi:10 Lysate vs. Pvl- Moi:10 Lysate+baf	5539	-276062 to 287140	No	ns	>0.9999
4 hrs
Wt S.aureus Moi:10 Lysate vs. Wt S.aureus Moi:10+baf lysate	421111	139510 to 702712	Yes	***	0.0008
Wt S.aureus Moi:10 Lysate vs. Pvl- Moi:10 Lysate	-120556	-402157 to 161045	No	ns	0.8212
Wt S.aureus Moi:10 Lysate vs. Pvl- Moi:10 Lysate+baf	321667	40066 to 603268	Yes	*	0.0171
Wt S.aureus Moi:10+baf lysate vs. Pvl- Moi:10 Lysate	-541667	-823268 to -260066	Yes	****	<0.0001
Wt S.aureus Moi:10+baf lysate vs. Pvl- Moi:10 Lysate+baf	-99444	-381045 to 182157	No	ns	0.9183
Pvl- Moi:10 Lysate vs. Pvl- Moi:10 Lysate+baf	442222	160621 to 723823	Yes	***	0.0004
Test details	Mean 1	Mean 2	Mean Diff.	SE of diff.	N1	N2	t	DF
1 hr
Wt S.aureus Moi:10 Lysate vs. Wt S.aureus Moi:10+baf lysate	11383	2867	8517	103725	9	9	0.08211	64
Wt S.aureus Moi:10 Lysate vs. Pvl- Moi:10 Lysate	11383	6378	5006	103725	9	9	0.04826	64
Wt S.aureus Moi:10 Lysate vs. Pvl- Moi:10 Lysate+baf	11383	838.9	10544	103725	9	9	0.1017	64
Wt S.aureus Moi:10+baf lysate vs. Pvl- Moi:10 Lysate	2867	6378	-3511	103725	9	9	0.03385	64
Wt S.aureus Moi:10+baf lysate vs. Pvl- Moi:10 Lysate+baf	2867	838.9	2028	103725	9	9	0.01955	64
Pvl- Moi:10 Lysate vs. Pvl- Moi:10 Lysate+baf	6378	838.9	5539	103725	9	9	0.0534	64
4 hrs
Wt S.aureus Moi:10 Lysate vs. Wt S.aureus Moi:10+baf lysate	526667	105556	421111	103725	9	9	4.06	64
Wt S.aureus Moi:10 Lysate vs. Pvl- Moi:10 Lysate	526667	647222	-120556	103725	9	9	1.162	64
Wt S.aureus Moi:10 Lysate vs. Pvl- Moi:10 Lysate+baf	526667	205000	321667	103725	9	9	3.101	64
Wt S.aureus Moi:10+baf lysate vs. Pvl- Moi:10 Lysate	105556	647222	-541667	103725	9	9	5.222	64
Wt S.aureus Moi:10+baf lysate vs. Pvl- Moi:10 Lysate+baf	105556	205000	-99444	103725	9	9	0.9587	64
Pvl- Moi:10 Lysate vs. Pvl- Moi:10 Lysate+baf	647222	205000	442222	103725	9	9	4.263	64
Fig 6C
	WT + DMSO				Mean	SEM			WT + BafA1				Mean	SEM			Δpvl + DMSO				Mean	SEM			Δpvl + BafA1				Mean	SEM			compΔpvl + DMSO				Mean	SEM			compΔpvl + BafA1				Mean	SEM
4h	4390000	3485000	2880000	3335000	3522500	316481			621000	1760000	1210000	757500	1087125	257194			1059500	363636	818500	1225000	866659	187294			258000	175758	274500	379000	271814	41747			4545000	4395000	2425000	2425000	3447500	591134			651500	848500	803000	803000	776500	43024.7
Number of families	1
Number of comparisons per family	15
Alpha	0.05
Tukey's multiple comparisons test	Mean Diff.	95.00% CI of diff.	Below threshold?	Summary	Adjusted P Value
WT + DMSO vs. WT + BafA1	2435375	1069163 to 3801587	Yes	***	0.0003	A-B
WT + DMSO vs. Δpvl + DMSO	2655841	1289629 to 4022053	Yes	****	<0.0001	A-C
WT + DMSO vs. Δpvl + BafA1	3250686	1884474 to 4616898	Yes	****	<0.0001	A-D
WT + DMSO vs. compΔpvl + DMSO	75000	-1291212 to 1441212	No	ns	>0.9999	A-E
WT + DMSO vs. compΔpvl + BafA1	2746000	1379788 to 4112212	Yes	****	<0.0001	A-F
WT + BafA1 vs. Δpvl + DMSO	220466	-1145746 to 1586678	No	ns	0.995	B-C
WT + BafA1 vs. Δpvl + BafA1	815311	-550901 to 2181523	No	ns	0.4351	B-D
WT + BafA1 vs. compΔpvl + DMSO	-2360375	-3726587 to -994163	Yes	***	0.0004	B-E
WT + BafA1 vs. compΔpvl + BafA1	310625	-1055587 to 1676837	No	ns	0.9765	B-F
Δpvl + DMSO vs. Δpvl + BafA1	594845	-771367 to 1961057	No	ns	0.7358	C-D
Δpvl + DMSO vs. compΔpvl + DMSO	-2580841	-3947053 to -1214629	Yes	***	0.0001	C-E
Δpvl + DMSO vs. compΔpvl + BafA1	90159	-1276053 to 1456371	No	ns	>0.9999	C-F
Δpvl + BafA1 vs. compΔpvl + DMSO	-3175686	-4541898 to -1809474	Yes	****	<0.0001	D-E
Δpvl + BafA1 vs. compΔpvl + BafA1	-504686	-1870898 to 861526	No	ns	0.8432	D-F
compΔpvl + DMSO vs. compΔpvl + BafA1	2671000	1304788 to 4037212	Yes	****	<0.0001	E-F
Test details	Mean 1	Mean 2	Mean Diff.	SE of diff.	n1	n2	q	DF
WT + DMSO vs. WT + BafA1	3522500	1087125	2435375	429892	4	4	8.012	18
WT + DMSO vs. Δpvl + DMSO	3522500	866659	2655841	429892	4	4	8.737	18
WT + DMSO vs. Δpvl + BafA1	3522500	271814	3250686	429892	4	4	10.69	18
WT + DMSO vs. compΔpvl + DMSO	3522500	3447500	75000	429892	4	4	0.2467	18
WT + DMSO vs. compΔpvl + BafA1	3522500	776500	2746000	429892	4	4	9.034	18
WT + BafA1 vs. Δpvl + DMSO	1087125	866659	220466	429892	4	4	0.7253	18
WT + BafA1 vs. Δpvl + BafA1	1087125	271814	815311	429892	4	4	2.682	18
WT + BafA1 vs. compΔpvl + DMSO	1087125	3447500	-2360375	429892	4	4	7.765	18
WT + BafA1 vs. compΔpvl + BafA1	1087125	776500	310625	429892	4	4	1.022	18
Δpvl + DMSO vs. Δpvl + BafA1	866659	271814	594845	429892	4	4	1.957	18
Δpvl + DMSO vs. compΔpvl + DMSO	866659	3447500	-2580841	429892	4	4	8.49	18
Δpvl + DMSO vs. compΔpvl + BafA1	866659	776500	90159	429892	4	4	0.2966	18
Δpvl + BafA1 vs. compΔpvl + DMSO	271814	3447500	-3175686	429892	4	4	10.45	18
Δpvl + BafA1 vs. compΔpvl + BafA1	271814	776500	-504686	429892	4	4	1.66	18
compΔpvl + DMSO vs. compΔpvl + BafA1	3447500	776500	2671000	429892	4	4	8.787	18
Compact letter display
WT + DMSO	A
compΔpvl + DMSO	A
WT + BafA1	B
Δpvl + DMSO	B
compΔpvl + BafA1	B
Δpvl + BafA1	B
Fig 6E
Time (h)	UI						WT									Δpvl						compΔpvl
				Mean	SEM					Mean	SEM								Mean	SEM					Mean	SEM
1	1.10112	0.815681	0.954126	0.956976	0.0824116		4.26356	4.23272	4.25456	4.25028	0.00915511					2.90179	1.65573	2.54628	2.36793	0.370595		5.28898	5.13291	5.19228	5.20473	0.0454821
1.5	1.49891	1.11301	8.82894	3.81362	2.51013		5.76765	5.94506	11.468	7.72691	1.87125					3.63117	2.89932	10.73	5.75351	2.49722		6.97598	6.92435	13.244	9.04811	2.09799		Within each row, compare columns (simple effects within rows)
2	1.51616	1.01256	10.3754	4.30138	3.0405		7.28101	7.72436	13.7627	9.58936	2.0906					4.11259	3.3333	12.7812	6.74238	3.0278		8.79811	9.61519	16.0959	11.5031	2.30849
2.5	1.74225	1.18029	10.9579	4.6268	3.16969		9.37993	9.52894	15.5321	11.4803	2.02636					4.95286	4.05046	13.9609	7.65475	3.16383		11.2765	11.919	17.9043	13.6999	2.11037		Number of families	25
3	1.77093	1.30305	11.4797	4.85122	3.31698		11.3654	12.1074	17.0205	13.4978	1.77436					5.80782	4.86171	15.2318	8.63379	3.31031		14.4162	15.3043	21.0896	16.9367	2.0922		Number of comparisons per family	3
3.5	1.91804	1.37776	11.307	4.86762	3.22349		13.891	14.6714	20.1052	16.2226	1.95436					6.05431	5.90683	18.8037	10.2549	4.27458		17.9017	18.3867	24.767	20.3518	2.21204		Alpha	0.05
4	1.7775	1.54053	12.5947	5.30425	3.64588		17.1615	18.6651	23.815	19.8805	2.01455					7.28653	7.1941	21.811	12.0972	4.85698		21.9577	22.6919	29.3936	24.6811	2.36579
4.5	1.99179	1.47237	12.3835	5.28255	3.55363		21.4942	24.3641	28.8299	24.8961	2.13428					9.17333	8.43177	24.8425	14.1492	5.35093		27.427	28.1617	35.2412	30.2766	2.49132		Tukey's multiple comparisons test	Mean Diff.	95.00% CI of diff.	Below threshold?	Summary	Adjusted P Value
5	2.28715	1.83408	12.468	5.52975	3.47159		30.7612	32.8281	39.9911	34.5268	2.79655					12.7004	11.3437	31.9	18.6481	6.63755		36.0853	37.9557	46.208	40.083	3.10975
5.5	2.03847	1.92869	12.8743	5.61381	3.63037		43.445	46.9539	55.6335	48.6775	3.6225					17.3219	15.2368	42.4248	24.9945	8.73592		52.996	52.5531	61.4401	55.6631	2.89135		Row 3
6	2.52925	1.80039	13.4651	5.9316	3.77265		66.4442	68.2832	66.6837	67.137	0.577253					24.0144	21.152	57.767	34.3111	11.757		73.3234	72.6333	73.7031	73.2199	0.313109		WT + DMSO #2 vs. Δpvl + DMSO #2	2.18	-5.918 to 10.28	No	ns	0.1916
6.5	2.16586	2.26137	13.3713	5.93285	3.71934		78.4463	78.802	80.3601	79.2028	0.587682					37.4505	34.1538	73.769	48.4578	12.6913		74.0481	77.6677	87.5971	79.771	4.05017		WT + DMSO #2 vs. compΔpvl + DMSO	-0.9002	-6.332 to 4.532	No	ns	0.3024
7	2.47761	2.42291	13.6059	6.1688	3.71858		78.721	76.6592	84.7343	80.0381	2.42234					58.3219	55.734	86.9228	66.9929	9.99293		72.4029	72.799	89.6509	78.2843	5.68447		Δpvl + DMSO #2 vs. compΔpvl + DMSO	-3.08	-6.332 to 0.1714	No	ns	0.0554
7.5	2.51286	2.48493	13.4594	6.15239	3.6535		75.1932	73.3213	82.3301	76.9482	2.74467					78.1793	76.0982	87.6838	80.6538	3.56598		72.7334	70.6425	88.1972	77.191	5.53609
8	3.01841	2.16311	14.2662	6.48256	3.89962		75.0876	69.0136	82.0575	75.3862	3.7684					82.3865	80.6853	83.9189	82.3302	0.93389		75.6819	72.8435	87.3601	78.6285	4.44203		Row 4
																												WT + DMSO #2 vs. Δpvl + DMSO #2	2.646	-4.190 to 9.482	No	ns	0.1344
																												WT + DMSO #2 vs. compΔpvl + DMSO	-0.9793	-16.35 to 14.39	No	ns	0.6363
																												Δpvl + DMSO #2 vs. compΔpvl + DMSO	-3.625	-7.521 to 0.2705	No	ns	0.0573
																												Row 5
																												WT + DMSO #2 vs. Δpvl + DMSO #2	4.454	-16.60 to 25.51	No	ns	0.2412
																												WT + DMSO #2 vs. compΔpvl + DMSO	-1.891	-19.80 to 16.01	No	ns	0.4456
																												Δpvl + DMSO #2 vs. compΔpvl + DMSO	-6.345	-12.48 to -0.2058	Yes	*	0.047
																												Row 6
																												WT + DMSO #2 vs. Δpvl + DMSO #2	5.804	-31.03 to 42.63	No	ns	0.3165
																												WT + DMSO #2 vs. compΔpvl + DMSO	-2.39	-32.60 to 27.82	No	ns	0.5533
																												Δpvl + DMSO #2 vs. compΔpvl + DMSO	-8.194	-14.88 to -1.505	Yes	*	0.0339
																												Row 7
																												WT + DMSO #2 vs. Δpvl + DMSO #2	7.187	-36.84 to 51.21	No	ns	0.3065
																												WT + DMSO #2 vs. compΔpvl + DMSO	-3.197	-40.75 to 34.36	No	ns	0.5253
																												Δpvl + DMSO #2 vs. compΔpvl + DMSO	-10.38	-19.73 to -1.037	Yes	*	0.0409
																												Row 8
																												WT + DMSO #2 vs. Δpvl + DMSO #2	9.169	-30.75 to 49.09	No	ns	0.2231
																												WT + DMSO #2 vs. compΔpvl + DMSO	-3.715	-40.85 to 33.42	No	ns	0.4651
Fig 6F																												Δpvl + DMSO #2 vs. compΔpvl + DMSO	-12.88	-17.20 to -8.569	Yes	**	0.0058
Time (h)	UT + DMSO						UT + BafA1						WT + DMSO						WT + BafA1									Row 9
																												WT + DMSO #2 vs. Δpvl + DMSO #2	12.45	-43.35 to 68.26	No	ns	0.2293
				Mean	SEM					Mean	SEM					Mean	SEM					Mean	SEM					WT + DMSO #2 vs. compΔpvl + DMSO	-4.027	-37.79 to 29.74	No	ns	0.4034
1	0.815681	2.54622	2.42392	1.92861	0.557582		2.3246	3.98456	2.96754	3.09223	0.48323		4.23272	10.4865	4.99762	6.57226	1.96951		3.97844	10.5549	7.62227	7.38521	1.90216					Δpvl + DMSO #2 vs. compΔpvl + DMSO	-16.48	-21.75 to -11.21	Yes	**	0.0052
1.5	1.11301	8.82894	2.47681	4.13959	2.3775		2.87785	9.48893	3.2222	5.19633	2.1486		5.94506	11.468	6.01406	7.80904	1.82959		5.1116	16.6804	8.78201	10.1913	3.41316
2	1.01256	10.3754	2.53017	4.63939	2.90129		3.2011	10.9317	3.29978	5.81086	2.56059		7.72436	13.7627	7.43667	9.64124	2.06241		6.65992	17.8064	10.0565	11.5076	3.29849					Row 10
2.5	1.18029	10.9579	2.55014	4.8961	3.05657		3.32746	11.5361	3.49854	6.12069	2.70813		9.52894	15.5321	8.69902	11.2534	2.15276		8.63732	19.2764	11.3864	13.1	3.18852					WT + DMSO #2 vs. Δpvl + DMSO #2	17.26	-20.88 to 55.41	No	ns	0.1151
3	1.30305	11.4797	2.57156	5.11809	3.2018		3.557	10.9671	3.68776	6.07063	2.44854		12.1074	17.0205	11.075	13.401	1.83416		11.0623	21.0593	12.7883	14.97	3.08518					WT + DMSO #2 vs. compΔpvl + DMSO	-3.798	-20.18 to 12.58	No	ns	0.2211
3.5	1.37776	11.307	2.48778	5.05753	3.14114		3.62221	11.4718	3.78638	6.29346	2.58959		14.6714	20.1052	14.941	16.5725	1.76806		13.7774	23.2164	14.2586	17.0841	3.06925					Δpvl + DMSO #2 vs. compΔpvl + DMSO	-21.06	-25.53 to -16.59	Yes	**	0.0014
4	1.54053	12.5947	2.57215	5.56914	3.52539		3.78204	12.1618	4.14145	6.69511	2.73533		18.6651	23.815	25.7162	22.7321	2.10627		16.0243	26.0457	17.3492	19.8064	3.14299
4.5	1.47237	12.3835	2.72871	5.52819	3.44678		4.03801	12.0473	4.52903	6.87145	2.59181		24.3641	28.8299	39.1051	30.7664	4.36411		19.3636	28.523	21.4577	23.1148	2.77086					Row 11
5	1.83408	12.468	2.55057	5.61755	3.43146		4.04667	12.715	4.52917	7.09695	2.81249		32.8281	39.9911	49.6311	40.8168	4.86813		24.6009	34.0785	25.4001	28.0265	3.03478					WT + DMSO #2 vs. Δpvl + DMSO #2	22.03	-34.91 to 78.98	No	ns	0.1344
5.5	1.92869	12.8743	2.77177	5.85825	3.51645		4.16553	12.6774	4.84073	7.22789	2.73172		46.9539	55.6335	56.2029	52.9301	2.99262		32.1516	41.8526	27.9698	33.9913	4.11183					WT + DMSO #2 vs. compΔpvl + DMSO	-5.128	-39.93 to 29.68	No	ns	0.3361
6	1.80039	13.4651	2.73014	5.99856	3.74293		4.20627	12.8538	5.0407	7.36692	2.75399		68.2832	66.6837	58.5834	64.5168	3.00241		43.502	52.2713	29.6032	41.7922	6.59933					Δpvl + DMSO #2 vs. compΔpvl + DMSO	-27.16	-46.68 to -7.639	Yes	*	0.0265
6.5	2.26137	13.3713	2.84505	6.15925	3.60997		4.45808	13.1161	5.28392	7.61935	2.75867		78.802	80.3601	60.278	73.1467	6.45004		57.6562	59.8013	31.6987	49.7187	9.03127
7	2.42291	13.6059	2.76182	6.26354	3.67248		4.64954	13.0424	5.41693	7.70297	2.67891		76.6592	84.7343	59.25	73.5478	7.51938		71.033	68.7741	33.0264	57.6111	12.3097					Row 12
7.5	2.48493	13.4594	2.87715	6.27382	3.59456		5.104	13.8461	5.61653	8.18886	2.83246		73.3213	82.3301	59.5712	71.7409	6.61726		75.8785	72.6073	35.1868	61.2242	13.0529					WT + DMSO #2 vs. Δpvl + DMSO #2	32.57	-96.34 to 161.5	No	ns	0.2037
8	2.16311	14.2662	2.88806	6.43911	3.91912		4.8171	13.6824	5.92691	8.14214	2.7886		69.0136	82.0575	60.93	70.667	6.15475		75.4264	74.0525	38.1686	62.5491	12.1967					WT + DMSO #2 vs. compΔpvl + DMSO	-5.599	-74.30 to 63.10	No	ns	0.5419
																												Δpvl + DMSO #2 vs. compΔpvl + DMSO	-38.17	-71.34 to -4.994	Yes	*	0.0382
Within each row, compare columns (simple effects within rows)
																												Row 13
Number of families	34																											WT + DMSO #2 vs. Δpvl + DMSO #2	47.8	-113.6 to 209.2	No	ns	0.1747
Number of comparisons per family	6																											WT + DMSO #2 vs. compΔpvl + DMSO	-4.35	-101.2 to 92.48	No	ns	0.7599
Alpha	0.05																											Δpvl + DMSO #2 vs. compΔpvl + DMSO	-52.15	-68.12 to -36.17	Yes	**	0.0047
Tukey's multiple comparisons test	Mean Diff.	95.00% CI of diff.	Below threshold?	Summary	Adjusted P Value																							Row 14
																												WT + DMSO #2 vs. Δpvl + DMSO #2	47.41	-71.07 to 165.9	No	ns	0.13
Row 1																												WT + DMSO #2 vs. compΔpvl + DMSO	1.134	-46.04 to 48.31	No	ns	0.9091
UT + DMSO vs. UT + BafA1	-0.2318																											Δpvl + DMSO #2 vs. compΔpvl + DMSO	-46.27	-64.74 to -27.81	Yes	**	0.0083
UT + DMSO vs. WT + DMSO	-1.073
UT + DMSO vs. WT + BafA1	-3.43																											Row 15
UT + BafA1 vs. WT + DMSO	-0.841																											WT + DMSO #2 vs. Δpvl + DMSO #2	23.94	-141.3 to 189.2	No	ns	0.3411
UT + BafA1 vs. WT + BafA1	-3.198																											WT + DMSO #2 vs. compΔpvl + DMSO	3.86	-28.35 to 36.07	No	ns	0.4017
WT + DMSO vs. WT + BafA1	-2.357																											Δpvl + DMSO #2 vs. compΔpvl + DMSO	-20.08	-79.17 to 39.02	No	ns	0.3128
Row 2																												Row 16
UT + DMSO vs. UT + BafA1	-0.5377																											WT + DMSO #2 vs. Δpvl + DMSO #2	1.62	-120.6 to 123.8	No	ns	0.9695
UT + DMSO vs. WT + DMSO	-1.928																											WT + DMSO #2 vs. compΔpvl + DMSO	2.679	-21.82 to 27.17	No	ns	0.4332
UT + DMSO vs. WT + BafA1	-4.383																											Δpvl + DMSO #2 vs. compΔpvl + DMSO	1.059	-40.77 to 42.89	No	ns	0.9879
UT + BafA1 vs. WT + DMSO	-1.391
UT + BafA1 vs. WT + BafA1	-3.845																											Row 17
WT + DMSO vs. WT + BafA1	-2.454																											WT + DMSO #2 vs. Δpvl + DMSO #2	-10.37	-39.28 to 18.55	No	ns	0.1449
																												WT + DMSO #2 vs. compΔpvl + DMSO	-3.83	-18.25 to 10.59	No	ns	0.1941
Row 3																												Δpvl + DMSO #2 vs. compΔpvl + DMSO	6.536	-5.710 to 18.78	No	ns	0.1559
UT + DMSO vs. UT + BafA1	-1.026	-11.52 to 9.468	No	ns	0.4882
UT + DMSO vs. WT + DMSO	-2.995	-12.16 to 6.173	No	ns	0.1617																							Row 18
UT + DMSO vs. WT + BafA1	-4.181	-26.31 to 17.95	No	ns	0.2738																							WT + DMSO #2 vs. Δpvl + DMSO #2	-9.6	-26.23 to 7.030	No	ns	0.0901
UT + BafA1 vs. WT + DMSO	-1.969	-3.295 to -0.6432	Yes	*	0.0275																							WT + DMSO #2 vs. compΔpvl + DMSO	-3.699	-11.71 to 4.309	No	ns	0.1128
UT + BafA1 vs. WT + BafA1	-3.154	-35.78 to 29.47	No	ns	0.4927																							Δpvl + DMSO #2 vs. compΔpvl + DMSO	5.901	-0.9933 to 12.80	No	ns	0.067
WT + DMSO vs. WT + BafA1	-1.185	-32.48 to 30.11	No	ns	0.848
																												Row 19
Row 4																												WT + DMSO #2 vs. Δpvl + DMSO #2	-8.63	-30.84 to 13.58	No	ns	0.1339
UT + DMSO vs. UT + BafA1	-1.057	-3.516 to 1.402	No	ns	0.2276																							WT + DMSO #2 vs. compΔpvl + DMSO	-5.381	-28.00 to 17.24	No	ns	0.2158
UT + DMSO vs. WT + DMSO	-3.669	-8.080 to 0.7408	No	ns	0.0709																							Δpvl + DMSO #2 vs. compΔpvl + DMSO	3.249	0.1082 to 6.390	Yes	*	0.0469
UT + DMSO vs. WT + BafA1	-6.052	-13.81 to 1.705	No	ns	0.0799
UT + BafA1 vs. WT + DMSO	-2.613	-4.876 to -0.3494	Yes	*	0.0379																							Row 20
UT + BafA1 vs. WT + BafA1	-4.995	-15.10 to 5.113	No	ns	0.1808																							WT + DMSO #2 vs. Δpvl + DMSO #2	-8.085	-36.92 to 20.75	No	ns	0.1842
WT + DMSO vs. WT + BafA1	-2.382	-14.55 to 9.784	No	ns	0.618																							WT + DMSO #2 vs. compΔpvl + DMSO	-7.923	-26.45 to 10.61	No	ns	0.1218
																												Δpvl + DMSO #2 vs. compΔpvl + DMSO	0.1628	-2.469 to 2.794	No	ns	0.9318
Row 5
UT + DMSO vs. UT + BafA1	-1.171	-4.721 to 2.378	No	ns	0.3391																							Row 21
UT + DMSO vs. WT + DMSO	-5.002	-11.66 to 1.656	No	ns	0.0858																							WT + DMSO #2 vs. Δpvl + DMSO #2	-6.454	-19.28 to 6.368	No	ns	0.1035
UT + DMSO vs. WT + BafA1	-6.868	-11.10 to -2.634	Yes	*	0.0196																							WT + DMSO #2 vs. compΔpvl + DMSO	-6.798	-31.08 to 17.49	No	ns	0.1845
UT + BafA1 vs. WT + DMSO	-3.83	-7.378 to -0.2828	Yes	*	0.0432																							Δpvl + DMSO #2 vs. compΔpvl + DMSO	-0.3441	-6.397 to 5.709	No	ns	0.9418
UT + BafA1 vs. WT + BafA1	-5.697	-13.45 to 2.060	No	ns	0.0894
WT + DMSO vs. WT + BafA1	-1.866	-12.41 to 8.679	No	ns	0.6714																							Row 22
																												WT + DMSO #2 vs. Δpvl + DMSO #2	-4.876	-26.42 to 16.67	No	ns	0.2262
Row 6																												WT + DMSO #2 vs. compΔpvl + DMSO	-6.963	-35.82 to 21.89	No	ns	0.2128
UT + DMSO vs. UT + BafA1	-1.225	-4.506 to 2.056	No	ns	0.2835																							Δpvl + DMSO #2 vs. compΔpvl + DMSO	-2.087	-10.00 to 5.826	No	ns	0.4301
UT + DMSO vs. WT + DMSO	-6.357	-13.94 to 1.227	No	ns	0.0699
UT + DMSO vs. WT + BafA1	-8.204	-10.99 to -5.417	Yes	**	0.0061																							Row 23
UT + BafA1 vs. WT + DMSO	-5.133	-9.550 to -0.7152	Yes	*	0.0375																							WT + DMSO #2 vs. Δpvl + DMSO #2	-4.588	-41.48 to 32.30	No	ns	0.3893
UT + BafA1 vs. WT + BafA1	-6.979	-12.77 to -1.188	Yes	*	0.0349																							WT + DMSO #2 vs. compΔpvl + DMSO	-7.215	-31.27 to 16.85	No	ns	0.1726
WT + DMSO vs. WT + BafA1	-1.847	-11.57 to 7.873	No	ns	0.6342																							Δpvl + DMSO #2 vs. compΔpvl + DMSO	-2.627	-7.490 to 2.237	No	ns	0.1528
Row 7																												Row 24
UT + DMSO vs. UT + BafA1	-0.9525	-6.515 to 4.610	No	ns	0.6881																							WT + DMSO #2 vs. Δpvl + DMSO #2	-3.811	-29.24 to 21.62	No	ns	0.331
UT + DMSO vs. WT + DMSO	-8.283	-18.84 to 2.273	No	ns	0.0791																							WT + DMSO #2 vs. compΔpvl + DMSO	-7.745	-32.68 to 17.19	No	ns	0.1668
UT + DMSO vs. WT + BafA1	-9.852	-11.17 to -8.538	Yes	****	<0.0001																							Δpvl + DMSO #2 vs. compΔpvl + DMSO	-3.934	-11.74 to 3.868	No	ns	0.1714
UT + BafA1 vs. WT + DMSO	-7.33	-12.33 to -2.332	Yes	*	0.0238
UT + BafA1 vs. WT + BafA1	-8.899	-14.12 to -3.678	Yes	*	0.0178																							Row 25
WT + DMSO vs. WT + BafA1	-1.569	-11.75 to 8.612	No	ns	0.739																							WT + DMSO #2 vs. Δpvl + DMSO #2	-3.557	-20.91 to 13.79	No	ns	0.2484
																												WT + DMSO #2 vs. compΔpvl + DMSO	-6.704	-32.26 to 18.85	No	ns	0.1964
Row 8																												Δpvl + DMSO #2 vs. compΔpvl + DMSO	-3.147	-7.784 to 1.490	No	ns	0.1025
UT + DMSO vs. UT + BafA1	-1.236	-5.401 to 2.930	No	ns	0.3919
UT + DMSO vs. WT + DMSO	-11.52	-21.08 to -1.954	Yes	*	0.0349																							Row 26
UT + DMSO vs. WT + BafA1	-12.03	-13.35 to -10.70	Yes	****	<0.0001																							WT + DMSO #2 vs. Δpvl + DMSO #2	-4.51	-15.23 to 6.207	No	ns	0.1237
UT + BafA1 vs. WT + DMSO	-10.28	-15.98 to -4.574	Yes	*	0.016																							WT + DMSO #2 vs. compΔpvl + DMSO	-6.371	-55.28 to 42.54	No	ns	0.3743
UT + BafA1 vs. WT + BafA1	-10.79	-14.16 to -7.426	Yes	**	0.005																							Δpvl + DMSO #2 vs. compΔpvl + DMSO	-1.861	-13.44 to 9.716	No	ns	0.6697
WT + DMSO vs. WT + BafA1	-0.5116	-9.528 to 8.504	No	ns	0.9747
																												Row 27
Row 9																												WT + DMSO #2 vs. Δpvl + DMSO #2	-5.324	-39.21 to 28.56	No	ns	0.3173
UT + DMSO vs. UT + BafA1	-1.126	-6.691 to 4.439	No	ns	0.6003																							WT + DMSO #2 vs. compΔpvl + DMSO	-6.077	-39.07 to 26.92	No	ns	0.2745
UT + DMSO vs. WT + DMSO	-17.16	-41.01 to 6.687	No	ns	0.0929																							Δpvl + DMSO #2 vs. compΔpvl + DMSO	-0.7525	-12.37 to 10.87	No	ns	0.9257
UT + DMSO vs. WT + BafA1	-14.24	-17.02 to -11.45	Yes	***	0.0007
UT + BafA1 vs. WT + DMSO	-16.04	-36.28 to 4.207	No	ns	0.0777
UT + BafA1 vs. WT + BafA1	-13.11	-16.41 to -9.811	Yes	**	0.0025																							Test details	Mean 1	Mean 2	Mean Diff.	SE of diff.	N1	N2	q	DF
WT + DMSO vs. WT + BafA1	2.926	-18.29 to 24.15	No	ns	0.7875
																												Row 3
Row 10																												WT + DMSO #2 vs. Δpvl + DMSO #2	4.233	2.053	2.18	0.446	2	3	6.912	1
UT + DMSO vs. UT + BafA1	-1.343	-7.360 to 4.673	No	ns	0.5459																							WT + DMSO #2 vs. compΔpvl + DMSO	4.233	5.133	-0.9002	0.2992	2	3	4.255	1
UT + DMSO vs. WT + DMSO	-25.24	-65.92 to 15.45	No	ns	0.1216																							Δpvl + DMSO #2 vs. compΔpvl + DMSO	2.053	5.133	-3.08	0.552	3	3	7.892	2
UT + DMSO vs. WT + BafA1	-17.59	-22.87 to -12.30	Yes	**	0.0045
UT + BafA1 vs. WT + DMSO	-23.89	-61.57 to 13.78	No	ns	0.1169																							Row 4
UT + BafA1 vs. WT + BafA1	-16.24	-19.55 to -12.94	Yes	***	0.0009																							WT + DMSO #2 vs. Δpvl + DMSO #2	5.945	3.299	2.646	0.3765	2	3	9.938	1
WT + DMSO vs. WT + BafA1	7.652	-28.23 to 43.53	No	ns	0.5713																							WT + DMSO #2 vs. compΔpvl + DMSO	5.945	6.924	-0.9793	0.8467	2	3	1.636	1
																												Δpvl + DMSO #2 vs. compΔpvl + DMSO	3.299	6.924	-3.625	0.6613	3	3	7.752	2
Row 11
UT + DMSO vs. UT + BafA1	-1.479	-5.775 to 2.816	No	ns	0.3191																							Row 5
UT + DMSO vs. WT + DMSO	-35.2	-76.94 to 6.545	No	ns	0.0691																							WT + DMSO #2 vs. Δpvl + DMSO #2	7.724	3.27	4.454	1.16	2	3	5.431	1
UT + DMSO vs. WT + BafA1	-22.41	-25.18 to -19.64	Yes	****	<0.0001																							WT + DMSO #2 vs. compΔpvl + DMSO	7.724	9.615	-1.891	0.9862	2	3	2.711	1
UT + BafA1 vs. WT + DMSO	-33.72	-73.27 to 5.828	No	ns	0.0677																							Δpvl + DMSO #2 vs. compΔpvl + DMSO	3.27	9.615	-6.345	1.042	3	3	8.61	2
UT + BafA1 vs. WT + BafA1	-20.93	-22.56 to -19.30	Yes	****	<0.0001
WT + DMSO vs. WT + BafA1	12.79	-27.12 to 52.70	No	ns	0.3533																							Row 6
																												WT + DMSO #2 vs. Δpvl + DMSO #2	9.529	3.725	5.804	2.029	2	3	4.046	1
Row 12																												WT + DMSO #2 vs. compΔpvl + DMSO	9.529	11.92	-2.39	1.664	2	3	2.032	1
UT + DMSO vs. UT + BafA1	-1.37	-6.807 to 4.068	No	ns	0.4792																							Δpvl + DMSO #2 vs. compΔpvl + DMSO	3.725	11.92	-8.194	1.136	3	3	10.2	2
UT + DMSO vs. WT + DMSO	-47.07	-69.56 to -24.58	Yes	*	0.012
UT + DMSO vs. WT + BafA1	-28.13	-38.60 to -17.66	Yes	**	0.0074																							Row 7
UT + BafA1 vs. WT + DMSO	-45.7	-65.31 to -26.09	Yes	**	0.0098																							WT + DMSO #2 vs. Δpvl + DMSO #2	12.11	4.92	7.187	2.425	2	3	4.192	1
UT + BafA1 vs. WT + BafA1	-26.76	-39.58 to -13.95	Yes	*	0.012																							WT + DMSO #2 vs. compΔpvl + DMSO	12.11	15.3	-3.197	2.068	2	3	2.186	1
WT + DMSO vs. WT + BafA1	18.94	-13.33 to 51.20	No	ns	0.1342																							Δpvl + DMSO #2 vs. compΔpvl + DMSO	4.92	15.3	-10.38	1.587	3	3	9.255	2
Row 13																												Row 8
UT + DMSO vs. UT + BafA1	-1.368	-8.230 to 5.493	No	ns	0.6081																							WT + DMSO #2 vs. Δpvl + DMSO #2	14.67	5.502	9.169	2.199	2	3	5.897	1
UT + DMSO vs. WT + DMSO	-58.52	-86.61 to -30.43	Yes	*	0.0121																							WT + DMSO #2 vs. compΔpvl + DMSO	14.67	18.39	-3.715	2.046	2	3	2.569	1
UT + DMSO vs. WT + BafA1	-35.79	-67.24 to -4.351	Yes	*	0.039																							Δpvl + DMSO #2 vs. compΔpvl + DMSO	5.502	18.39	-12.88	0.7326	3	3	24.87	2
UT + BafA1 vs. WT + DMSO	-57.15	-81.16 to -33.14	Yes	**	0.0094
UT + BafA1 vs. WT + BafA1	-34.43	-68.60 to -0.2551	Yes	*	0.0493																							Row 9
WT + DMSO vs. WT + BafA1	22.72	-7.273 to 52.72	No	ns	0.0844																							WT + DMSO #2 vs. Δpvl + DMSO #2	18.67	6.213	12.45	3.074	2	3	5.729	1
																												WT + DMSO #2 vs. compΔpvl + DMSO	18.67	22.69	-4.027	1.86	2	3	3.062	1
Row 14																												Δpvl + DMSO #2 vs. compΔpvl + DMSO	6.213	22.69	-16.48	0.8941	3	3	26.07	2
UT + DMSO vs. UT + BafA1	-1.46	-7.423 to 4.502	No	ns	0.4947
UT + DMSO vs. WT + DMSO	-66.99	-105.2 to -28.77	Yes	*	0.0168																							Row 10
UT + DMSO vs. WT + BafA1	-43.56	-97.57 to 10.45	No	ns	0.0751																							WT + DMSO #2 vs. Δpvl + DMSO #2	24.36	7.1	17.26	2.101	2	3	11.62	1
UT + BafA1 vs. WT + DMSO	-65.53	-104.7 to -26.37	Yes	*	0.0184																							WT + DMSO #2 vs. compΔpvl + DMSO	24.36	28.16	-3.798	0.9023	2	3	5.952	1
UT + BafA1 vs. WT + BafA1	-42.1	-97.98 to 13.78	No	ns	0.0853																							Δpvl + DMSO #2 vs. compΔpvl + DMSO	7.1	28.16	-21.06	0.7587	3	3	39.26	2
WT + DMSO vs. WT + BafA1	23.43	5.543 to 41.31	Yes	*	0.0297
																												Row 11
Row 15																												WT + DMSO #2 vs. Δpvl + DMSO #2	32.83	10.8	22.03	3.136	2	3	9.935	1
UT + DMSO vs. UT + BafA1	-1.439	-8.431 to 5.552	No	ns	0.5907																							WT + DMSO #2 vs. compΔpvl + DMSO	32.83	37.96	-5.128	1.917	2	3	3.783	1
UT + DMSO vs. WT + DMSO	-67.28	-105.2 to -29.37	Yes	*	0.0164																							Δpvl + DMSO #2 vs. compΔpvl + DMSO	10.8	37.96	-27.16	3.314	3	3	11.59	2
UT + DMSO vs. WT + BafA1	-51.35	-129.2 to 26.49	No	ns	0.1088
UT + BafA1 vs. WT + DMSO	-65.84	-107.5 to -24.23	Yes	*	0.0205																							Row 12
UT + BafA1 vs. WT + BafA1	-49.91	-130.0 to 30.23	No	ns	0.1208																							WT + DMSO #2 vs. Δpvl + DMSO #2	46.95	14.38	32.57	7.1	2	3	6.487	1
WT + DMSO vs. WT + BafA1	15.94	-25.26 to 57.14	No	ns	0.2685																							WT + DMSO #2 vs. compΔpvl + DMSO	46.95	52.55	-5.599	3.784	2	3	2.093	1
																												Δpvl + DMSO #2 vs. compΔpvl + DMSO	14.38	52.55	-38.17	5.632	3	3	9.585	2
Row 16
UT + DMSO vs. UT + BafA1	-1.915	-7.215 to 3.385	No	ns	0.2976																							Row 13
UT + DMSO vs. WT + DMSO	-65.47	-96.11 to -34.82	Yes	*	0.0115																							WT + DMSO #2 vs. Δpvl + DMSO #2	68.28	20.49	47.8	8.89	2	3	7.603	1
UT + DMSO vs. WT + BafA1	-54.95	-138.4 to 28.50	No	ns	0.1092																							WT + DMSO #2 vs. compΔpvl + DMSO	68.28	72.63	-4.35	5.333	2	3	1.154	1
UT + BafA1 vs. WT + DMSO	-63.55	-96.81 to -30.30	Yes	*	0.0142																							Δpvl + DMSO #2 vs. compΔpvl + DMSO	20.49	72.63	-52.15	2.712	3	3	27.19	2
UT + BafA1 vs. WT + BafA1	-53.04	-137.8 to 31.74	No	ns	0.1198
WT + DMSO vs. WT + BafA1	10.52	-43.44 to 64.48	No	ns	0.6205																							Row 14
																												WT + DMSO #2 vs. Δpvl + DMSO #2	78.8	31.39	47.41	6.525	2	3	10.27	1
Row 17																												WT + DMSO #2 vs. compΔpvl + DMSO	78.8	77.67	1.134	2.598	2	3	0.6173	1
UT + DMSO vs. UT + BafA1	-1.703	-9.663 to 6.257	No	ns	0.5695																							Δpvl + DMSO #2 vs. compΔpvl + DMSO	31.39	77.67	-46.27	3.135	3	3	20.88	2
UT + DMSO vs. WT + DMSO	-64.23	-85.74 to -42.71	Yes	**	0.006
UT + DMSO vs. WT + BafA1	-56.11	-133.1 to 20.92	No	ns	0.0908																							Row 15
UT + BafA1 vs. WT + DMSO	-62.52	-89.89 to -35.16	Yes	*	0.0101																							WT + DMSO #2 vs. Δpvl + DMSO #2	76.66	52.72	23.94	9.1	2	3	3.72	1
UT + BafA1 vs. WT + BafA1	-54.41	-133.9 to 25.07	No	ns	0.1018																							WT + DMSO #2 vs. compΔpvl + DMSO	76.66	72.8	3.86	1.774	2	3	3.077	1
WT + DMSO vs. WT + BafA1	8.118	-50.24 to 66.47	No	ns	0.7838																							Δpvl + DMSO #2 vs. compΔpvl + DMSO	52.72	72.8	-20.08	10.03	3	3	2.83	2
Row 18																												Row 16
UT + DMSO vs. UT + BafA1	-2.055	-8.932 to 4.821	No	ns	0.3882																							WT + DMSO #2 vs. Δpvl + DMSO #2	73.32	71.7	1.62	6.73	2	3	0.3405	1
UT + DMSO vs. WT + DMSO	-64.65	-80.30 to -49.01	Yes	**	0.0021																							WT + DMSO #2 vs. compΔpvl + DMSO	73.32	70.64	2.679	1.349	2	3	2.808	1
UT + DMSO vs. WT + BafA1	-56.04	-121.2 to 9.076	No	ns	0.0665																							Δpvl + DMSO #2 vs. compΔpvl + DMSO	71.7	70.64	1.059	7.101	3	3	0.2108	2
UT + BafA1 vs. WT + DMSO	-62.6	-83.23 to -41.96	Yes	**	0.0057
UT + BafA1 vs. WT + BafA1	-53.99	-122.0 to 14.02	No	ns	0.0774																							Row 17
WT + DMSO vs. WT + BafA1	8.609	-41.69 to 58.91	No	ns	0.6883																							WT + DMSO #2 vs. Δpvl + DMSO #2	69.01	79.38	-10.37	1.592	2	3	9.206	1
																												WT + DMSO #2 vs. compΔpvl + DMSO	69.01	72.84	-3.83	0.7942	2	3	6.82	1
Row 19																												Δpvl + DMSO #2 vs. compΔpvl + DMSO	79.38	72.84	6.536	2.079	3	3	4.446	2
UT + DMSO vs. UT + BafA1	-1.323	-13.23 to 10.59	No	ns	0.8639
UT + DMSO vs. WT + DMSO	-64.31	-76.33 to -52.29	Yes	***	0.0005																							Row 18
UT + DMSO vs. WT + BafA1	-55.72	-110.5 to -0.9414	Yes	*	0.0484																							WT + DMSO #2 vs. Δpvl + DMSO #2	69.17	78.77	-9.6	0.9159	2	3	14.82	1
UT + BafA1 vs. WT + DMSO	-62.99	-86.90 to -39.07	Yes	**	0.0077																							WT + DMSO #2 vs. compΔpvl + DMSO	69.17	72.87	-3.699	0.4411	2	3	11.86	1
UT + BafA1 vs. WT + BafA1	-54.4	-115.6 to 6.788	No	ns	0.0625																							Δpvl + DMSO #2 vs. compΔpvl + DMSO	78.77	72.87	5.901	1.17	3	3	7.131	2
WT + DMSO vs. WT + BafA1	8.589	-41.03 to 58.21	No	ns	0.6826
																												Row 19
Row 20																												WT + DMSO #2 vs. Δpvl + DMSO #2	66	74.63	-8.63	1.223	2	3	9.975	1
UT + DMSO vs. UT + BafA1	-1.765	-10.60 to 7.066	No	ns	0.6068																							WT + DMSO #2 vs. compΔpvl + DMSO	66	71.38	-5.381	1.246	2	3	6.107	1
UT + DMSO vs. WT + DMSO	-63.04	-71.75 to -54.32	Yes	****	<0.0001																							Δpvl + DMSO #2 vs. compΔpvl + DMSO	74.63	71.38	3.249	0.5332	3	3	8.618	2
UT + DMSO vs. WT + BafA1	-56.65	-101.5 to -11.84	Yes	*	0.0318
UT + BafA1 vs. WT + DMSO	-61.27	-77.82 to -44.72	Yes	**	0.0033																							Row 20
UT + BafA1 vs. WT + BafA1	-54.89	-105.8 to -3.986	Yes	*	0.0433																							WT + DMSO #2 vs. Δpvl + DMSO #2	63.96	72.05	-8.085	1.588	2	3	7.2	1
WT + DMSO vs. WT + BafA1	6.383	-39.13 to 51.90	No	ns	0.7805																							WT + DMSO #2 vs. compΔpvl + DMSO	63.96	71.89	-7.923	1.021	2	3	10.98	1
																												Δpvl + DMSO #2 vs. compΔpvl + DMSO	72.05	71.89	0.1628	0.4467	3	3	0.5154	2
Row 21
UT + DMSO vs. UT + BafA1	-1.47	-13.80 to 10.86	No	ns	0.8415																							Row 21
UT + DMSO vs. WT + DMSO	-62.8	-65.02 to -60.59	Yes	****	<0.0001																							WT + DMSO #2 vs. Δpvl + DMSO #2	65.52	71.98	-6.454	0.7062	2	3	12.92	1
UT + DMSO vs. WT + BafA1	-56.47	-96.18 to -16.75	Yes	*	0.0253																							WT + DMSO #2 vs. compΔpvl + DMSO	65.52	72.32	-6.798	1.338	2	3	7.188	1
UT + BafA1 vs. WT + DMSO	-61.33	-75.88 to -46.79	Yes	**	0.002																							Δpvl + DMSO #2 vs. compΔpvl + DMSO	71.98	72.32	-0.3441	1.028	3	3	0.4735	2
UT + BafA1 vs. WT + BafA1	-55	-102.6 to -7.412	Yes	*	0.0378
WT + DMSO vs. WT + BafA1	6.337	-32.12 to 44.80	No	ns	0.7072																							Row 22
																												WT + DMSO #2 vs. Δpvl + DMSO #2	66.75	71.62	-4.876	1.187	2	3	5.811	1
Row 22																												WT + DMSO #2 vs. compΔpvl + DMSO	66.75	73.71	-6.963	1.589	2	3	6.196	1
UT + DMSO vs. UT + BafA1	-0.9716	-15.58 to 13.64	No	ns	0.9612																							Δpvl + DMSO #2 vs. compΔpvl + DMSO	71.62	73.71	-2.087	1.343	3	3	2.197	2
UT + DMSO vs. WT + DMSO	-63.98	-66.36 to -61.61	Yes	****	<0.0001
UT + DMSO vs. WT + BafA1	-58.72	-97.49 to -19.94	Yes	*	0.0224																							Row 23
UT + BafA1 vs. WT + DMSO	-63.01	-79.04 to -46.99	Yes	**	0.0026																							WT + DMSO #2 vs. Δpvl + DMSO #2	66.61	71.19	-4.588	2.032	2	3	3.194	1
UT + BafA1 vs. WT + BafA1	-57.75	-109.0 to -6.505	Yes	*	0.0397																							WT + DMSO #2 vs. compΔpvl + DMSO	66.61	73.82	-7.215	1.325	2	3	7.699	1
WT + DMSO vs. WT + BafA1	5.268	-33.74 to 44.28	No	ns	0.7959																							Δpvl + DMSO #2 vs. compΔpvl + DMSO	71.19	73.82	-2.627	0.8257	3	3	4.499	2
Row 23																												Row 24
UT + DMSO vs. UT + BafA1	-1.586	-14.30 to 11.12	No	ns	0.8256																							WT + DMSO #2 vs. Δpvl + DMSO #2	66.4	70.21	-3.811	1.401	2	3	3.848	1
UT + DMSO vs. WT + DMSO	-64.3	-76.87 to -51.73	Yes	***	0.0007																							WT + DMSO #2 vs. compΔpvl + DMSO	66.4	74.14	-7.745	1.374	2	3	7.974	1
UT + DMSO vs. WT + BafA1	-59.74	-89.18 to -30.31	Yes	*	0.0127																							Δpvl + DMSO #2 vs. compΔpvl + DMSO	70.21	74.14	-3.934	1.324	3	3	4.2	2
UT + BafA1 vs. WT + DMSO	-62.71	-68.60 to -56.83	Yes	****	<0.0001
UT + BafA1 vs. WT + BafA1	-58.16	-98.30 to -18.02	Yes	*	0.0244																							Row 25
WT + DMSO vs. WT + BafA1	4.553	-37.26 to 46.37	No	ns	0.8698																							WT + DMSO #2 vs. Δpvl + DMSO #2	66.63	70.18	-3.557	0.9556	2	3	5.264	1
																												WT + DMSO #2 vs. compΔpvl + DMSO	66.63	73.33	-6.704	1.407	2	3	6.737	1
Row 24																												Δpvl + DMSO #2 vs. compΔpvl + DMSO	70.18	73.33	-3.147	0.7872	3	3	5.655	2
UT + DMSO vs. UT + BafA1	-1.954	-12.99 to 9.078	No	ns	0.6711
UT + DMSO vs. WT + DMSO	-64.01	-81.55 to -46.47	Yes	**	0.0034																							Row 26
UT + DMSO vs. WT + BafA1	-61.47	-91.34 to -31.59	Yes	*	0.0124																							WT + DMSO #2 vs. Δpvl + DMSO #2	66.35	70.86	-4.51	0.5902	2	3	10.8	1
UT + BafA1 vs. WT + DMSO	-62.05	-70.02 to -54.09	Yes	****	<0.0001																							WT + DMSO #2 vs. compΔpvl + DMSO	66.35	72.72	-6.371	2.694	2	3	3.344	1
UT + BafA1 vs. WT + BafA1	-59.52	-99.64 to -19.39	Yes	*	0.0233																							Δpvl + DMSO #2 vs. compΔpvl + DMSO	70.86	72.72	-1.861	1.965	3	3	1.339	2
WT + DMSO vs. WT + BafA1	2.538	-44.81 to 49.89	No	ns	0.9784
																												Row 27
Row 25																												WT + DMSO #2 vs. Δpvl + DMSO #2	67.4	72.72	-5.324	1.866	2	3	4.035	1
UT + DMSO vs. UT + BafA1	-1.299	-15.52 to 12.92	No	ns	0.9133																							WT + DMSO #2 vs. compΔpvl + DMSO	67.4	73.47	-6.077	1.817	2	3	4.729	1
UT + DMSO vs. WT + DMSO	-64.61	-87.24 to -41.98	Yes	**	0.0066																							Δpvl + DMSO #2 vs. compΔpvl + DMSO	72.72	73.47	-0.7525	1.972	3	3	0.5396	2
UT + DMSO vs. WT + BafA1	-61.52	-84.13 to -38.90	Yes	**	0.0073
UT + BafA1 vs. WT + DMSO	-63.31	-74.77 to -51.86	Yes	***	0.0004
UT + BafA1 vs. WT + BafA1	-60.22	-96.00 to -24.43	Yes	*	0.0182
WT + DMSO vs. WT + BafA1	3.097	-42.14 to 48.33	No	ns	0.9581
Row 26
UT + DMSO vs. UT + BafA1	-1.383	-16.72 to 13.96	No	ns	0.916
UT + DMSO vs. WT + DMSO	-64.92	-91.17 to -38.67	Yes	**	0.0087
UT + DMSO vs. WT + BafA1	-62.01	-81.73 to -42.30	Yes	**	0.0053
UT + BafA1 vs. WT + DMSO	-63.54	-77.53 to -49.54	Yes	**	0.0014
UT + BafA1 vs. WT + BafA1	-60.63	-95.41 to -25.85	Yes	*	0.017
WT + DMSO vs. WT + BafA1	2.907	-42.86 to 48.67	No	ns	0.9657
Row 27
UT + DMSO vs. UT + BafA1	-1.286	-17.11 to 14.54	No	ns	0.9349
UT + DMSO vs. WT + DMSO	-64.78	-95.78 to -33.78	Yes	*	0.012
UT + DMSO vs. WT + BafA1	-62.58	-77.98 to -47.18	Yes	**	0.0023
UT + BafA1 vs. WT + DMSO	-63.49	-79.72 to -47.27	Yes	**	0.0027
UT + BafA1 vs. WT + BafA1	-61.29	-91.04 to -31.54	Yes	*	0.0123
WT + DMSO vs. WT + BafA1	2.2	-43.55 to 47.95	No	ns	0.984
Row 28
UT + DMSO vs. UT + BafA1	-1.241	-90.93 to 88.45	No	ns	0.9863
UT + DMSO vs. WT + DMSO	-64.36	-298.0 to 169.3	No	ns	0.1909
UT + DMSO vs. WT + BafA1	-63.08	-127.7 to 1.498	No	ns	0.0516
UT + BafA1 vs. WT + DMSO	-63.12	-207.0 to 80.81	No	ns	0.1211
UT + BafA1 vs. WT + BafA1	-61.84	-216.1 to 92.43	No	ns	0.1323
WT + DMSO vs. WT + BafA1	1.285	-296.9 to 299.5	No	ns	0.9995
Row 29
UT + DMSO vs. UT + BafA1	-0.983	-98.39 to 96.42	No	ns	0.9944
UT + DMSO vs. WT + DMSO	-65.14	-303.1 to 172.8	No	ns	0.1921
UT + DMSO vs. WT + BafA1	-62.74	-87.42 to -38.07	Yes	*	0.0211
UT + BafA1 vs. WT + DMSO	-64.15	-204.7 to 76.42	No	ns	0.1164
UT + BafA1 vs. WT + BafA1	-61.76	-183.8 to 60.32	No	ns	0.1051
WT + DMSO vs. WT + BafA1	2.393	-260.3 to 265.1	No	ns	0.9958
Row 30
UT + DMSO vs. UT + BafA1	-0.8226	-110.4 to 108.7	No	ns	0.9976
UT + DMSO vs. WT + DMSO	-63.68	-318.7 to 191.3	No	ns	0.2099
UT + DMSO vs. WT + BafA1	-60.99	-100.5 to -21.51	Yes	*	0.0262
UT + BafA1 vs. WT + DMSO	-62.86	-208.3 to 82.57	No	ns	0.1228
UT + BafA1 vs. WT + BafA1	-60.17	-130.2 to 9.901	No	ns	0.0608
WT + DMSO vs. WT + BafA1	2.692	-212.8 to 218.2	No	ns	0.9897
Row 31
UT + DMSO vs. UT + BafA1	-1.095	-112.3 to 110.1	No	ns	0.9947
UT + DMSO vs. WT + DMSO	-63.49	-388.5 to 261.5	No	ns	0.2653
UT + DMSO vs. WT + BafA1	-64.1	-86.50 to -41.70	Yes	*	0.0211
UT + BafA1 vs. WT + DMSO	-62.4	-276.2 to 151.4	No	ns	0.1805
UT + BafA1 vs. WT + BafA1	-63.01	-151.8 to 25.82	No	ns	0.0749
WT + DMSO vs. WT + BafA1	-0.6101	-303.2 to 302.0	No	ns	>0.9999
Row 32
UT + DMSO vs. UT + BafA1	-1.125	-120.8 to 118.6	No	ns	0.9954
UT + DMSO vs. WT + DMSO	-64.27	-458.6 to 330.1	No	ns	0.314
UT + DMSO vs. WT + BafA1	-63.69	-148.6 to 21.18	No	ns	0.0706
UT + BafA1 vs. WT + DMSO	-63.14	-337.8 to 211.5	No	ns	0.2273
UT + BafA1 vs. WT + BafA1	-62.57	-97.42 to -27.72	Yes	*	0.0228
WT + DMSO vs. WT + BafA1	0.5712	-308.9 to 310.1	No	ns	>0.9999
Row 33
UT + DMSO vs. UT + BafA1	-1.099	-127.5 to 125.3	No	ns	0.9963
UT + DMSO vs. WT + DMSO	-65.05	-423.1 to 293.0	No	ns	0.284
UT + DMSO vs. WT + BafA1	-65.3	-161.7 to 31.13	No	ns	0.0785
UT + BafA1 vs. WT + DMSO	-63.95	-295.7 to 167.8	No	ns	0.1906
UT + BafA1 vs. WT + BafA1	-64.2	-94.13 to -34.27	Yes	*	0.0213
WT + DMSO vs. WT + BafA1	-0.2537	-261.9 to 261.4	No	ns	>0.9999
Row 34
UT + DMSO vs. UT + BafA1	7.776
UT + DMSO vs. WT + DMSO	-45.3
UT + DMSO vs. WT + BafA1	-52.6
UT + BafA1 vs. WT + DMSO	-53.07
UT + BafA1 vs. WT + BafA1	-60.38
WT + DMSO vs. WT + BafA1	-7.306
Test details	Mean 1	Mean 2	Mean Diff.	SE of diff.	N1	N2	q	DF
Row 1
UT + DMSO vs. UT + BafA1	2.425	2.657	-0.2318		1	1
UT + DMSO vs. WT + DMSO	2.425	3.498	-1.073		1	1
UT + DMSO vs. WT + BafA1	2.425	5.855	-3.43		1	1
UT + BafA1 vs. WT + DMSO	2.657	3.498	-0.841		1	1
UT + BafA1 vs. WT + BafA1	2.657	5.855	-3.198		1	1
WT + DMSO vs. WT + BafA1	3.498	5.855	-2.357		1	1
Row 2
UT + DMSO vs. UT + BafA1	2.341	2.879	-0.5377		1	1
UT + DMSO vs. WT + DMSO	2.341	4.269	-1.928		1	1
UT + DMSO vs. WT + BafA1	2.341	6.724	-4.383		1	1
UT + BafA1 vs. WT + DMSO	2.879	4.269	-1.391		1	1
UT + BafA1 vs. WT + BafA1	2.879	6.724	-3.845		1	1
WT + DMSO vs. WT + BafA1	4.269	6.724	-2.454		1	1
Row 3
UT + DMSO vs. UT + BafA1	1.62	2.646	-1.026	0.4826	2	2	3.007	1
UT + DMSO vs. WT + DMSO	1.62	4.615	-2.995	0.4217	2	2	10.05	1
UT + DMSO vs. WT + BafA1	1.62	5.8	-4.181	1.018	2	2	5.809	1
UT + BafA1 vs. WT + DMSO	2.646	4.615	-1.969	0.06098	2	2	45.67	1
UT + BafA1 vs. WT + BafA1	2.646	5.8	-3.154	1.5	2	2	2.973	1
WT + DMSO vs. WT + BafA1	4.615	5.8	-1.185	1.439	2	2	1.164	1
Row 4
UT + DMSO vs. UT + BafA1	4.14	5.196	-1.057	0.3549	3	3	4.211	2
UT + DMSO vs. WT + DMSO	4.14	7.809	-3.669	0.6365	3	3	8.153	2
UT + DMSO vs. WT + BafA1	4.14	10.19	-6.052	1.119	3	3	7.645	2
UT + BafA1 vs. WT + DMSO	5.196	7.809	-2.613	0.3266	3	3	11.31	2
UT + BafA1 vs. WT + BafA1	5.196	10.19	-4.995	1.459	3	3	4.842	2
WT + DMSO vs. WT + BafA1	7.809	10.19	-2.382	1.756	3	3	1.919	2
Row 5
UT + DMSO vs. UT + BafA1	4.639	5.811	-1.171	0.5122	3	3	3.234	2
UT + DMSO vs. WT + DMSO	4.639	9.641	-5.002	0.9609	3	3	7.362	2
UT + DMSO vs. WT + BafA1	4.639	11.51	-6.868	0.6111	3	3	15.9	2
UT + BafA1 vs. WT + DMSO	5.811	9.641	-3.83	0.512	3	3	10.58	2
UT + BafA1 vs. WT + BafA1	5.811	11.51	-5.697	1.119	3	3	7.197	2
WT + DMSO vs. WT + BafA1	9.641	11.51	-1.866	1.522	3	3	1.734	2
Row 6
UT + DMSO vs. UT + BafA1	4.896	6.121	-1.225	0.4735	3	3	3.657	2
UT + DMSO vs. WT + DMSO	4.896	11.25	-6.357	1.095	3	3	8.214	2
UT + DMSO vs. WT + BafA1	4.896	13.1	-8.204	0.4022	3	3	28.84	2
UT + BafA1 vs. WT + DMSO	6.121	11.25	-5.133	0.6375	3	3	11.39	2
UT + BafA1 vs. WT + BafA1	6.121	13.1	-6.979	0.8358	3	3	11.81	2
WT + DMSO vs. WT + BafA1	11.25	13.1	-1.847	1.403	3	3	1.862	2
Row 7
UT + DMSO vs. UT + BafA1	5.118	6.071	-0.9525	0.8028	3	3	1.678	2
UT + DMSO vs. WT + DMSO	5.118	13.4	-8.283	1.523	3	3	7.689	2
UT + DMSO vs. WT + BafA1	5.118	14.97	-9.852	0.1897	3	3	73.46	2
UT + BafA1 vs. WT + DMSO	6.071	13.4	-7.33	0.7214	3	3	14.37	2
UT + BafA1 vs. WT + BafA1	6.071	14.97	-8.899	0.7535	3	3	16.7	2
WT + DMSO vs. WT + BafA1	13.4	14.97	-1.569	1.469	3	3	1.51	2
Row 8
UT + DMSO vs. UT + BafA1	5.058	6.293	-1.236	0.6012	3	3	2.907	2
UT + DMSO vs. WT + DMSO	5.058	16.57	-11.52	1.38	3	3	11.8	2
UT + DMSO vs. WT + BafA1	5.058	17.08	-12.03	0.1908	3	3	89.16	2
UT + BafA1 vs. WT + DMSO	6.293	16.57	-10.28	0.8234	3	3	17.66	2
UT + BafA1 vs. WT + BafA1	6.293	17.08	-10.79	0.4856	3	3	31.42	2
WT + DMSO vs. WT + BafA1	16.57	17.08	-0.5116	1.301	3	3	0.556	2
Row 9
UT + DMSO vs. UT + BafA1	5.569	6.695	-1.126	0.8032	3	3	1.982	2
UT + DMSO vs. WT + DMSO	5.569	22.73	-17.16	3.442	3	3	7.051	2
UT + DMSO vs. WT + BafA1	5.569	19.81	-14.24	0.4022	3	3	50.06	2
UT + BafA1 vs. WT + DMSO	6.695	22.73	-16.04	2.922	3	3	7.763	2
UT + BafA1 vs. WT + BafA1	6.695	19.81	-13.11	0.4763	3	3	38.93	2
WT + DMSO vs. WT + BafA1	22.73	19.81	2.926	3.063	3	3	1.351	2
Row 10
UT + DMSO vs. UT + BafA1	5.528	6.871	-1.343	0.8683	3	3	2.188	2
UT + DMSO vs. WT + DMSO	5.528	30.77	-25.24	5.872	3	3	6.079	2
UT + DMSO vs. WT + BafA1	5.528	23.11	-17.59	0.7629	3	3	32.6	2
UT + BafA1 vs. WT + DMSO	6.871	30.77	-23.89	5.438	3	3	6.215	2
UT + BafA1 vs. WT + BafA1	6.871	23.11	-16.24	0.4771	3	3	48.14	2
WT + DMSO vs. WT + BafA1	30.77	23.11	7.652	5.178	3	3	2.09	2
Row 11
UT + DMSO vs. UT + BafA1	5.618	7.097	-1.479	0.6199	3	3	3.375	2
UT + DMSO vs. WT + DMSO	5.618	40.82	-35.2	6.025	3	3	8.263	2
UT + DMSO vs. WT + BafA1	5.618	28.03	-22.41	0.3999	3	3	79.24	2
UT + BafA1 vs. WT + DMSO	7.097	40.82	-33.72	5.708	3	3	8.355	2
UT + BafA1 vs. WT + BafA1	7.097	28.03	-20.93	0.2354	3	3	125.7	2
WT + DMSO vs. WT + BafA1	40.82	28.03	12.79	5.759	3	3	3.141	2
Row 12
UT + DMSO vs. UT + BafA1	5.858	7.228	-1.37	0.7848	3	3	2.468	2
UT + DMSO vs. WT + DMSO	5.858	52.93	-47.07	3.246	3	3	20.51	2
UT + DMSO vs. WT + BafA1	5.858	33.99	-28.13	1.511	3	3	26.33	2
UT + BafA1 vs. WT + DMSO	7.228	52.93	-45.7	2.83	3	3	22.84	2
UT + BafA1 vs. WT + BafA1	7.228	33.99	-26.76	1.849	3	3	20.47	2
WT + DMSO vs. WT + BafA1	52.93	33.99	18.94	4.657	3	3	5.752	2
Row 13
UT + DMSO vs. UT + BafA1	5.999	7.367	-1.368	0.9902	3	3	1.954	2
UT + DMSO vs. WT + DMSO	5.999	64.52	-58.52	4.054	3	3	20.41	2
UT + DMSO vs. WT + BafA1	5.999	41.79	-35.79	4.538	3	3	11.15	2
UT + BafA1 vs. WT + DMSO	7.367	64.52	-57.15	3.465	3	3	23.33	2
UT + BafA1 vs. WT + BafA1	7.367	41.79	-34.43	4.932	3	3	9.872	2
WT + DMSO vs. WT + BafA1	64.52	41.79	22.72	4.329	3	3	7.423	2
Row 14
UT + DMSO vs. UT + BafA1	6.159	7.619	-1.46	0.8605	3	3	2.4	2
UT + DMSO vs. WT + DMSO	6.159	73.15	-66.99	5.516	3	3	17.17	2
UT + DMSO vs. WT + BafA1	6.159	49.72	-43.56	7.795	3	3	7.903	2
UT + BafA1 vs. WT + DMSO	7.619	73.15	-65.53	5.651	3	3	16.4	2
UT + BafA1 vs. WT + BafA1	7.619	49.72	-42.1	8.065	3	3	7.383	2
WT + DMSO vs. WT + BafA1	73.15	49.72	23.43	2.581	3	3	12.84	2
Row 15
UT + DMSO vs. UT + BafA1	6.264	7.703	-1.439	1.009	3	3	2.017	2
UT + DMSO vs. WT + DMSO	6.264	73.55	-67.28	5.472	3	3	17.39	2
UT + DMSO vs. WT + BafA1	6.264	57.61	-51.35	11.23	3	3	6.465	2
UT + BafA1 vs. WT + DMSO	7.703	73.55	-65.84	6.007	3	3	15.5	2
UT + BafA1 vs. WT + BafA1	7.703	57.61	-49.91	11.57	3	3	6.103	2
WT + DMSO vs. WT + BafA1	73.55	57.61	15.94	5.946	3	3	3.79	2
Row 16
UT + DMSO vs. UT + BafA1	6.274	8.189	-1.915	0.765	3	3	3.54	2
UT + DMSO vs. WT + DMSO	6.274	71.74	-65.47	4.423	3	3	20.93	2
UT + DMSO vs. WT + BafA1	6.274	61.22	-54.95	12.04	3	3	6.452	2
UT + BafA1 vs. WT + DMSO	8.189	71.74	-63.55	4.799	3	3	18.73	2
UT + BafA1 vs. WT + BafA1	8.189	61.22	-53.04	12.23	3	3	6.131	2
WT + DMSO vs. WT + BafA1	71.74	61.22	10.52	7.788	3	3	1.91	2
Row 17
UT + DMSO vs. UT + BafA1	6.439	8.142	-1.703	1.149	3	3	2.097	2
UT + DMSO vs. WT + DMSO	6.439	70.67	-64.23	3.105	3	3	29.25	2
UT + DMSO vs. WT + BafA1	6.439	62.55	-56.11	11.12	3	3	7.137	2
UT + BafA1 vs. WT + DMSO	8.142	70.67	-62.52	3.95	3	3	22.39	2
UT + BafA1 vs. WT + BafA1	8.142	62.55	-54.41	11.47	3	3	6.708	2
WT + DMSO vs. WT + BafA1	70.67	62.55	8.118	8.422	3	3	1.363	2
Row 18
UT + DMSO vs. UT + BafA1	6.48	8.535	-2.055	0.9924	3	3	2.929	2
UT + DMSO vs. WT + DMSO	6.48	71.13	-64.65	2.258	3	3	40.5	2
UT + DMSO vs. WT + BafA1	6.48	62.52	-56.04	9.398	3	3	8.433	2
UT + BafA1 vs. WT + DMSO	8.535	71.13	-62.6	2.978	3	3	29.73	2
UT + BafA1 vs. WT + BafA1	8.535	62.52	-53.99	9.816	3	3	7.779	2
WT + DMSO vs. WT + BafA1	71.13	62.52	8.609	7.259	3	3	1.677	2
Row 19
UT + DMSO vs. UT + BafA1	7.037	8.36	-1.323	1.719	3	3	1.088	2
UT + DMSO vs. WT + DMSO	7.037	71.35	-64.31	1.735	3	3	52.42	2
UT + DMSO vs. WT + BafA1	7.037	62.76	-55.72	7.906	3	3	9.967	2
UT + BafA1 vs. WT + DMSO	8.36	71.35	-62.99	3.452	3	3	25.81	2
UT + BafA1 vs. WT + BafA1	8.36	62.76	-54.4	8.83	3	3	8.712	2
WT + DMSO vs. WT + BafA1	71.35	62.76	8.589	7.161	3	3	1.696	2
Row 20
UT + DMSO vs. UT + BafA1	6.565	8.33	-1.765	1.274	3	3	1.959	2
UT + DMSO vs. WT + DMSO	6.565	69.6	-63.04	1.258	3	3	70.88	2
UT + DMSO vs. WT + BafA1	6.565	63.22	-56.65	6.467	3	3	12.39	2
UT + BafA1 vs. WT + DMSO	8.33	69.6	-61.27	2.389	3	3	36.27	2
UT + BafA1 vs. WT + BafA1	8.33	63.22	-54.89	7.346	3	3	10.57	2
WT + DMSO vs. WT + BafA1	69.6	63.22	6.383	6.569	3	3	1.374	2
Row 21
UT + DMSO vs. UT + BafA1	6.871	8.342	-1.47	1.78	3	3	1.168	2
UT + DMSO vs. WT + DMSO	6.871	69.68	-62.8	0.3192	3	3	278.2	2
UT + DMSO vs. WT + BafA1	6.871	63.34	-56.47	5.731	3	3	13.93	2
UT + BafA1 vs. WT + DMSO	8.342	69.68	-61.33	2.099	3	3	41.33	2
UT + BafA1 vs. WT + BafA1	8.342	63.34	-55	6.868	3	3	11.33	2
WT + DMSO vs. WT + BafA1	69.68	63.34	6.337	5.551	3	3	1.615	2
Row 22
UT + DMSO vs. UT + BafA1	7.566	8.537	-0.9716	2.109	3	3	0.6515	2
UT + DMSO vs. WT + DMSO	7.566	71.55	-63.98	0.3433	3	3	263.6	2
UT + DMSO vs. WT + BafA1	7.566	66.28	-58.72	5.596	3	3	14.84	2
UT + BafA1 vs. WT + DMSO	8.537	71.55	-63.01	2.313	3	3	38.53	2
UT + BafA1 vs. WT + BafA1	8.537	66.28	-57.75	7.395	3	3	11.04	2
WT + DMSO vs. WT + BafA1	71.55	66.28	5.268	5.63	3	3	1.323	2
Row 23
UT + DMSO vs. UT + BafA1	7.46	9.046	-1.586	1.834	3	3	1.223	2
UT + DMSO vs. WT + DMSO	7.46	71.76	-64.3	1.814	3	3	50.13	2
UT + DMSO vs. WT + BafA1	7.46	67.2	-59.74	4.248	3	3	19.89	2
UT + BafA1 vs. WT + DMSO	9.046	71.76	-62.71	0.8493	3	3	104.4	2
UT + BafA1 vs. WT + BafA1	9.046	67.2	-58.16	5.793	3	3	14.2	2
WT + DMSO vs. WT + BafA1	71.76	67.2	4.553	6.035	3	3	1.067	2
Row 24
UT + DMSO vs. UT + BafA1	7.229	9.183	-1.954	1.592	3	3	1.735	2
UT + DMSO vs. WT + DMSO	7.229	71.24	-64.01	2.531	3	3	35.76	2
UT + DMSO vs. WT + BafA1	7.229	68.7	-61.47	4.312	3	3	20.16	2
UT + BafA1 vs. WT + DMSO	9.183	71.24	-62.05	1.15	3	3	76.32	2
UT + BafA1 vs. WT + BafA1	9.183	68.7	-59.52	5.79	3	3	14.54	2
WT + DMSO vs. WT + BafA1	71.24	68.7	2.538	6.833	3	3	0.5253	2
Row 25
UT + DMSO vs. UT + BafA1	8.162	9.46	-1.299	2.052	3	3	0.8949	2
UT + DMSO vs. WT + DMSO	8.162	72.77	-64.61	3.266	3	3	27.98	2
UT + DMSO vs. WT + BafA1	8.162	69.68	-61.52	3.264	3	3	26.65	2
UT + BafA1 vs. WT + DMSO	9.46	72.77	-63.31	1.654	3	3	54.15	2
UT + BafA1 vs. WT + BafA1	9.46	69.68	-60.22	5.164	3	3	16.49	2
WT + DMSO vs. WT + BafA1	72.77	69.68	3.097	6.528	3	3	0.6708	2
Row 26
UT + DMSO vs. UT + BafA1	8.253	9.636	-1.383	2.214	3	3	0.8836	2
UT + DMSO vs. WT + DMSO	8.253	73.17	-64.92	3.788	3	3	24.23	2
UT + DMSO vs. WT + BafA1	8.253	70.27	-62.01	2.845	3	3	30.82	2
UT + BafA1 vs. WT + DMSO	9.636	73.17	-63.54	2.02	3	3	44.48	2
UT + BafA1 vs. WT + BafA1	9.636	70.27	-60.63	5.019	3	3	17.08	2
WT + DMSO vs. WT + BafA1	73.17	70.27	2.907	6.605	3	3	0.6223	2
Row 27
UT + DMSO vs. UT + BafA1	8.634	9.921	-1.286	2.284	3	3	0.7963	2
UT + DMSO vs. WT + DMSO	8.634	73.41	-64.78	4.474	3	3	20.48	2
UT + DMSO vs. WT + BafA1	8.634	71.21	-62.58	2.223	3	3	39.82	2
UT + BafA1 vs. WT + DMSO	9.921	73.41	-63.49	2.342	3	3	38.34	2
UT + BafA1 vs. WT + BafA1	9.921	71.21	-61.29	4.294	3	3	20.19	2
WT + DMSO vs. WT + BafA1	73.41	71.21	2.2	6.602	3	3	0.4713	2
Row 28
UT + DMSO vs. UT + BafA1	10.51	11.75	-1.241	4.125	2	2	0.4255	1
UT + DMSO vs. WT + DMSO	10.51	74.87	-64.36	10.74	2	2	8.472	1
UT + DMSO vs. WT + BafA1	10.51	73.59	-63.08	2.97	2	2	30.04	1
UT + BafA1 vs. WT + DMSO	11.75	74.87	-63.12	6.619	2	2	13.49	1
UT + BafA1 vs. WT + BafA1	11.75	73.59	-61.84	7.095	2	2	12.33	1
WT + DMSO vs. WT + BafA1	74.87	73.59	1.285	13.71	2	2	0.1325	1
Row 29
UT + DMSO vs. UT + BafA1	11.04	12.03	-0.983	4.48	2	2	0.3103	1
UT + DMSO vs. WT + DMSO	11.04	76.18	-65.14	10.94	2	2	8.416	1
UT + DMSO vs. WT + BafA1	11.04	73.79	-62.74	1.135	2	2	78.19	1
UT + BafA1 vs. WT + DMSO	12.03	76.18	-64.15	6.465	2	2	14.03	1
UT + BafA1 vs. WT + BafA1	12.03	73.79	-61.76	5.615	2	2	15.56	1
WT + DMSO vs. WT + BafA1	76.18	73.79	2.393	12.08	2	2	0.2801	1
Row 30
UT + DMSO vs. UT + BafA1	11.38	12.2	-0.8226	5.038	2	2	0.2309	1
UT + DMSO vs. WT + DMSO	11.38	75.06	-63.68	11.73	2	2	7.68	1
UT + DMSO vs. WT + BafA1	11.38	72.37	-60.99	1.816	2	2	47.5	1
UT + BafA1 vs. WT + DMSO	12.2	75.06	-62.86	6.688	2	2	13.29	1
UT + BafA1 vs. WT + BafA1	12.2	72.37	-60.17	3.222	2	2	26.41	1
WT + DMSO vs. WT + BafA1	75.06	72.37	2.692	9.91	2	2	0.3841	1
Row 31
UT + DMSO vs. UT + BafA1	11.47	12.57	-1.095	5.115	2	2	0.3028	1
UT + DMSO vs. WT + DMSO	11.47	74.96	-63.49	14.95	2	2	6.008	1
UT + DMSO vs. WT + BafA1	11.47	75.57	-64.1	1.03	2	2	88	1
UT + BafA1 vs. WT + DMSO	12.57	74.96	-62.4	9.831	2	2	8.976	1
UT + BafA1 vs. WT + BafA1	12.57	75.57	-63.01	4.085	2	2	21.81	1
WT + DMSO vs. WT + BafA1	74.96	75.57	-0.6101	13.92	2	2	0.062	1
Row 32
UT + DMSO vs. UT + BafA1	11.7	12.82	-1.125	5.506	2	2	0.2889	1
UT + DMSO vs. WT + DMSO	11.7	75.96	-64.27	18.14	2	2	5.011	1
UT + DMSO vs. WT + BafA1	11.7	75.39	-63.69	3.903	2	2	23.08	1
UT + BafA1 vs. WT + DMSO	12.82	75.96	-63.14	12.63	2	2	7.069	1
UT + BafA1 vs. WT + BafA1	12.82	75.39	-62.57	1.603	2	2	55.21	1
WT + DMSO vs. WT + BafA1	75.96	75.39	0.5712	14.23	2	2	0.05675	1
Row 33
UT + DMSO vs. UT + BafA1	12.44	13.54	-1.099	5.811	2	2	0.2673	1
UT + DMSO vs. WT + DMSO	12.44	77.49	-65.05	16.47	2	2	5.586	1
UT + DMSO vs. WT + BafA1	12.44	77.74	-65.3	4.435	2	2	20.82	1
UT + BafA1 vs. WT + DMSO	13.54	77.49	-63.95	10.66	2	2	8.486	1
UT + BafA1 vs. WT + BafA1	13.54	77.74	-64.2	1.376	2	2	65.97	1
WT + DMSO vs. WT + BafA1	77.49	77.74	-0.2537	12.03	2	2	0.02981	1
Row 34
UT + DMSO vs. UT + BafA1	23.05	15.28	7.776		1	1
UT + DMSO vs. WT + DMSO	23.05	68.35	-45.3		1	1
UT + DMSO vs. WT + BafA1	23.05	75.66	-52.6		1	1
UT + BafA1 vs. WT + DMSO	15.28	68.35	-53.07		1	1
UT + BafA1 vs. WT + BafA1	15.28	75.66	-60.38		1	1
WT + DMSO vs. WT + BafA1	68.35	75.66	-7.306		1	1
Fig 6G
Time (h)	Δpvl + DMSO			Mean	SEM		Δpvl + BafA1			Mean	SEM
1	1.75926	1.67189	2.72727	2.05281	0.338174		2.67703	3.29369	2.71248	2.8944	0.199907
1.5	2.68519	3.0303	4.18182	3.2991	0.452463		4.40414	5.48948	3.61664	4.50342	0.542917
2	2.96296	3.0303	3.81818	3.27048	0.274539		5.18135	6.12992	3.88788	5.06638	0.649767
2.5	3.42593	3.65726	4.09091	3.7247	0.194903		4.83592	6.40439	3.88788	5.04273	0.733776
3	4.72222	4.49321	5.54545	4.9203	0.319495		5.52677	7.13632	4.33996	5.66769	0.810308
3.5	4.53704	6.06061	5.90909	5.50224	0.484582		6.39033	7.59378	4.06872	6.01761	1.03452
4	6.01852	6.1651	6.45455	6.21272	0.128102		6.47668	8.23422	6.05787	6.92292	0.666702
4.5	6.48148	7.00105	7.81818	7.10024	0.389046		7.51295	8.32571	7.68535	7.84134	0.247246
5	10.5556	11.2853	10.5455	10.7954	0.244939		7.68567	10.064	9.49367	9.08113	0.716894
5.5	14.6296	14.5246	14	14.3847	0.194742		8.72193	10.613	10.1266	9.8205	0.566947
6	22.4074	18.5998	20.4546	20.4872	1.09929		12.3489	12.3513	11.8445	12.1816	0.168543
6.5	38.5185	25.3919	30.2727	31.3944	3.83062		16.2349	13.8152	16.0036	15.3512	0.770918
7	67.4074	35.9457	54.8182	52.7237	9.1424		24.9568	22.3239	22.1519	23.1442	0.907669
7.5	81.7593	57.8892	75.4545	71.701	7.14169		44.905	35.1327	38.5172	39.5183	2.8651
8	80.6482	76.489	81	79.3791	1.44858		64.9395	61.6651	60.7595	62.4547	1.26962
Compare each cell mean with the other cell mean in that row
Number of families	1
Number of comparisons per family	25
Alpha	0.05
Šídák's multiple comparisons test	Mean Diff.	95.00% CI of diff.	Below threshold?	Summary	Adjusted P Value
Δpvl + DMSO #2 - Δpvl + BafA1 #2
Row 3	-0.8416	-7.903 to 6.220	No	ns	>0.9999
Row 4	-1.204	-8.266 to 5.857	No	ns	>0.9999
Row 5	-1.796	-8.858 to 5.266	No	ns	>0.9999
Row 6	-1.318	-8.380 to 5.744	No	ns	>0.9999
Row 7	-0.7474	-7.809 to 6.314	No	ns	>0.9999
Row 8	-0.5154	-7.577 to 6.546	No	ns	>0.9999
Row 9	-0.7102	-7.772 to 6.351	No	ns	>0.9999
Row 10	-0.7411	-7.803 to 6.321	No	ns	>0.9999
Row 11	1.714	-5.347 to 8.776	No	ns	>0.9999
Row 12	4.564	-2.497 to 11.63	No	ns	0.6428
Row 13	8.306	1.244 to 15.37	Yes	**	0.0091
Row 14	16.04	8.981 to 23.10	Yes	****	<0.0001
Row 15	29.58	22.52 to 36.64	Yes	****	<0.0001
Row 16	32.18	25.12 to 39.24	Yes	****	<0.0001
Row 17	16.92	9.863 to 23.99	Yes	****	<0.0001
Row 18	5.665	-1.396 to 12.73	No	ns	0.258
Row 19	-0.4073	-7.469 to 6.654	No	ns	>0.9999
Row 20	-3.08	-10.14 to 3.982	No	ns	0.9878
Row 21	-1.032	-8.094 to 6.030	No	ns	>0.9999
Row 22	0.02868	-7.033 to 7.090	No	ns	>0.9999
Row 23	-0.1056	-7.167 to 6.956	No	ns	>0.9999
Row 24	-0.3962	-7.458 to 6.665	No	ns	>0.9999
Row 25	-0.178	-7.240 to 6.884	No	ns	>0.9999
Row 26	0.769	-6.293 to 7.831	No	ns	>0.9999
Row 27	1.47	-5.592 to 8.532	No	ns	>0.9999
Test details	Mean 1	Mean 2	Mean Diff.	SE of diff.	N1	N2	t	DF
Δpvl + DMSO #2 - Δpvl + BafA1 #2
Row 3	2.053	2.894	-0.8416	2.166	3	3	0.3886	48
Row 4	3.299	4.503	-1.204	2.166	3	3	0.556	48
Row 5	3.27	5.066	-1.796	2.166	3	3	0.8292	48
Row 6	3.725	5.043	-1.318	2.166	3	3	0.6085	48
Row 7	4.92	5.668	-0.7474	2.166	3	3	0.3451	48
Row 8	5.502	6.018	-0.5154	2.166	3	3	0.2379	48
Row 9	6.213	6.923	-0.7102	2.166	3	3	0.3279	48
Row 10	7.1	7.841	-0.7411	2.166	3	3	0.3422	48
Row 11	10.8	9.081	1.714	2.166	3	3	0.7915	48
Row 12	14.38	9.821	4.564	2.166	3	3	2.107	48
Row 13	20.49	12.18	8.306	2.166	3	3	3.835	48
Row 14	31.39	15.35	16.04	2.166	3	3	7.407	48
Row 15	52.72	23.14	29.58	2.166	3	3	13.66	48
Row 16	71.7	39.52	32.18	2.166	3	3	14.86	48
Row 17	79.38	62.45	16.92	2.166	3	3	7.814	48
Row 18	78.77	73.1	5.665	2.166	3	3	2.616	48
Row 19	74.63	75.04	-0.4073	2.166	3	3	0.1881	48
Row 20	72.05	75.13	-3.08	2.166	3	3	1.422	48
Row 21	71.98	73.01	-1.032	2.166	3	3	0.4764	48
Row 22	71.62	71.6	0.02868	2.166	3	3	0.01324	48
Row 23	71.19	71.3	-0.1056	2.166	3	3	0.04877	48
Row 24	70.21	70.61	-0.3962	2.166	3	3	0.1829	48
Row 25	70.18	70.36	-0.178	2.166	3	3	0.08216	48
Row 26	70.86	70.09	0.769	2.166	3	3	0.355	48
Row 27	72.72	71.25	1.47	2.166	3	3	0.6788	48
[truncated: 1 more columns]

## Sheet: Fig S1AB
Fig S1A																Fig S1B
POPC + PVL pH7.4								POPC + PVL pH5.0								PoPC/POPS + PVL pH7.4								PoPC/POPS + PVL pH5.0
Time_3	F_3:3	D_3:3	F_3:5	D_3:5	F_3:7	D_3:7		Time_4	F_4:3	D_4:3	F_4:5	D_4:5	F_4:7	D_4:7		Time_1	F_1:3	D_1:3	F_1:5	D_1:5	F_1:7	D_1:7		Time_2	F_2:3	D_2:3	F_2:5	D_2:5	F_2:7	D_2:7
0.487025	-5.8e-10	0	8.82e-11	0	-4.1e-10	0		0.697165	-2.8e-10	0	-9.8e-11	0	-6.7e-10	0		0.07281	3.55e-11	0	4.61e-10	0	-1.4e-10	0		0.282374	-2.7e-10	0	4.61e-10	0	-1.4e-10	0
1.32988	-0.33405	0.121728	0.031976	0.06524	-0.07085	0.017652		1.54028	-0.12437	-0.01957	-0.02683	-0.16338	-0.03844	0.035692		0.698245	0.129847	-0.07155	-0.05406	-0.09375	-0.07122	0.079843		0.905127	0.00802	-0.0301	0.062464	0.016842	-0.0792	0.016403
2.17049	-0.05395	0.235816	-0.00236	0.078128	-0.01546	0.047875		2.38053	-0.03041	0.096745	-0.16541	-0.17754	-0.23599	-0.02198		1.31838	0.010007	-0.03345	-0.13854	0.039405	-0.18674	0.095		1.52373	-0.04922	-0.01486	0.056768	-0.08544	0.031059	0.046425
3.00902	0.018665	0.122647	0.069803	0.1363	-0.09582	0.001792		3.21839	-0.20623	0.075842	-0.10731	-0.19489	-0.22446	-0.00192		1.93741	0.17833	-0.01122	0.050642	-0.02195	0.006306	0.116588		2.14388	-0.12482	-0.05067	0.302755	0.061044	-0.02317	0.061683
3.84726	-0.13573	0.046269	0.028901	-0.03664	0.083006	-0.04448		4.07386	0.037685	0.020981	-0.11333	-0.19998	-0.05613	0.019547		2.55735	0.176122	0.039953	0.039236	-0.03582	-0.1026	0.115148		2.76385	-0.09698	-0.06705	-0.06393	0.001358	-0.10655	0.107395
4.70128	-0.14703	0.07642	0.120707	0.073735	-0.13907	0.00122		4.91102	-0.05894	0.019672	0.044943	-0.18943	-0.22758	-0.0057		3.17763	0.123091	0.007364	0.042783	-0.05553	-0.11084	0.02579		3.38397	0.090751	-0.02303	0.324159	-0.04088	0.032292	0.06034
5.53816	-0.35269	0.074969	-0.07652	0.114483	-0.10731	0.03036		5.7474	-0.12013	0.033091	-0.12603	-0.0936	-0.08712	-0.01035		3.79688	-0.02418	0.035823	0.017832	-0.04884	0.029924	0.0831		4.00453	-0.00167	-0.04661	0.037921	-0.04894	-0.15705	0.035717
6.37502	-0.22075	0.072372	0.259167	0.073958	-0.06127	-0.00526		6.58402	-0.05987	0.043605	-0.35274	-0.08009	-0.02838	-0.01195		4.58163	0.177004	0.07393	-0.07995	0.060047	-0.11597	0.076514		4.78847	0.224209	-0.12272	-0.02428	-0.0365	0.080362	-0.04873
7.21289	-0.11197	0.104449	-0.07648	0.037255	-0.0314	-0.00192		7.42239	-0.06881	0.066971	0.127666	-0.12055	-0.1768	-0.0027		5.20361	0.085564	0.08611	0.032712	0.023399	-0.02708	0.07637		5.41088	0.088659	-0.0519	0.096593	-0.05524	0.007032	0.026901
8.04865	-0.37065	0.072892	-0.13713	0.078716	-0.1335	0.102517		8.25775	-0.01275	0.074172	-0.13219	-0.08597	-0.04241	0.069939		5.82562	0.074404	0.039303	0.003893	-0.06686	0.049853	0.074659		6.03212	0.077246	-0.10196	0.071823	0.036681	-0.08127	0.044372
8.88402	0.067615	0.091114	0.249386	0.088343	-2.1e-05	0.005063		9.09276	-0.01444	0.042963	-0.16246	-0.09627	-0.17061	0.023454		6.44673	0.116952	-0.02142	0.158109	0.039391	-0.04992	0.029553		6.65362	-0.01567	-0.0379	0.105552	-0.06452	0.029872	0.01036
9.7195	-0.14859	0.046986	0.050368	-0.05831	0.096555	-0.02868		9.92865	0.05204	0.056838	-0.05792	-0.14319	-0.15044	0.007963		7.10113	0.176727	0.00335	-0.06517	0.053077	-0.05238	0.058899		7.32968	0.095499	-0.04376	0.230341	0.130254	0.136976	0.041071
10.5543	-0.12641	0.128522	0.21868	0.078634	-0.14346	0.018737		10.763	-0.21841	0.020727	-0.15036	-0.05546	-0.16601	0.047977		7.81309	0.136461	-0.00019	0.030401	0.067706	0.186585	0.075297		8.02911	0.012938	0.04832	0.115952	-0.0421	-0.07472	0.02062
11.3895	-0.41636	0.022031	0.047163	0.006069	0.038842	-0.03829		11.5983	-0.14017	0.050003	-0.14974	-0.16469	-0.13104	0.041368		8.44374	0.269414	0.058347	-0.0316	-0.12023	-0.07695	0.092137		8.65011	-0.1302	-0.019	0.06624	0.034495	0.006081	0.059948
12.2264	-0.25314	0.048172	0.198992	0.146053	0.035224	-0.01388		12.4354	-0.11342	0.046868	0.070561	-0.24901	-0.04541	0.025045		9.06513	0.057131	0.106684	-0.02564	-0.01029	-0.26117	0.043705		9.27149	-0.05918	0.011345	0.187654	-0.02383	-0.06118	-0.00482
13.0623	-0.09117	0.143077	0.227117	0.173191	0.066041	-0.04564		13.2709	0.037752	0.081386	-0.07721	-0.17556	-0.09669	0.034129		9.68373	0.148042	0.081401	-0.01942	-0.04056	-0.01006	0.028438		9.89113	-0.04831	-0.01996	-0.08565	-0.01233	-0.04249	0.021439
13.8988	-0.1766	0.052665	0.11887	0.026406	-0.09044	-0.01419		14.1071	0.020127	0.096335	0.087371	-0.20503	-0.0619	0.041873		10.304	0.299865	-0.00466	0.1141	0.126155	0.099238	0.075591		10.5119	-0.04772	-0.12471	0.172581	0.025471	0.001779	0.094915
14.7336	-0.26637	0.055989	0.347056	0.047934	-0.05958	0.042333		14.9424	-0.27829	0.072195	-0.08993	-0.18304	-0.15534	0.023121		10.9259	0.111064	0.012903	0.2187	0.054022	0.036699	0.033877		11.1332	-0.0545	-0.02121	-0.00162	-0.03734	-0.02626	0.068465
15.5708	-0.18256	0.113829	0.128194	0.080565	-0.07817	-0.02251		15.7802	0.077721	-0.00739	-0.01161	-0.20624	-0.08019	0.006286		11.5474	0.052547	0.082659	0.179312	0.079194	-0.03392	0.09842		11.7549	0.042112	-0.00933	-0.03913	-0.01317	0.027755	-0.01673
16.405	-0.29172	0.093755	0.083559	0.190239	0.001016	0.078187		16.6131	-0.20045	0.065517	-0.08772	-0.1297	-0.04793	-0.01048		12.1706	0.027397	0.059426	-0.06916	0.08384	-0.24685	0.04481		12.378	0.015844	0.079108	0.253638	0.022777	0.038908	0.021159
17.2398	-0.4612	0.063476	0.064638	0.137974	0.034081	-0.01437		17.4485	-0.28719	0.051189	-0.14939	-0.21121	-0.04879	-0.01957		12.7907	0.167484	-0.00747	0.155972	0.060732	-0.21101	0.045754		12.9976	0.0244	-0.00792	0.360518	-0.00669	-0.2744	0.034743
18.0744	0.12181	0.117829	0.077752	0.053321	-0.00361	-0.05257		18.2828	-0.04296	0.055154	0.033625	-0.14838	-0.03771	0.01572		13.4111	0.051939	-0.00197	-0.01097	-0.04354	0.00562	0.05591		13.6181	-0.0519	0.009981	0.235486	0.066505	-0.05207	0.087637
18.9099	-0.19158	0.121136	0.124459	0.012033	0.018765	0.020323		19.119	-0.1958	-0.0096	-0.09822	-0.14516	-0.19983	0.025236		14.033	0.170505	0.122257	-0.02081	0.052027	0.081727	0.071361		14.2398	0.012443	-0.05249	-0.01986	-0.01712	-0.11808	0.037055
19.7464	-0.00412	0.062985	0.339459	-0.04665	-0.03337	-0.0095		19.955	-0.11293	-0.05661	-0.0067	-0.14586	-0.09676	0.004257		14.6541	0.078334	0.059661	-0.073	0.055994	-0.17256	0.070993		14.8611	0.110205	-0.08776	0.056373	0.054399	-0.04095	-0.06978
20.5819	-0.10964	0.077872	0.262858	0.100867	-0.07662	-0.00358		20.7915	0.000367	0.008807	-0.11149	-0.20933	-0.13881	0.055209		15.2746	0.08421	0.004424	0.055495	0.061488	-0.20945	0.143951		15.4802	0.20302	0.038466	0.168885	-0.07555	-0.05843	0.093819
21.419	-0.1156	0.004051	0.000161	0.029713	0.014896	0.025291		21.6276	-0.06126	0.024281	-0.08813	-0.14643	-0.19973	0.01099		15.8937	0.328626	-0.00498	0.028706	0.006332	-0.05821	0.143416		16.0999	0.032749	0.007581	0.120493	0.058613	-0.04657	0.063853
22.2553	-0.1553	0.166077	0.028185	0.065099	-0.07598	-0.01838		22.4642	-0.06908	0.108229	-0.26973	-0.14609	-0.26324	-0.04554		16.5143	0.005902	-0.05	-0.06783	0.0624	-0.12801	0.059319		16.7204	-0.03277	-0.00407	0.139325	-0.01528	-0.08532	-0.01447
23.0909	-0.11357	0.189941	0.153967	-0.01255	0.081236	-0.05779		23.2989	-0.09081	-0.06452	0.162374	-0.17583	-0.01554	-0.03913		17.1344	0.139202	0.048512	-0.18391	0.027644	-0.19641	0.071637		17.3411	0.160816	-0.07583	0.233463	0.030111	0.063872	0.026288
23.9258	-0.0934	0.022754	0.126347	0.037858	0.001532	0.040085		24.1342	-0.01744	0.02387	0.144021	-0.17842	-0.17153	-0.00695		17.753	0.171521	0.02492	-0.10628	-0.05228	0.049642	0.154678		17.96	0.112724	-0.00891	0.151527	0.063788	-0.08812	0.082152
24.7607	-0.12147	0.047405	0.177664	0.136615	-0.09353	-0.01871		24.9693	-0.16038	0.044557	-0.10757	-0.15418	-0.16828	-0.0268		18.3744	-0.0118	-0.04766	-0.14391	-0.03976	-0.1414	0.096455		18.5812	-0.04418	0.003736	0.105852	-0.08061	-0.06161	0.005915
25.5958	0.14075	0.169749	0.003252	0.10757	0.050423	-0.01337		25.8041	-0.17989	0.129117	0.062172	-0.16133	-0.21331	0.020405		18.9959	0.113304	0.059937	0.107285	0.079566	-0.23906	0.041985		19.2034	-0.04884	0.024921	-0.05249	0.054944	0.118022	0.07737
26.4298	-0.0163	0.046057	0.171597	-0.00285	-0.02688	0.000313		26.6381	-0.12212	0.065208	0.000168	-0.16222	-0.15596	0.016157		19.6166	-0.00631	-0.04558	0.103657	-0.02665	-0.157	0.04528		19.8239	-0.18975	-0.01846	0.227127	-0.07587	-0.01438	0.104521
27.2651	-0.11648	0.172008	0.063444	0.027395	-0.08394	0.001874		27.4742	-0.01881	0.080661	-0.09261	-0.17662	-0.03193	0.016082		20.2366	0.069489	0.01107	0.073752	0.072044	-0.07246	0.069296		20.4438	-0.10557	0.008245	0.136177	-0.02903	0.016659	0.027802
28.1014	-0.07163	0.050108	0.212057	0.048968	-0.10134	-0.02812		28.31	-0.05496	-0.0266	-0.00799	-0.23202	-0.07841	0.014335		20.8579	0.282532	-0.08341	0.332456	-0.04689	-0.1274	0.122487		21.0651	-0.00958	-0.0263	0.256925	0.003432	0.062435	0.030825
28.9374	-0.06669	0.157562	0.119665	0.125974	-0.18848	-0.02024		29.1461	-0.01658	0.052274	0.09678	-0.13515	-0.18152	0.012659		21.4802	0.166478	0.068894	0.169557	-0.02499	-0.13329	0.005411		21.6872	0.033178	0.041205	0.073824	0.006251	0.017587	-0.08299
29.7735	-0.05308	0.102953	0.151388	0.044907	-0.02542	-0.0138		29.9823	0.08348	0.095041	-0.01782	-0.13967	-0.06156	0.016011		22.102	0.115993	-0.01218	0.146627	0.00464	-0.16394	0.038372		22.3091	-0.03276	-0.00471	-0.10213	0.052422	-0.04561	0.05784
30.6093	-0.17391	0.078071	0.270096	0.04678	-0.00135	0.023205		30.819	0.034054	-0.03345	-0.08853	-0.19967	-0.129	0.031812		22.724	0.280622	0.061941	0.025207	0.068001	-0.05059	0.080114		22.9301	0.058716	-0.07083	0.383532	-0.03763	-0.07536	0.016283
31.4464	0.212917	0.088129	0.054611	0.084524	-0.03437	-0.0335		31.656	-0.22381	0.140829	0.077702	-0.25691	-0.00943	0.070576		23.3438	0.120227	0.015161	-0.13454	-0.12989	-0.03298	0.116386		23.5506	0.070336	-0.00182	0.221745	-0.02957	-0.13779	0.06514
32.284	-0.20564	0.116687	0.160973	0.151538	-0.09219	0.031573		32.4922	0.003596	0.058345	0.267448	-0.18339	-0.05877	0.025751		23.9655	0.108	-0.07935	0.246955	0.012398	-0.14547	0.08259		24.172	0.117676	0.10215	0.27391	-0.09433	-0.11971	0.025919
33.1188	-0.28397	0.155934	0.076635	0.140883	0.080823	0.005556		33.3283	0.012113	0.084841	0.03926	-0.16899	-0.17873	0.073817		24.5864	0.151189	-0.11816	0.105153	0.081445	-0.04174	0.091025		24.7932	-0.01519	-0.04843	0.19613	0.00862	0.003613	0.023228
33.9558	-0.00775	0.131737	0.26664	0.063059	0.014793	0.002488		34.1639	0.028454	0.094081	-0.08146	-0.19628	-0.06565	0.019054		25.2074	0.152847	-0.0343	-0.07905	0.019083	-0.13522	0.059053		25.4142	0.111298	0.009655	0.003898	0.011196	-0.04644	0.061467
34.7916	-0.04241	0.132503	0.076287	0.049486	0.048371	0.022436		35.0008	-0.22858	0.088033	0.025863	-0.29572	0.048911	0.057279		25.8289	0.073152	0.075322	-0.02147	0.049532	-0.02595	0.098735		26.0356	0.213536	0.034999	0.160501	-0.02609	-0.07242	0.001819
35.6279	-0.06212	0.155969	0.188279	0.072342	0.051381	-0.00515		35.8366	-0.23906	0.114684	-0.06974	-0.23502	-0.22132	0.001007		26.4501	0.066769	0.072247	0.165307	0.020273	-0.02529	0.070898		26.657	0.124763	-0.04578	0.182879	0.059975	-0.02826	0.026988
36.4635	-0.29109	0.215417	0.023698	0.074305	0.077286	0.002953		36.6719	-0.12305	0.029653	0.284916	-0.08716	0.00287	0.0077		27.0856	0.13018	-0.00126	0.268279	0.059073	-0.18124	0.043577		27.2919	0.10127	-0.0982	0.357963	0.058745	-0.00788	-0.02063
37.3002	-0.35578	0.01311	0.171023	0.110771	-0.00592	0.024164		37.5095	-0.0277	0.103817	0.058465	-0.13288	-0.00782	-0.03065		27.7062	0.044767	-0.00561	-0.09303	0.026946	-0.14765	0.037459		27.9131	0.10117	-0.08126	0.01636	0.100556	-0.14797	-0.00594
38.1374	-0.12657	0.103601	0.053718	0.123655	-0.09903	-0.00957		38.3458	-0.24535	0.077026	0.095952	-0.19332	-0.18049	0.001009		28.3271	0.283383	0.074074	-0.11783	0.008501	-0.0385	0.03766		28.5335	0.06113	-0.01681	0.685807	-0.0617	-0.13868	0.001178
38.9713	-0.32314	0.111425	-0.03725	0.031724	0.040583	0.027829		39.1799	-0.06224	0.007268	-0.23693	-0.13997	-0.17583	0.012818		28.9481	-0.01604	-0.03155	-0.04745	0.007451	-0.03214	0.074922		29.1559	0.162352	0.037845	0.156574	-0.08022	0.097888	0.028368
39.8058	0.05777	0.172159	0.084512	0.05243	-0.03573	0.017521		40.0146	-0.14442	0.045982	-0.03265	-0.2578	-0.06591	0.023992		29.5704	0.107843	0.005943	0.056506	-0.17656	-0.02953	0.055663		29.7761	-0.00297	0.012913	0.039241	0.090458	0.02673	0.0501
40.6418	0.003112	0.042534	0.006932	0.088779	-0.07789	0.033295		40.8512	-0.2049	0.024555	-0.02411	-0.28045	0.035223	0.005405		30.19	0.219499	0.006252	0.220187	0.036047	0.143688	0.112691		30.397	-0.10864	-0.02498	0.422553	0.004669	-0.0318	0.051185
41.477	-0.40061	0.086507	0.028655	-0.00646	-0.08933	-0.01951		41.686	0.028339	0.071868	0.040404	-0.16675	-0.00724	-0.02969		30.809	0.141394	0.048745	0.066678	0.081904	-0.12713	0.102408		31.0164	0.117685	-0.01666	0.020618	0.021827	-0.14794	0.143568
42.3128	-0.30634	0.037296	0.12478	0.046329	0.008702	0.014582		42.5219	-0.09927	0.065023	0.033134	-0.16649	-0.17112	0.001458		31.4314	0.072552	0.053679	-0.02006	0.083101	-0.11886	0.046399		31.6382	0.034867	-0.07376	0.081654	-0.02968	-0.12086	0.069194
43.1483	-0.21602	0.046931	0.210332	0.087742	-0.20777	0.006443		43.3574	-0.01946	0.025498	-0.10448	-0.17392	-0.07565	0.017965		32.0536	-0.22938	-0.04383	-0.13181	0.004429	-0.02407	0.071525		32.2594	0.076291	-0.01963	0.098022	-0.00312	0.074526	-0.0591
43.9849	-0.00664	0.116879	0.13394	0.019163	0.011255	0.030476		44.1928	-0.07304	-0.0193	0.021726	-0.12143	-0.10387	0.014139		32.6736	0.237594	-0.04353	0.209261	0.025943	-0.10793	0.058175		32.8806	0.216315	0.044807	0.111148	0.161185	-0.03339	0.085655
44.8189	-0.0581	0.093741	0.368833	0.023431	-0.16875	0.018924		45.0266	0.066792	0.10456	0.112522	-0.14156	-0.15659	-0.02905		33.2935	0.128959	-0.00257	-0.16187	0.088461	0.046054	0.14933		33.5006	0.358021	0.013273	0.296882	0.034757	0.004464	0.055607
45.6535	-0.18509	0.037028	0.041367	0.049527	-0.00128	0.002261		45.8629	0.032252	-0.01293	-0.06007	-0.18971	-0.09021	0.028924		33.9142	0.244481	-0.00178	0.137851	-0.14168	-0.30713	0.04013		34.1209	0.005035	0.023875	0.113945	-0.05761	-0.04078	0.076995
46.4899	-0.24933	0.164734	0.10497	0.039378	0.106277	0.011192		46.6986	-0.10552	0.089931	0.06387	-0.14734	-0.12528	0.008197		34.5348	0.190211	-0.0149	0.187083	-0.03401	-0.12674	0.053665		34.7409	0.063264	0.040059	0.283796	0.049761	0.165568	0.085018
47.3253	-0.01479	0.0404	0.066444	0.105636	-0.03025	0.000437		47.5335	-0.10916	0.00063	0.098834	-0.22123	-0.01038	0.105639		35.1562	-0.0778	0.067155	-0.14326	-0.03769	0.204823	0.025289		35.3661	0.028455	-0.00274	0.088877	0.106668	-0.03613	0.050576
48.1593	-0.20941	0.168572	0.481493	0.097635	0.030488	0.067482		48.3678	-0.12468	-0.0042	0.142233	-0.1415	-0.05679	-0.00157		35.7794	0.230862	-0.00424	0.108411	0.017645	-0.09861	0.012957		35.9866	0.027725	-0.02479	0.247519	0.023131	-0.01528	0.055601
48.9947	0.033021	0.037803	0.06784	0.047469	0.111889	-0.03916		49.2035	0.143664	0.05384	-0.20347	-0.10599	-0.09254	-0.02271		36.401	0.377591	-0.06327	0.360318	0.071492	-0.02966	0.050167		36.6073	-0.10323	-0.00877	0.355075	0.050062	-0.1338	-0.00252
49.8308	-0.10439	0.08537	0.092116	-0.01003	0.045007	0.001965		50.0373	-0.06833	-0.03777	-0.03592	-0.18083	-0.28914	-0.00385		37.0205	0.016324	0.008369	0.088219	0.04888	-0.273	0.053981		37.228	0.14254	0.000592	0.552995	-0.02835	-0.06963	0.015539
50.6598	-0.16036	0.065509	0.184334	0.015561	-0.08729	-0.05281		50.8685	0.085478	0.071305	-0.24667	-0.12025	-0.13095	-0.02923		37.6419	0.209321	0.030086	0.037891	0.038331	0.006747	0.068531		37.8494	0.187994	0.128353	0.282849	0.008658	-0.13455	0.017323
51.4947	0.072747	0.140959	-0.11886	0.039639	-0.04805	0.055175		51.7035	-0.11762	0.008719	-0.10542	-0.19004	-0.04743	0.066259		38.2625	0.301813	0.016771	0.036415	-0.00354	-0.41398	0.053727		38.4748	-0.00306	-0.04381	0.234729	-0.07116	0.004738	0.042849
52.3289	-0.13186	0.154051	0.093452	0.08821	0.093367	0.001309		52.537	0.036752	0.06959	-0.03138	-0.11173	-0.11829	0.003727		38.8885	0.314893	0.007475	0.053764	-0.01809	0.039259	0.110109		39.0954	0.158088	-0.04775	0.117343	0.011913	-0.02835	0.023825
53.163	0.083344	0.101741	0.207212	0.078631	0.035838	0.029168		53.372	-0.01544	0.083908	0.088848	-0.16462	-0.14223	0.020271		39.5103	0.099372	-0.06033	-0.20529	-0.07374	-0.14354	0.046642		39.7167	-0.00444	-0.04781	0.241075	0.063168	-0.02325	0.091623
53.9995	0.015911	0.134391	0.17379	0.091444	-0.1406	0.032737		54.2079	0.151525	0.128174	-0.10701	-0.16266	-0.17945	0.049633		40.13	0.108859	0.05954	0.129275	-0.02371	0.208793	0.011205		40.3356	0.090216	0.085563	0.242422	-0.13383	-0.10987	0.05825
54.836	-0.16289	0.098927	0.168948	0.055218	-0.08116	-0.02216		55.0448	-0.15199	-0.02831	0.06517	-0.20724	-0.29961	0.019045		40.7483	0.194688	0.014033	0.09838	0.047548	-0.11405	0.04024		40.9567	0.185456	-0.02403	0.134124	-0.11615	0.016299	0.056831
55.6694	-0.0669	0.095202	0.150924	0.082658	-0.0473	0.040531		55.8777	-0.0337	0.128982	0.02264	-0.2031	-0.08423	-0.0007		41.3709	0.116915	0.009931	-0.11035	0.032512	-0.09598	0.091059		41.5784	0.087568	-0.01312	0.166944	-0.00211	-0.15367	0.04848
56.5059	-0.19313	0.060591	0.168244	0.078298	-0.09665	0.016847		56.7152	0.187178	0.07166	-0.06293	-0.2093	-0.12038	0.017773		41.9916	0.383654	-0.02746	0.012076	-0.03015	-0.20007	0.032529		42.1981	0.21087	-0.01601	-0.13932	0.005217	-0.08505	0.033541
57.3415	-0.36024	0.083226	0.257349	0.043333	-0.06908	-0.02321		57.5503	0.174224	0.110319	0.111562	-0.20479	-0.13942	-0.07593		42.6114	0.067957	0.013858	-0.15585	0.020744	0.012488	0.052686		42.8184	0.092043	0.039306	0.292319	-0.00638	-0.00447	0.056992
58.1767	-0.10748	0.046682	0.274101	0.045402	0.038995	-0.02842		58.3849	-0.05977	0.071281	0.033087	-0.28956	-0.02855	0.035671		43.2315	0.247593	-0.05923	-0.04851	0.057657	0.193138	0.050788		43.4382	0.06033	-0.03668	0.032866	-0.01917	0.024765	0.043302
59.012	-0.30329	0.024674	0.243804	0.068105	0.039784	0.004314		59.2212	0.159722	-0.00602	-0.07872	-0.26897	-0.07482	0.021133		43.8533	0.240556	0.020062	0.161414	-0.03394	-0.09687	0.084877		44.0597	0.010594	0.051836	0.50724	-0.07122	-0.10757	0.010343
59.8522	-0.26022	0.13399	-0.01726	0.089925	0.107167	-0.0469		60.0607	0.164823	0.013895	-0.05943	-0.17875	-0.04949	0.013016		44.4738	0.014075	-0.03694	0.044701	0.056453	-0.03438	0.075306		44.6796	0.188083	0.00079	0.501914	-0.01692	0.011128	0.084058
60.6858	-0.21981	0.085374	0.078837	0.00156	-0.06129	-0.00016		60.8947	-0.10005	0.057761	0.165612	-0.1197	-0.07387	-0.01661		45.0946	0.449627	-0.06363	-0.0191	0.032257	-0.1015	0.115089		45.3021	-0.14089	0.013123	0.256531	0.032659	0.040094	0.020477
61.5208	-0.08218	0.07621	0.145107	-0.01408	-0.16419	-0.05273		61.7292	-0.0166	0.06029	0.037334	-0.12117	0.058233	-0.02177		45.716	0.192237	0.007511	0.077574	-0.03316	0.186611	0.07023		45.9227	-0.05267	0.03726	0.2831	0.026487	-0.07459	0.007872
62.3545	-0.14442	0.07907	0.35449	-0.00203	0.039033	-0.0127		62.563	0.067292	0.055787	-0.04252	-0.30327	-0.18227	-0.02017		46.3374	0.353096	-0.01833	0.223436	-0.11074	-0.1493	0.04989		46.5438	-0.03948	-0.02829	0.264485	-0.01479	0.039989	0.07559
63.1895	0.078824	0.053244	-0.16698	0.090115	-0.00646	0.002619		63.3974	0.200668	-0.00502	0.007601	-0.15609	-0.16667	0.02271		46.9579	0.052431	-0.07292	0.147533	-0.05066	-0.054	0.039693		47.1639	0.128889	0.022754	0.049537	-0.0401	0.036215	0.010672
64.0239	-0.22508	0.127273	0.261096	0.06491	-0.03895	-0.02202		64.2332	-0.0607	0.043267	-0.09565	-0.12906	-0.15301	-0.02464		47.5773	-0.02747	-0.0076	0.108956	-0.07745	-0.11772	0.078249		47.7835	-0.06399	0.05372	0.166943	-0.04852	0.066777	0.120482
64.8593	-0.13329	0.116588	0.187529	0.110734	0.006342	-0.02061		65.0678	0.078766	0.044728	0.065249	-0.26705	-0.1988	0.031502		48.1971	0.330948	0.024601	-0.14141	-0.02526	-0.27474	0.012332		48.4036	-0.03522	-0.03992	0.161154	-0.02623	0.043851	0.038613
65.6933	-0.04715	-0.00229	-0.00486	0.075328	0.133918	0.011551		65.9023	-0.03719	-0.00375	0.0599	-0.16444	-0.26306	-0.01085		48.8171	0.106024	-0.01776	-0.03099	-0.03309	-0.07015	0.036394		49.0245	0.120465	0.055672	-0.03993	0.042322	-0.01606	0.038819
66.5264	0.056342	0.156092	0.068377	0.063929	-0.0008	0.035211		66.7348	0.191494	-0.04467	-0.00278	-0.15525	0.109968	0.115394		49.438	0.283679	0.035015	0.024528	0.096884	-0.02133	0.081492		49.6455	0.096848	-0.03356	0.378858	-0.02494	0.078481	0.06357
67.3621	-0.09743	0.095946	0.309481	0.083668	0.100206	0.019966		67.571	-0.0751	0.02138	-0.1786	-0.12281	-0.078	0.032296		50.0588	0.272202	0.008092	0.0954	-0.0226	-0.20908	0.076712		50.2646	0.153784	-0.09216	0.183803	-0.07468	-0.03411	0.030652
68.1982	-0.06503	0.14359	0.273312	-0.01435	-0.06447	-0.02165		68.4072	-0.06542	0.026566	-0.13107	-0.24388	-0.11847	0.014774		50.6784	0.029137	-0.00433	0.045443	-0.04893	-0.06361	0.052106		50.8849	-0.00765	0.00552	0.111787	0.045214	-0.1482	0.068263
69.0329	-0.10652	0.11005	0.095252	0.095997	0.046694	0.068011		69.2412	0.155545	0.061579	-0.15202	-0.18802	-0.11042	0.0119		51.2991	0.272974	-0.02686	0.000462	0.055276	-0.02595	0.051546		51.5061	-0.06932	0.025211	0.18267	-0.06017	0.050964	0.026079
69.8685	-0.05052	0.08439	0.088197	-0.04936	-0.01194	0.039878		70.0763	-0.07933	-0.00543	-0.06541	-0.20432	-0.16977	-0.01447		51.9195	0.359617	0.020881	0.16614	-0.02229	-0.19329	0.059156		52.1249	0.027556	0.006709	0.259396	0.041374	0.050028	-0.03491
70.7023	-0.11379	0.029841	0.083205	0.001388	0.012393	0.059473		70.9117	-0.07845	0.086677	0.029892	-0.17945	-0.15949	-0.0058		52.5382	0.152237	-0.05453	0.111121	-0.09531	-0.24378	0.126357		52.7441	0.110033	-0.025	0.131607	-0.00914	-0.13526	0.06679
71.5366	-0.07791	0.090084	0.205021	0.012405	0.007245	0.030836		71.745	-0.1075	0.02806	0.01847	-0.26134	-0.0911	0.011536		53.1585	0.014098	-0.02368	-0.04591	-0.01576	0.007588	0.073674		53.3659	-0.04438	-0.11492	0.016442	-0.01275	0.019091	0.037337
72.3703	0.020909	0.230921	0.103413	0.153206	-0.01317	0.024676		72.5795	-0.01799	0.113052	-0.14063	-0.18639	-0.01203	-0.01511		53.7787	0.157214	0.034535	0.169214	0.051227	-0.05018	0.085667		53.9855	0.050654	-0.0632	0.369556	-0.12267	-0.09585	0.028807
73.2059	-0.06802	-0.0044	0.184096	0.126767	-0.05286	-0.00548		73.4153	-0.18138	0.007485	0.075748	-0.18238	-0.10404	0.019713		54.4002	0.028764	-0.1098	-0.07834	0.118416	-0.24686	0.08902		54.6067	0.031614	-0.00643	0.222198	-0.03454	-0.11473	0.063878
74.0412	0.011687	0.148468	0.01883	0.122916	0.007223	0.016464		74.2495	-0.24534	-0.00502	0.037816	-0.18153	0.011276	-0.04903		55.0215	0.020636	0.002632	-0.11961	0.051981	-0.00445	0.082356		55.2278	-0.04914	0.063392	0.105066	0.088567	0.008076	0.079724
74.8745	-0.18845	-0.03782	0.268932	0.037477	0.127542	0.027394		75.083	-0.02886	0.01655	0.193421	-0.11901	0.054448	-0.01042		55.6421	0.062593	0.040037	-0.13764	0.068634	-0.01349	0.016338		55.8491	0.304619	-0.03865	0.422181	-0.05783	-0.02499	0.042911
75.7095	-0.03341	0.057097	0.242019	0.090665	0.099781	-0.03485		75.9182	-0.19774	0.002811	-0.01008	-0.09606	-0.09059	-0.03687		56.263	-0.06706	0.047249	0.031025	0.044054	-0.08752	0.113454		56.4703	0.039785	0.062252	-0.26791	-0.10127	0.027624	0.023394
76.5445	-0.19322	0.149596	-0.26961	0.004207	-0.07131	0.022569		76.7535	0.013572	0.0257	0.231928	-0.18641	0.085688	-0.01431		56.8832	0.349266	0.026969	0.031989	-0.02851	-0.07861	-0.00375		57.0891	0.117968	-0.00429	0.220176	-0.05113	-0.03554	0.066371
77.3787	-0.16921	0.083673	0.102016	0.105111	0.036535	-0.03974		77.5878	0.06659	0.068957	-0.13292	-0.14085	-0.16163	-0.0382		57.5022	0.258899	0.030751	0.10241	0.00255	0.00527	0.076988		57.7088	0.083208	-0.09516	0.181444	0.051718	0.066764	0.023327
78.2133	-0.16637	0.210247	0.04954	0.051319	-0.06241	0.011805		78.422	-0.04855	0.0581	-0.19314	-0.24104	-0.00271	0.018052		58.1236	0.157486	0.036275	0.034439	-0.04897	-0.18917	0.046769		58.3305	-0.21958	0.020116	0.151488	-0.02144	-0.00433	0.039468
79.0466	0.011054	0.097488	0.020222	-0.00306	0.023576	0.036352		79.2549	0.121268	0.042187	-0.01173	-0.12873	-0.06888	0.022866		58.7428	0.051827	-0.02619	0.092328	0.065715	-0.21627	0.111923		58.9506	0.164567	-0.0003	0.224951	-0.02071	-0.09317	0.032296
79.881	-0.20009	0.007073	0.226868	0.038364	0.177553	0.006592		80.0891	-0.09792	0.038594	-0.0866	-0.1832	0.093438	0.058102		59.3653	0.156387	-0.04123	0.115886	0.13045	-0.04947	0.084421		59.5724	0.212411	-0.0487	0.209473	0.046647	0.054445	0.115567
80.7148	-0.18816	0.03392	0.533231	-0.04285	-0.0483	0.010706		80.9235	-0.00771	-0.01434	0.131359	-0.08344	-0.05842	0.035132		59.986	0.072075	-0.00846	0.183695	0.027901	-0.27816	0.09531		60.1926	9.96e-06	-0.02381	-0.01133	-0.0011	0.088465	0.041463
81.5493	-0.10802	0.105814	0.203608	0.0656	0.112222	0.036199		81.7577	-0.07992	0.082588	-0.01841	-0.12871	-0.03947	-0.01352		60.6075	0.104086	0.009847	-0.09918	-0.05332	-0.18124	0.070247		60.8133	0.028926	-0.0016	0.043087	-0.08051	0.124775	0.025466
82.384	-0.09039	0.012216	-0.1024	0.03137	0.070278	-0.01594		82.7957	0.05547	-0.02071	0.250557	-0.16605	-0.01994	0.013337		61.2269	0.101687	-0.02873	0.262162	-0.00696	0.104313	0.061234		61.4345	0.236992	0.034096	0.426373	-0.05498	-0.05748	0.022038
83.4262	-0.35956	0.052206	0.373136	0.104454	0.005726	-0.02609		83.6348	0.062405	0.067102	0.113577	-0.18046	0.097462	0.020667		61.8485	0.062811	-0.02995	-0.13706	-0.0311	-0.34703	0.042574		62.0552	-0.08782	0.029718	-0.00332	-0.02597	0.02694	0.033463
84.2607	-0.25563	0.080448	0.148801	0.08791	-0.05611	0.00147		84.4692	-0.01784	0.054865	0.118599	-0.18978	0.079676	-0.00157		62.4695	0.237327	0.023107	-0.17038	0.037807	-0.06573	0.085462		62.6753	0.090614	-0.08902	0.071058	0.025401	-0.21327	0.049591
85.0958	-0.04162	0.111992	0.045791	0.175569	-0.01768	-0.0075		85.3041	-0.0288	0.15525	-0.0094	-0.17354	-0.04562	0.012598		63.0891	0.047147	0.018922	0.141643	-0.10007	-0.12491	0.075564		63.2959	0.144036	-0.02468	0.189209	-0.09492	-0.16694	0.044506
85.9302	-0.02662	-0.02201	0.088725	0.097188	0.002652	-0.01075		86.138	-0.18832	0.137061	-0.25763	-0.21288	-0.11664	0.017698		63.7096	0.358273	0.049704	0.35017	-0.0158	-0.08994	0.037799		63.917	0.141221	-0.025	-0.00874	0.147928	-0.07526	0.045798
86.7633	0.006611	0.100477	0.210713	0.09518	-0.11142	-0.009		86.9728	-0.00442	0.125563	0.139264	-0.15786	-0.09079	-0.01295		64.332	0.308119	0.037535	-0.02117	0.099787	-0.08518	0.117374		64.5385	0.086478	0.038315	0.251948	-0.05369	0.046076	0.039252
87.6	0.07159	0.115789	0.073825	0.028111	-0.04445	-0.03194		87.8083	0.03	0.044435	-0.00407	-0.23279	-0.00663	-0.01191		64.9526	0.187261	0.038103	0.224699	-0.0205	0.033162	0.055599		65.1595	0.073483	0.063199	0.283404	0.000414	0.032433	0.03735
88.4335	-0.11734	0.083838	0.233241	0.105992	0.03392	0.016832		88.6414	-0.0109	0.076086	-0.13166	-0.25405	0.017734	0.04748		65.5738	0.084074	0.05052	0.205121	-0.02514	-0.17629	0.093449		65.7801	-0.08534	-0.08528	0.007162	0.120643	-0.05537	0.088544
89.2673	-0.1418	0.030177	0.342606	0.071953	-0.093	-0.05529		89.4758	-0.14381	0.042359	0.014624	-0.18797	-0.25887	0.030059		66.1924	0.125966	0.013462	-0.19059	-0.00776	-0.05882	0.092731		66.3994	-0.00061	-0.03051	0.295224	0.005778	0.060419	0.04436
90.1005	-0.32949	0.160084	-0.09183	0.132397	-0.04044	0.037428		90.3096	-0.162	0.035015	0.092633	-0.15015	-0.11447	0.076774		66.8125	0.092935	0.040991	-0.0743	0.036346	-0.48903	0.046903		67.0211	-0.01402	-0.06136	0.054298	-0.10986	-0.14652	0.031052
90.937	0.000458	0.101211	0.144177	-0.00045	0.098278	-0.00621		91.1448	0.002267	0.0513	0.166138	-0.21826	-0.04347	0.028535		67.436	0.185555	-0.00364	0.102907	-0.00711	0.130988	0.080841		67.6417	0.109034	-0.02612	0.197844	0.031347	-0.0702	0.022248
91.769	-0.05006	0.157359	0.267694	0.024705	0.035705	-0.01921		91.9774	0.183848	0.04316	0.160914	-0.11732	-0.06874	-0.07742		68.0559	0.181886	0.008267	0.240006	0.058304	-0.17601	0.037336		68.2615	0.133842	-0.00691	0.047407	0.022333	0.052509	0.019517
92.6039	-0.41672	0.079477	0.031532	0.059818	0.087252	0.073877		92.812	-0.01077	0.078409	0.058608	-0.14112	-0.13273	-0.00912		68.6749	0.167836	0.019776	-0.24806	0.044731	-0.10608	0.049124		68.881	0.259191	-0.0445	0.146819	0.034605	-0.03348	0.07584
93.4377	0.097137	0.098755	0.018928	0.026147	-0.00577	0.019471		93.6459	0.178544	0.102723	0.202625	-0.11211	-0.05824	0.022878		69.2941	0.150264	0.046748	-0.06107	0.061966	0.025977	0.082487		69.5026	-0.07896	-0.06091	0.067458	-0.10038	-0.13087	0.063869
94.2729	-0.05696	-0.00321	0.203227	0.121596	-0.00788	-0.00211		94.4805	0.193233	-0.06013	0.147554	-0.14825	0.037485	-0.0061		69.9168	0.155125	0.033759	0.114811	0.031432	0.008605	0.072882		70.1235	0.103778	-0.00355	0.014861	0.023142	-0.16161	0.060511
95.1069	-0.22652	0.10523	0.097899	0.069936	0.017153	0.010483		95.3154	0.025086	-0.01149	0.061772	-0.2117	-0.18883	0.036183		70.5361	0.01968	-0.04116	0.141533	-0.03541	-0.17631	0.053658		70.7421	-0.00958	-0.03145	0.289938	0.043694	0.09661	0.040831
95.9421	-0.24332	0.085899	0.129223	0.054001	0.065051	0.017732		96.1498	-0.09805	0.088756	-0.06985	-0.17693	-0.01936	-0.01056		71.1579	0.089932	0.036735	0.234128	-0.05263	-0.02361	0.020758		71.3646	0.093201	0.00643	0.122027	-0.04121	0.151363	0.059759
96.7755	-0.10102	0.128795	0.292135	0.092147	0.061659	0.06165		96.9839	0.071688	0.054049	-0.021	-0.18884	-0.05	-0.08634		71.7777	0.163617	0.029136	-0.02665	0.050363	-0.06009	0.060422		71.9846	0.227084	0.042249	0.01707	-0.03632	-0.01657	0.091465
97.61	-0.28547	0.11138	0.094077	0.066276	0.084072	0.038834		97.8198	0.06928	0.041788	-0.1305	-0.16704	-0.07967	0.052315		72.3987	0.174358	0.066669	-0.07073	0.068174	0.050926	0.096867		72.6059	0.161033	-0.01731	0.464455	0.002706	-0.0683	0.029246
98.4452	-0.26924	0.004701	0.157539	0.149611	-0.01153	0.032447		98.6537	-0.09092	0.08245	-0.0571	-0.16974	-0.06459	-0.00588		73.0345	-0.06707	-0.03111	0.073337	0.042541	-0.14803	0.082457		73.2406	0.010355	-0.07191	0.166699	-0.06684	-0.04317	0.032524
99.2788	0.044812	0.174488	0.299894	0.030394	-0.11597	0.037168		99.5011	-0.09401	0.043795	0.026569	-0.18912	0.087597	-0.01886		73.6551	-0.0396	0.010606	-0.03194	0.048507	-0.00494	0.041323		73.862	0.284638	0.050114	0.188086	0.010931	-0.09617	0.086165
100.127	-0.18273	0.075403	0.133327	0.070309	0.112739	-0.02085		100.335	0.124789	0.07763	0.290496	-0.14041	-0.05305	0.030744		74.2746	0.160411	0.019851	0.193259	0.044197	-0.07722	0.096688		74.4824	0.131719	0.020686	-0.00927	-0.01187	0.130656	0.008625
100.961	0.006092	0.064383	0.144081	0.039374	0.053135	0.043563		101.168	0.076386	0.056166	0.17699	-0.20877	-0.09353	-0.00854		74.8967	0.174929	-0.01979	0.305986	0.052774	-0.0658	0.111343		75.1031	0.206369	0.043022	0.017202	0.000777	0.040512	0.042581
101.794	-0.13789	0.094315	0.125715	0.096378	0.035693	0.010088		102.003	0.036111	0.038493	0.071338	-0.20859	-0.0849	-0.04993		75.5159	0.228229	-0.04114	-0.0459	-0.08009	0.047587	0.045295		75.722	0.096118	-0.00322	0.361268	-0.07086	-0.10514	0.036982
102.63	-0.28476	0.146492	0.165094	0.06505	0.171815	0.031094		102.842	0.060483	0.051427	0.090074	-0.22035	-0.10475	-0.04884		76.1355	0.219848	-0.02803	0.17753	0.150263	-0.15661	0.073588		76.3423	0.047526	0.055606	0.444686	0.068384	0.009252	0.032664
103.469	-0.04669	0.170671	0.197918	0.007397	-0.01726	-0.01064		103.677	0.128439	0.058515	0.119043	-0.17928	-0.12085	-0.03334		76.7559	0.058047	0.022749	0.071506	0.010135	-0.16078	0.049929		76.9627	-0.11483	-0.01537	0.310874	0.110324	-0.09649	0.074777
104.302	-0.20238	0.078381	0.17791	0.010784	-0.02667	-0.00715		104.51	0.072461	0.104133	-0.11158	-0.18221	-0.06461	0.026654		77.3762	0.138041	0.014401	0.120446	0.061939	0.000789	0.046706		77.5825	0.097107	-0.05903	0.136397	0.063799	0.052022	0.112295
105.137	-0.08357	0.062982	0.15103	0.097928	-0.03944	0.027461		105.346	0.133032	0.053533	-0.01829	-0.19025	-0.0192	0.054061		77.9962	-0.01231	0.016959	0.154697	-0.00706	-0.18806	0.064033		78.2032	0.204009	0.066195	0.13718	0.023988	0.004193	0.089776
105.971	-0.16142	0.051564	0.220195	0.062585	0.013141	-0.00029		106.179	0.015071	0.019146	0.21445	-0.1577	-0.14521	-0.02008		78.6183	0.138561	-0.02412	-0.12941	0.007257	-0.21918	0.077037		78.8254	0.204093	0.026122	0.063703	-0.03585	0.051357	0.13667
106.807	-0.15787	0.126355	0.162824	0.085864	0.015833	-0.01869		107.015	0.099836	0.060382	0.196941	-0.1544	-0.01458	0.008583		79.24	0.196912	0.056607	0.129191	0.158318	-0.10444	0.045979		79.4483	0.165861	0.050804	0.15909	0.033216	0.005665	0.059712
107.641	-0.04639	0.057481	0.30224	0.063922	0.081906	0.023818		107.85	-0.02034	-0.04927	-0.12395	-0.17453	-0.07273	0.007755		79.8619	0.094962	0.069285	-0.14333	0.008348	-0.14982	0.085267		80.0679	0.408694	-0.03373	0.355527	0.122755	0.165105	0.076935
108.476	-0.16785	-0.01353	0.179527	0.088278	0.026388	-0.04459		108.683	0.190615	0.041067	-0.06279	-0.2294	-0.15999	-0.08212		80.4821	0.320254	0.062967	0.133088	-0.07659	-0.04902	0.080866		80.6889	-0.09414	-0.02596	0.332822	0.032977	0.116287	0.070656
109.31	-0.26296	0.094889	0.085476	0.085469	0.038432	-0.03605		109.518	0.08793	0.141812	0.235155	-0.19944	-0.18959	0.020023		81.1019	0.059333	0.001439	0.048792	-0.00978	0.004987	0.063959		81.3081	0.181991	-0.05628	-0.07228	0.007566	-0.02007	0.012995
110.143	-0.12948	0.095462	0.097089	0.073964	0.099968	-0.06055		110.351	0.132551	-0.02735	0.018488	-0.28095	-0.19647	-0.00636		81.7234	0.042692	0.023051	0.385895	0.071447	-0.17945	0.052594		81.9311	-0.06787	-0.01025	0.251229	0.03549	0.061413	0.100612
110.977	-0.04138	0.11853	0.144226	0.023341	0.001872	-0.03898		111.186	-0.01168	0.027404	-0.31452	-0.1238	0.007489	0.028504		82.3457	0.19462	0.02124	0.135563	0.0806	-0.02793	-0.02939		82.5524	0.017221	0.018977	0.212731	0.032473	0.109678	0.058968
111.813	-0.04946	0.034081	0.196209	0.041516	0.128371	0.017952		112.022	0.06246	-0.0071	0.046951	-0.14355	-0.0868	-0.01767		82.9666	0.151663	-0.05268	-0.35337	-0.04749	-0.10139	0.071177		83.173	0.142128	0.048087	0.140722	-0.00276	0.054585	0.035802
112.649	-0.26637	0.15313	0.247944	0.092796	0.032599	0.000837		112.858	0.027097	0.080343	0.090927	-0.1617	-0.12867	0.008125		83.5866	-0.01392	-0.03684	-0.07424	0.025999	-0.2034	0.071431		83.7926	0.141021	0.00687	0.162496	0.000839	0.033592	0.024639
113.484	-0.40164	0.090384	0.103719	0.013541	-0.01494	-0.04936		113.692	-0.02368	0.116402	0.149428	-0.12181	-0.11798	0.032458		84.2058	0.186676	0.006794	-0.08454	0.02098	-0.12507	0.126962		84.4129	-0.0247	-0.01496	0.168358	0.059639	-0.06116	0.044726
114.317	0.150069	0.107938	0.24773	0.071025	-0.06061	-0.02356		114.526	0.038865	0.04941	0.105524	-0.17869	0.063803	-0.00546		84.8282	0.072278	-0.05785	0.076809	0.027666	-0.2791	0.054661		85.0352	-0.03317	-0.03229	0.307746	-0.0334	-0.05263	0.042281
115.151	-0.1572	0.109774	0.306105	0.08062	-0.08692	0.004645		115.36	0.144619	0.037384	-0.08172	-0.11647	-0.14735	0.031028		85.4504	-0.03194	0.017958	-0.09094	0.089522	0.046782	0.064879		85.6571	-0.11465	-0.0586	0.198591	0.025042	0.103638	0.048573
115.986	-0.11393	0.106862	-0.0379	0.03257	-0.03964	0.027728		116.195	0.183555	0.037516	0.033019	-0.18847	-0.05089	0.006497		86.071	0.183197	-0.00107	0.081172	-0.00645	-0.04715	0.048327		86.2791	0.018531	0.003457	0.33804	0.042686	0.063921	0.040952
116.822	-0.06699	0.09415	0.09148	0.070059	-0.07345	0.025726		117.03	0.072401	0.103673	-0.10334	-0.20506	-0.00171	-0.00582		86.6926	0.123265	0.008676	0.017774	0.03309	-0.24361	0.096724		86.8995	0.258174	-0.02338	0.234999	-0.01433	-0.12291	0.04787
117.656	-0.20826	0.109109	0.072178	0.066016	0.110159	0.052069		117.865	0.044098	0.086593	0.037246	-0.16183	-0.14356	0.082315		87.3131	0.139766	0.024646	-0.009	0.021632	-0.05568	0.048823		87.5204	0.08072	0.035253	-0.05288	0.009311	0.052989	0.009075
118.49	-0.03307	0.09197	0.347856	0.043972	0.011984	-0.00267		118.698	-0.00021	0.057125	0.071592	-0.16169	-0.02082	-0.00927		87.9344	0.129981	0.025968	0.043762	0.004215	0.080157	0.067979		88.1406	0.015318	-0.04777	-0.00509	-0.03785	-0.03014	0.058288
119.325	-0.12423	-0.01054	0.301009	0.031789	0.131818	0.000871		119.533	0.03752	0.086032	-0.19633	-0.17908	-0.01817	0.00751		88.5541	0.321596	-0.05583	0.066842	-0.00499	-0.01458	0.055553		88.76	0.080299	-0.02175	-0.04714	-0.01576	-0.04763	0.09717
120.16	-0.05019	0.200085	0.170267	0.043178	-0.02912	-0.02482		120.368	-0.07279	0.003213	-0.0992	-0.15226	0.024222	0.021723		89.1744	0.18613	0.106011	0.264573	0.081271	-0.15851	0.128193		89.3813	0.087112	0.031689	0.320416	0.141866	-0.02484	0.103053
120.994	-0.29523	0.094374	0.550904	-0.01398	0.002957	-0.01866		121.202	-0.04495	0.099454	0.016725	-0.20593	0.054149	0.022523		89.794	0.217546	0.026932	-0.15061	0.029922	0.110613	0.073405		90.0007	0.236569	-0.11571	0.378513	0.077123	0.049592	0.082916
121.828	-0.32163	0.102129	0.359916	0.065939	0.141616	-0.03334		122.037	-0.00976	0.087598	-0.05213	-0.21279	-0.08968	-0.00536		90.4141	0.222716	0.003723	-0.04943	-0.0051	0.038026	0.068155		90.6206	-0.00966	-0.04131	0.319251	-0.0206	0.090447	0.048889
122.664	-0.01365	0.145251	0.176662	0.086227	0.052421	-0.00795		122.873	0.143674	0.129194	-0.21796	-0.18178	0.02421	-0.04815		91.0335	0.084281	-0.00786	-0.04389	-0.09844	-0.21702	0.034177		91.2401	0.157819	0.015998	0.020786	-0.07276	-0.04657	0.02363
123.618	0.05127	0.080644	0.216571	0.106296	0.028826	-0.01428		123.827	0.175953	0.062672	0.100327	-0.25003	-0.06008	-0.01223		91.6553	0.159028	0.029367	-0.15593	0.039692	-0.05808	0.016022		91.8626	0.087118	-0.01172	0.151831	0.046794	0.146042	0.034035
124.453	-0.15884	0.051019	-0.09696	0.061463	-0.08038	0.012046		124.662	0.074697	0.038706	0.245178	-0.20276	-0.07444	-0.0132		92.277	0.033904	0.089869	0.201421	-0.01774	-0.15557	0.06309		92.4839	0.181891	-0.01101	0.051781	-0.02069	0.085024	0.027642
125.287	-0.21741	0.078168	0.019668	0.191603	0.094301	0.012428		125.495	-0.07709	0.078766	0.067014	-0.3092	0.047373	-0.03025		92.8972	0.157522	0.072167	0.028908	-0.00447	-0.02293	0.057249		93.1034	0.072893	-0.07227	0.143915	0.014226	-0.05694	0.006413
126.121	-0.09201	0.121891	-0.02681	0.031961	-0.00277	0.004604		126.33	-0.19753	0.056878	-0.0098	-0.21481	0.064462	-0.01087		93.5171	0.181962	0.026056	-0.12066	-0.05783	-0.27928	0.039396		93.7241	0.007141	0.032606	0.288329	0.066053	-0.16391	0.078938
126.955	-0.15263	0.088755	0.133047	0.00762	-0.00426	-0.03772		127.163	0.096658	0.074401	0.042627	-0.19478	-0.10146	0.031775		94.139	0.094301	-0.0081	-0.26955	0.013856	-0.10749	0.078054		94.3466	0.041874	-0.01314	-0.11651	-0.01566	-0.05026	0.051516
127.79	-0.1156	0.066946	0.125833	0.105085	-0.07951	0.027868		127.998	-0.04393	0.070306	0.289625	-0.1743	-0.09435	0.014387		94.7599	0.088188	0.040516	0.142932	-0.01047	-0.05368	0.113634		94.9679	0.1434	-0.09115	0.169826	0.037953	-0.05087	0.069879
128.624	0.00464	0.113635	0.324798	0.075646	-0.10011	0.014206		128.833	0.272469	0.047161	-0.10718	-0.17811	-0.00101	0.044117		95.3831	0.337049	0.011674	-0.23594	0.105892	-0.08052	0.043964		95.5899	0.040003	0.037119	-0.01029	0.023653	-0.05407	0.044176
129.46	-0.08861	0.128817	0.224586	-0.00707	-0.04361	0.016736		129.669	0.021462	0.036411	-0.12301	-0.22149	-0.22369	0.003622		96.0086	0.27147	0.095472	0.000808	0.00959	-0.23025	0.073873		96.2146	0.095097	-0.06015	0.127841	0.026914	-0.11739	0.039802
130.293	-0.13456	0.072454	0.453872	0.042724	0.062633	-0.02352		130.502	-0.08964	0.041159	-0.0165	-0.20394	-0.11823	0.054373		96.6285	0.378287	-0.04055	0.118772	0.091856	-0.12997	0.032542		96.8349	-0.00456	-0.00735	-0.09336	-0.0245	-0.01543	0.03413
131.127	-0.27804	0.119118	0.236453	0.026059	0.073021	-0.03015		131.336	0.12754	0.106101	-0.01522	-0.20226	-0.10076	-0.00678		97.2492	-0.07972	0.053898	0.027694	0.040322	-0.06278	0.061127		97.4556	0.157249	-0.02772	0.123394	-0.00092	-0.02657	0.09285
131.96	-0.33693	0.026774	0.06323	0.114799	0.196498	-0.0324		132.169	-0.1439	0.05833	0.419236	-0.1872	0.068225	-0.0043		97.8684	0.085775	-0.01699	-0.03441	0.016259	-0.13256	0.020087		98.075	-0.08452	0.025581	0.177481	-0.02182	-0.06452	-0.00199
132.794	-0.04965	0.079433	-0.09438	0.040081	-0.02194	0.063467		133.003	0.054742	0.105573	0.23061	-0.11111	-0.26351	-0.05076		98.488	0.214405	-0.04334	0.016712	-0.02963	-0.04785	0.079598		98.6955	-0.04817	-0.04777	0.07705	-0.04357	0.037588	0.031872
133.628	-0.30171	0.123881	0.066148	0.153735	-0.00309	-0.0492		133.835	-0.1876	0.027766	0.117443	-0.21358	-0.04952	0.010824		99.1095	0.045886	0.003289	-0.03763	0.04096	-0.20767	0.032866		99.3168	0.078353	-0.07058	0.256292	-0.04372	0.02066	0.039779
134.466	-0.3933	0.085515	0.392095	0.102542	0.029675	0.043986		134.674	-0.00607	0.073212	0.05269	-0.16864	-0.02446	0.075203		99.73	0.072981	-0.0468	0.233223	0.046107	-0.40359	0.074676		99.9371	0.209715	-0.10335	0.094908	-0.01558	0.007632	0.069752
135.299	0.028122	0.098586	0.315159	0.062979	0.05669	0.058368		135.508	-0.02728	0.010351	-0.03328	-0.21889	-0.04326	0.013718		100.348	0.238304	0.050651	0.032447	0.070151	-0.1806	0.076923		100.554	0.144012	0.029537	-0.15016	-0.00943	0.069442	0.012801
136.134	-0.18266	0.129781	0.128831	0.064665	-0.04866	0.026238		136.343	-0.12964	0.059852	-0.04952	-0.09722	-0.05342	-0.01769		100.967	0.391088	-0.03777	0.067782	0.05264	0.028434	0.083593		101.174	0.086188	0.006853	0.153816	-0.02253	-0.15128	0.060982
136.968	-0.35429	0.03369	0.269009	0.113014	0.149833	0.046222		137.177	-0.0184	0.090899	0.062191	-0.16903	-0.09786	0.001193		101.588	0.431114	0.005995	0.123201	0.054924	-0.13468	0.098321		101.793	0.042863	-0.05013	0.215814	0.007572	0.007208	0.13866
137.803	-0.28597	0.057709	0.270137	0.009349	0.004162	0.011628		138.01	0.110871	0.030926	0.135408	-0.24786	-0.04688	-0.03131		102.206	0.004161	0.02202	0.246112	-0.00635	-0.02824	0.047417		102.414	0.01279	-0.03301	0.226312	-0.05834	0.02424	0.051911
138.637	0.151141	0.063915	0.137911	-0.03715	-0.02693	-0.057		138.845	0.048024	0.011067	0.088335	-0.18488	0.18295	-0.00038		102.828	0.056758	-0.00193	0.130419	0.030164	-0.01839	0.125288		103.035	0.218823	-0.0272	0.08145	0.043584	0.116758	0.073979
139.47	-0.08274	0.114418	0.009861	0.026883	-0.00752	-0.01778		139.678	0.051417	0.072868	0.056574	-0.18241	0.0397	-0.00532		103.449	0.125583	0.063039	-0.0217	-0.05773	-0.2216	0.04571		103.656	0.077342	-0.03577	-0.03391	-0.04148	-0.12025	0.063441
140.305	-0.01584	0.106109	0.418295	0.04717	-0.03336	0.014186		140.513	0.13136	-0.01845	-0.29533	-0.25616	0.020285	0.055443		104.069	0.249072	-0.01408	0.079157	-0.03611	-0.33437	0.036978		104.275	-0.07979	-0.02132	0.25977	0.039634	0.022833	0.003101
141.138	-0.00684	0.013164	0.100259	-0.00043	0.062465	0.018677		141.346	0.143066	0.04127	-0.13515	-0.23767	0.151721	0.047585		104.689	0.25707	-0.00651	0.030883	0.00448	-0.26331	0.04593		104.896	-0.02756	0.040414	0.369232	0.048052	0.019352	0.083219
141.972	-0.09038	0.15054	0.239072	-0.01136	-0.00921	-0.06488		142.179	0.195924	0.074092	0.070381	-0.24384	0.148288	0.026799		105.31	0.062012	0.050973	0.044857	0.027677	-0.09734	0.12121		105.517	0.007766	0.013438	-0.06744	-0.0303	-0.00379	0.050797
142.804	-0.06388	0.043556	0.075711	0.008447	-0.05935	-0.01227		143.014	0.08741	0.057841	0.022517	-0.13814	-0.08199	0.020594		105.929	0.064112	0.035422	0.124985	0.025874	0.06434	0.07129		106.136	-0.00242	-0.02494	0.155629	-0.00092	-0.05698	-0.02804
143.64	-0.50704	0.155909	0.035347	0.165208	0.063001	0.004102		143.85	0.008745	0.066756	-0.1939	-0.18677	-0.04495	0.0345		106.55	-0.02593	0.005681	-0.02988	0.028673	-0.10263	0.035533		106.756	0.180297	-0.11218	0.089907	0.130308	-0.05371	0.014932
144.475	-0.132	0.133637	-0.02841	0.058626	0.099068	-0.01948		144.683	0.066419	0.100605	0.027667	-0.27324	-0.06315	-0.04708		107.171	0.121309	0.02064	0.072331	0.003017	-0.27755	0.053388		107.378	0.17179	-0.03625	0.056872	-0.03415	-0.11412	0.019694
145.31	-0.08443	0.164283	0.17932	0.062217	0.056723	0.003595		145.519	0.123494	0.000727	-0.24362	-0.18435	-0.00464	0.021551		107.791	0.0725	-0.02586	-0.11564	0.046556	-0.07149	0.057246		107.998	0.354847	0.072861	0.112808	0.08567	-0.15558	0.043252
146.147	-0.32639	0.057411	0.348171	-0.01214	0.09014	0.017458		146.355	0.087124	0.045644	0.118724	-0.10798	-0.03176	0.015444		108.41	0.216022	0.01543	-0.11314	0.058088	-0.23409	0.048995		108.617	-0.19238	-0.07055	0.321185	0.031159	-0.16636	0.036877
146.98	-0.00845	0.022714	0.195465	0.005499	0.101389	-0.02612		147.189	0.073533	0.029752	0.102177	-0.16377	0.025123	-0.09642		109.032	0.377906	0.055872	0.05633	0.003288	-0.18822	0.055317		109.239	0.214041	-0.05589	0.059967	0.021339	0.002627	0.078962
147.816	-0.06955	0.112505	0.090792	0.075956	0.150338	0.065564		148.024	0.082849	0.09105	0.08359	-0.19152	0.010569	-0.05125		109.653	-0.09751	-0.01307	0.146386	-0.00473	0.033299	0.055544		109.859	0.177469	-0.03232	0.090169	0.014461	0.016586	0.047742
148.649	-0.15829	0.202439	0.176161	0.08861	-0.07019	0.0121		148.858	-0.13627	0.09175	-0.06251	-0.17573	-0.06964	-0.002		110.272	0.161712	0.000865	0.335615	0.077711	-0.09313	0.089713		110.479	0.041229	0.002079	0.186187	0.062393	-0.10425	0.081887
149.483	-0.17635	0.098187	-0.02229	0.122427	0.024928	-0.01318		149.691	-0.08468	0.087542	-0.0871	-0.24033	-0.04091	0.047253		110.893	0.354673	-0.00795	-0.20428	-0.01945	-0.10031	0.060314		111.1	0.231449	-0.0372	0.304484	0.109945	-0.14888	0.08151
150.318	0.022761	0.001845	0.173043	-0.03327	0.0258	-0.03397		150.526	0.008266	0.160191	0.05809	-0.14156	-0.19615	0.115244		111.514	-0.04831	0.010538	0.136039	-0.03095	-0.07305	0.109608		111.721	0.062828	-0.06343	-0.2195	-0.02122	0.201753	0.037668
151.153	-0.07055	0.079746	-0.08173	0.038326	-0.06192	0.031911		151.361	0.126568	0.065138	-0.22902	-0.15443	-0.08675	0.023745		112.137	0.265956	0.025933	-0.02058	0.09882	-0.06785	0.121544		112.343	0.072162	0.046196	0.202368	-0.0493	-0.09136	0.06173
151.987	0.048005	0.091296	-0.00227	0.077159	0.137056	-0.02668		152.195	0.050473	0.002286	-0.11001	-0.14763	0.023679	0.01418		112.757	0.189105	0.034173	0.102087	-0.04635	-0.14012	0.084355		112.965	0.050034	0.022003	-0.02957	0.048479	-0.00154	0.037736
152.821	0.002351	0.167097	0.312033	0.128375	0.032807	-0.02662		153.029	0.188543	0.071407	0.135169	-0.17812	0.004372	-0.02379		113.379	0.126983	0.127403	0.286275	0.029274	-0.12991	-0.013		113.586	0.043169	0.008896	-0.02721	-0.10713	0.041769	0.132358
153.655	-0.28468	0.208404	-0.13835	0.109752	-0.15391	0.006711		153.863	0.135139	0.041309	3.15e-05	-0.11836	-0.2087	0.009979		113.999	0.11476	0.004591	0.036803	0.090992	-0.10019	0.034339		114.206	0.135131	-0.07437	0.371181	0.005736	0.012496	0.078886
154.49	-0.1632	0.122005	0.131073	0.047566	-0.00191	-0.0146		154.698	-0.01601	0.055355	0.140014	-0.16845	-0.14137	-0.00158		114.62	0.203609	-0.07254	-0.05276	-0.03642	-0.09768	0.119849		114.826	0.114325	0.055651	-0.10955	-0.04741	-0.04745	0.049838
155.326	-0.08473	0.035332	-0.07316	0.210575	0.029728	0.009272		155.534	0.194466	0.058193	-0.05988	-0.21233	-0.05551	0.088609		115.241	0.040154	0.018996	-0.13153	-0.10305	0.046992	0.032238		115.448	0.176154	-0.03084	-0.03205	0.002875	0.023694	-0.01313
156.161	-0.12364	0.131326	0.280823	0.08485	0.016746	-0.02272		156.368	0.178956	0.052447	0.059622	-0.23842	0.028211	-0.00963		115.861	0.134056	0.001039	0.029102	0.023621	-0.18678	0.003592		116.068	0.100953	-0.06204	0.011856	0.02242	0.006501	-0.0254
156.994	-0.18644	0.135951	0.153231	0.055443	0.06617	0.003537		157.202	0.132778	0.097539	0.2077	-0.16869	0.046331	-0.01274		116.484	0.054495	-0.0438	0.185368	0.10211	0.102895	0.007877		116.69	0.099516	-0.03255	-0.06298	0.042561	0.015963	-0.01737
157.829	-0.02543	0.030919	0.463796	0.193289	0.126476	-0.01639		158.037	-0.11838	0.078058	-0.01529	-0.10822	-0.00896	-0.00668		117.105	0.002526	0.013793	0.143036	0.034851	-0.21919	0.077202		117.311	0.135515	-0.01029	0.000524	-0.05036	-0.10277	0.093023
158.663	0.16141	0.109197	0.024613	0.041759	0.031025	0.073493		158.872	-0.04733	0.108224	-0.05314	-0.15239	-0.18155	-0.01205		117.725	0.32039	0.099064	0.173881	0.024071	-0.52236	0.057507		117.932	0.121306	-0.06854	0.255682	-0.00982	-0.08714	0.062514
159.497	0.051275	0.141335	0.211523	0.072458	-0.1066	-0.00522		159.706	-0.00089	0.018376	0.370604	-0.17636	-0.04321	0.074583		118.345	0.12013	0.028088	0.054761	0.03136	-0.15051	0.11801		118.552	0.138723	-0.06793	0.432374	0.036336	-0.00517	0.031065
160.331	0.082629	0.013241	0.144091	0.064993	-0.10001	-0.02159		160.539	0.043761	0.040201	-0.07817	-0.20509	-0.13081	0.037672		118.965	0.005162	-0.00508	-0.01762	0.012067	-0.09715	0.128096		119.171	0.11209	-0.02707	0.177176	0.080377	0.038887	0.061924
161.164	-0.10773	0.09143	0.194547	0.103027	0.117189	0.067505		161.372	-0.04872	0.139568	0.046678	-0.19118	-0.06107	0.044358		119.584	0.011196	0.061972	0.065485	-0.00476	0.005511	0.068691		119.79	0.042213	-0.02742	0.208088	-0.01751	0.151683	0.067275
161.998	0.154663	0.021586	0.34683	0.146023	0.098733	0.048048		162.207	0.19496	0.170079	-0.01568	-0.21742	0.003514	-0.06232		120.203	0.106636	-0.01304	0.192808	0.098894	0.116049	0.064416		120.41	0.110088	0.023448	0.407709	-0.01363	0.068845	0.044015
162.833	-0.06587	0.008395	0.030437	0.076166	0.039795	-0.01543		163.041	-0.00942	0.106667	0.282404	-0.22524	-0.03303	-0.045		120.823	0.036479	0.050714	-0.14489	0.023675	-0.44707	0.03434		121.03	-0.16017	0.020742	0.228747	0.003103	-0.12328	0.125662
163.667	-0.257	0.024934	0.190448	0.072713	0.110347	-0.03551		163.876	0.11004	0.027819	0.025446	-0.16263	-0.01997	-0.01592		121.443	0.293136	0.049492	-0.01615	0.031775	-0.17807	0.094646		121.65	0.144544	-0.06374	0.181901	0.031306	0.091949	0.032062
164.502	-0.26557	-0.02819	0.064576	0.065937	0.021902	-0.05301		164.71	0.242351	0.064896	-0.0195	-0.24121	0.004177	-0.00038		122.065	0.117279	-0.01595	-0.23294	0.067941	-0.05701	0.021605		122.271	0.227328	-0.03106	-0.10998	0.104362	0.11671	0.061061
165.338	-0.14932	0.089045	0.220341	0.091108	0.06204	-0.01003		165.547	-0.02452	-0.00892	0.067361	-0.02332	-0.1184	0.011768		122.685	0.387789	-0.00033	-0.04975	0.074345	-0.02886	0.077377		122.897	0.058568	-0.03039	0.233989	0.064732	0.039232	0.053112
166.173	-0.10135	0.008104	-0.00605	0.050176	0.095596	-0.05056		166.382	-0.20888	0.062805	-0.0663	-0.20646	0.026489	-0.06679		123.311	0.329111	0.020837	-0.11232	0.044292	-0.00252	-0.02449		123.519	0.2806	0.004035	0.156815	0.031772	-0.10222	0.045829
167.007	0.059124	0.105881	0.118272	0.097711	0.015765	-0.0021		167.215	-0.06014	-0.04078	0.043939	-0.13375	0.131367	-0.01716		123.934	0.247463	0.042246	0.112239	0.080091	-0.20412	0.131036		124.141	0.150249	0.015138	0.069131	0.038582	-0.01202	0.062303
167.843	-0.11671	0.039046	0.297514	0.148841	0.175843	-0.02746		168.051	0.035313	0.06211	-0.07877	-0.11343	-0.10363	0.028374		124.555	0.094846	-0.01595	0.08633	-0.00827	-0.24624	0.06219		124.761	0.243353	0.013378	0.177154	-0.03751	-0.0323	0.061681
[truncated: 4,790 more rows]

## Sheet: Fig S2ABC
Fig S2A
[truncated: 206 more rows]

## Sheet: Fig S3A-H
Fig S3A
NR data												Modelling
Q (A-1)	D2O			Q (A-1)	CmSi			Q (A-1)	H2O			Q (A-1)	D2O		Q (A-1)	CmSi		Q (A-1)	H2O
[truncated: 764 more rows]

## Sheet: Fig S4A-F
Fig S4A
[truncated: 395 more rows]

[truncated: 6 more sheets: Fig S5A-D, Fig S6A-J, Fig S7BCD, Fig  S8A-H, Fig S12B, Fig S14ADEF]
